# Supplementary material for: A revision of the spider genus Selenops Latreille, 1819 (Arachnida, Araneae, Selenopidae) in North America, Central America and the Caribbean
Source: Zookeys. 2011 Jun 14;(105):1–182. doi: 10.3897/zookeys.105.724 (PMC3131050; doi:10.3897/zookeys.105.724)
Supplement: XML Treatment for Selenopidae [file zookeys.105.724-treatment1.xml]

<!DOCTYPE tp:taxon-treatment
  PUBLIC "-//TaxonX//DTD Taxonomic Treatment Publishing DTD v0 20100105//EN" "tax-treatment-NSO.dtd">
<tp:taxon-treatment xmlns:tp="http://www.plazi.org/taxpub"><tp:treatment-meta><mixed-citation publication-type="journal"><person-group><name><surname>Crews</surname><given-names>Sarah C.</given-names></name></person-group><article-title>A revision of the spider genus <italic>Selenops</italic> Latreille, 1819 (Arachnida, Araneae, Selenopidae) in North America, Central America and the Caribbean</article-title><source>Zookeys</source><day>14</day><month>6</month><year>2011</year><volume>2011</volume><issue>105</issue><fpage>1</fpage><lpage>182</lpage><pub-id pub-id-type="doi">10.3897/zookeys.105.724</pub-id></mixed-citation></tp:treatment-meta><tp:nomenclature><label>Family</label><tp:taxon-name>
                        <tp:taxon-name-part taxon-name-part-type="family">Selenopidae</tp:taxon-name-part>
                        <object-id xmlns:xlink="http://www.w3.org/1999/xlink" xlink:type="simple">http://species-id.net/wiki/Selenopidae\according_to_Crews_2011</object-id>
                    </tp:taxon-name><tp:taxon-authority>Simon, 1897</tp:taxon-authority><tp:nomenclature-citation-list><tp:nomenclature-citation><tp:taxon-name>Selenopinae</tp:taxon-name><comment><xref ref-type="bibr" rid="B51">Simon 1897</xref>: 23.</comment></tp:nomenclature-citation></tp:nomenclature-citation-list></tp:nomenclature><tp:treatment-sec sec-type="Type genus"><title>Type genus.</title><p><italic><tp:taxon-name>Selenops</tp:taxon-name></italic> Latreille, 1819.</p></tp:treatment-sec><tp:treatment-sec sec-type="Definition"><title>Definition.</title><p>All members of the <tp:taxon-name>Selenopidae</tp:taxon-name> are extremely dorsoventrally flattened, have two tarsal claws and laterigrade legs. They are ecribellate, entelegynes, with eight eyes in two rows; with six in the first row and two in the second row (see also <xref ref-type="bibr" rid="B30">Jocqué and Dippenaar-Schoeman 2006</xref>).</p></tp:treatment-sec><tp:treatment-sec sec-type="Description"><title>Description.</title><p>See in <xref ref-type="bibr" rid="B22">Crews and Harvey (2011)</xref>.<!--PageBreak--></p></tp:treatment-sec><tp:treatment-sec sec-type="Distribution"><title>Distribution.</title><p>The <tp:taxon-name>Selenopidae</tp:taxon-name> occur worldwide and are primarily tropical and subtropical, though several species are found in deserts, and can be found from sea level to over 2500 meters.</p></tp:treatment-sec><ref-list><ref id="B51"><mixed-citation xmlns:xlink="http://www.w3.org/1999/xlink" xlink:type="simple"><person-group><name name-style="western"><surname>Simon</surname><given-names>E</given-names></name></person-group> (<year>1897</year>)<article-title> Histoire naturelle des araignées.</article-title><source>Encyclopédie Roret, Paris,</source><volume>2</volume>:<fpage>1</fpage>-<lpage>192</lpage>.</mixed-citation></ref><ref id="B30"><mixed-citation xmlns:xlink="http://www.w3.org/1999/xlink" xlink:type="simple"><person-group><name name-style="western"><surname>Jocqué R and Dippenaar-Schoeman</surname><given-names>AS</given-names></name></person-group> (<year>2006</year>)<source> Spider families of the world.</source><publisher-name>ARC-PPRI</publisher-name>, <publisher-loc>Tervuren</publisher-loc>, <lpage>336</lpage> pp.</mixed-citation></ref><ref id="B22"><mixed-citation xmlns:xlink="http://www.w3.org/1999/xlink" xlink:type="simple"><person-group><name name-style="western"><surname>Crews</surname><given-names>SC</given-names></name><name name-style="western"><surname>Harvey</surname><given-names>MS</given-names></name></person-group> (2011) <article-title>The spider family Selenopidae (Arachnida, Araneae) in Australasia and the Oriental Region.</article-title><source>ZooKeys</source>: <issue>99</issue>: <fpage>1</fpage>-<lpage>103</lpage>. doi: <ext-link ext-link-type="uri" xlink:href="http://dx.doi.org/10.3897/zookeys.99.723" xlink:type="simple">10.3897/zookeys.99.723</ext-link></mixed-citation></ref></ref-list></tp:taxon-treatment>
