# Supplementary material for: A revision of the spider genus Selenops Latreille, 1819 (Arachnida, Araneae, Selenopidae) in North America, Central America and the Caribbean
Source: Zookeys. 2011 Jun 14;(105):1–182. doi: 10.3897/zookeys.105.724 (PMC3131050; doi:10.3897/zookeys.105.724)
Supplement: XML Treatment for Selenops [file zookeys.105.724-treatment2.xml]

<!DOCTYPE tp:taxon-treatment
  PUBLIC "-//TaxonX//DTD Taxonomic Treatment Publishing DTD v0 20100105//EN" "tax-treatment-NSO.dtd">
<tp:taxon-treatment xmlns:tp="http://www.plazi.org/taxpub"><tp:treatment-meta><mixed-citation publication-type="journal"><person-group><name><surname>Crews</surname><given-names>Sarah C.</given-names></name></person-group><article-title>A revision of the spider genus <italic>Selenops</italic> Latreille, 1819 (Arachnida, Araneae, Selenopidae) in North America, Central America and the Caribbean</article-title><source>Zookeys</source><day>14</day><month>6</month><year>2011</year><volume>2011</volume><issue>105</issue><fpage>1</fpage><lpage>182</lpage><pub-id pub-id-type="doi">10.3897/zookeys.105.724</pub-id></mixed-citation></tp:treatment-meta><tp:nomenclature><label>Genus</label><tp:taxon-name>
                        <tp:taxon-name-part taxon-name-part-type="genus">Selenops</tp:taxon-name-part>
                        <object-id xmlns:xlink="http://www.w3.org/1999/xlink" xlink:type="simple">http://species-id.net/wiki/Selenops\according_to_Crews_2011</object-id>
                    </tp:taxon-name><tp:taxon-authority>Latreille, 1819</tp:taxon-authority><tp:nomenclature-citation-list><tp:nomenclature-citation><tp:taxon-name>Selenops</tp:taxon-name><comment><xref ref-type="bibr" rid="B35">Latreille 1819</xref>: 579 (type species <italic><tp:taxon-name>Selenops radiatus</tp:taxon-name></italic><xref ref-type="bibr" rid="B35">Latreille 1819</xref>: 579).</comment></tp:nomenclature-citation><tp:nomenclature-citation><tp:taxon-name>Hypoplatea</tp:taxon-name><comment><xref ref-type="bibr" rid="B38">MacLeay 1839</xref>: 6 (type species <italic><tp:taxon-name>Hypoplatea celer</tp:taxon-name></italic> MacLeay, 1839, from Cuba). Synonymized by Walckenaer, 1842.</comment></tp:nomenclature-citation><tp:nomenclature-citation><tp:taxon-name>Orops</tp:taxon-name><comment><xref ref-type="bibr" rid="B9">Benoit 1968</xref>: 116 (type species <italic><tp:taxon-name>Selenops littoricola</tp:taxon-name></italic> Strand, 1913, from Africa). Synonymized by Corronca, 1996.</comment></tp:nomenclature-citation></tp:nomenclature-citation-list></tp:nomenclature><tp:treatment-sec sec-type="Diagnosis"><title>Diagnosis.</title><p>The genus <italic><tp:taxon-name>Selenops</tp:taxon-name></italic> can be distinguished from other genera of the family <tp:taxon-name>Selenopidae</tp:taxon-name> by the ventral leg spination of legs I and II. All members of this genus have three pairs of ventral spines on the tibiae I and II, and two pairs of ventral spines on the metatarsi I and II, denoted as 3–2. Spination for other genera is as follows: <italic><tp:taxon-name>Amamanganops</tp:taxon-name></italic> Leg I 4–3, Leg II 5–3; <italic><tp:taxon-name>Anyphops</tp:taxon-name></italic> 4 to 7 pairs on legs I and II; <italic><tp:taxon-name>Garcorops</tp:taxon-name></italic> 4–3; <italic><tp:taxon-name>Godumops</tp:taxon-name></italic> 7–4; <italic><tp:taxon-name>Hovops</tp:taxon-name></italic> 2–2; <italic><tp:taxon-name>Karaops</tp:taxon-name></italic> Leg I 5 to 6, Leg II 0–4, or unpaired; <italic><tp:taxon-name>Makdiops</tp:taxon-name></italic> Leg I 4–4, 3–3, or 3–2, Leg II 4–4, 4–3, 3–3, or 3–2; <italic><tp:taxon-name>Pakawops</tp:taxon-name></italic> Leg I 7–5 Leg II unknown; <italic><tp:taxon-name>Siamspinops</tp:taxon-name></italic> Leg I 11–15, Leg II 7–13.</p></tp:treatment-sec><tp:treatment-sec sec-type="Description"><title>Description.</title><p>Total length of males 4.00–13.00 mm, of females 5.00–18.00 mm; body yellowish to brownish to greyish, mottled with darker markings; legs with bands (<xref ref-type="fig" rid="F38">Figs 180–181</xref>,<xref ref-type="fig" rid="F40">191</xref>). <italic>Cephalothorax</italic>: Carapace in most specimens with dark mottling, dorsoventrally flattened, wider than long with distinct cephalic region, thoracic region laterally convex, fovea longitudinal with radiating grooves, hirsute, clypeus low. Eight eyes outlined in black, six eyes in the anterior row, straight or slightly recurved, two eyes in the posterior row. PLE usually the largest (<xref ref-type="fig" rid="F38">Fig. 184</xref>), ALE usually the smallest. Sternum circular to ovoid with notched posterior projection extending between coxae IV. Chilum absent. Chelicerae geniculate, robust; patura setose with distinct lateral condyles. Fang large, cheliceral promargin with 3 teeth and retromargin with 2 teeth. Labium as wide as, or wider than long, rounded anteriorly, truncate posteriorly; endites ectally convex, subparallel with terminal scopulae. Female pedipalp with claw. <italic>Abdomen</italic>: Longer than wide, ovoid, extremely dorsoventrally flattened, slightly truncate posteriorly; mottled, sometimes with setal tufts along the posterior margin giving the tip of the abdomen a festooned appearance (<xref ref-type="fig" rid="F38">Figs 179</xref>, <xref ref-type="fig" rid="F39">187</xref>, <xref ref-type="fig" rid="F40">190</xref>). One pair of book lungs and single tracheal spiracle near spinnerets. Six spinnerets, anterior pair adjacent; colulus absent. <italic>Legs</italic>: Laterigrade, long, tarsi with two claws, in most species the prolateral claw is toothed and the retrolateral claw is smooth, however both claws can also be toothed or not. Claw tufts present. Tarsal scopulae present in most species. Trichobothria present on all leg segments. Legs, especially femora, ringed in black in most species. Tibia and Metatarsus I and II with strong spines, in a 3–2 pattern, respectively. <italic><tp:taxon-name>Copulatory organs</tp:taxon-name></italic>: Male palpus complex, retrolateral <!--PageBreak-->tibial apophysis 2 or 3 branched, dorsal branch longer than ventral branch in most species; embolus long, median apophysis 1 or 2 branched, at least one branch sclerotized in most species. Conductor typically large and with a spine- or spur-like apex. Epigyne with lateral lobes or not, spermathecal openings at the caudal end of a median guide or in a median pit, many species with epigynal pockets. Internal ducts variable, spermathecae large and heavily sclerotized in most species, some species with posterodorsal fold.</p></tp:treatment-sec><tp:treatment-sec sec-type="Nomina dubia"><title>Nomina dubia.</title><p><xref ref-type="bibr" rid="B27">Franganillo (1926)</xref> described a subspecies of <italic><tp:taxon-name>Selenops radiatus</tp:taxon-name></italic>, <italic><tp:taxon-name>Selenops radiatus fuscus</tp:taxon-name></italic>, from Cuba, and mentions <italic><tp:taxon-name>Selenops radiatus</tp:taxon-name></italic> occurring in Cuba. However, it is clear that <italic><tp:taxon-name>Selenops radiatus</tp:taxon-name></italic>, or any subspecies, does not occur anywhere in the New World. Additionally, he provided no illustrations with his descriptions. Thus, <italic><tp:taxon-name>Selenops radiatus fuscus</tp:taxon-name></italic> is unrecognizable and should be considered a <italic>nomen dubium</italic>.</p></tp:treatment-sec><tp:treatment-sec sec-type="Distribution"><title>Distribution.</title><p>Tropical and subtropical areas of North, South and Central America, Africa, Madagascar and Asia.</p></tp:treatment-sec><tp:treatment-sec sec-type="Composition"><title>Composition.</title><p>Currently there are 35 valid species of Old World <italic><tp:taxon-name>Selenops</tp:taxon-name></italic> and 85 recognized species of New World <italic><tp:taxon-name>Selenops</tp:taxon-name></italic>.</p><sec sec-type="Key to species of Selenops found in the North America, Central America and the Caribbean, exclusive of Cuban endemics"><title>Key to species of Selenops found in the North America, Central America and the Caribbean, exclusive of Cuban endemics</title><p>* denotes <italic><tp:taxon-name>Selenops actophilus</tp:taxon-name></italic>, <italic><tp:taxon-name>Selenops debilis</tp:taxon-name></italic> and <italic><tp:taxon-name>Selenops nesophilus</tp:taxon-name></italic>, which can be very difficult to separate morphologically owing to apparent variation (see text). The key was made using the type specimens.</p><p>(Terms used are illustrated in <xref ref-type="fig" rid="F15">Figs 1–2</xref> for females and <xref ref-type="fig" rid="F15">3–4</xref> for males)</p><table-wrap content-type="key" position="float" orientation="portrait"><table><tbody><tr><td rowspan="1" colspan="1">1</td><td rowspan="1" colspan="1">Males</td><td rowspan="1" colspan="1">2</td></tr><tr><td rowspan="1" colspan="1">–</td><td rowspan="1" colspan="1">Females</td><td rowspan="1" colspan="1">38</td></tr><tr><td rowspan="1" colspan="1">2 (1)</td><td rowspan="1" colspan="1">MA with two branches (<xref ref-type="fig" rid="F18">Figs 21</xref>, <xref ref-type="fig" rid="F25">79</xref>, <xref ref-type="fig" rid="F35">159</xref>)</td><td rowspan="1" colspan="1">3</td></tr><tr><td rowspan="1" colspan="1">–</td><td rowspan="1" colspan="1">MA with a single branch (<xref ref-type="fig" rid="F15">Fig. 3</xref>)</td><td rowspan="1" colspan="1">7</td></tr><tr><td rowspan="1" colspan="1">3 (2)</td><td rowspan="1" colspan="1">Dorsal branch of RTA much longer than ventral branch</td><td rowspan="1" colspan="1">4</td></tr><tr><td rowspan="1" colspan="1">–</td><td rowspan="1" colspan="1">Dorsal branch of RTA only slightly longer than ventral branch, or the same length as ventral branch</td><td rowspan="1" colspan="1">6</td></tr><tr><td rowspan="1" colspan="1">4 (3)</td><td rowspan="1" colspan="1">Dorsal branch of RTA bifurcated distally with a small lobe projecting laterally in lateral view (<xref ref-type="fig" rid="F25">Fig. 80</xref>)</td><td rowspan="1" colspan="1"><italic><tp:taxon-name>Selenops bifurcatus</tp:taxon-name></italic></td></tr><tr><td rowspan="1" colspan="1">–</td><td rowspan="1" colspan="1">Dorsal branch of RTA otherwise</td><td rowspan="1" colspan="1">5</td></tr><tr><td rowspan="1" colspan="1">5 (4)</td><td rowspan="1" colspan="1">Dorsal branch of RTA of uniform width in lateral view, embolus very short and located behind another sclerite (<xref ref-type="fig" rid="F18">Figs 21–22</xref>)</td><td rowspan="1" colspan="1"><italic><tp:taxon-name>Selenops gracilis</tp:taxon-name></italic></td></tr><tr><td rowspan="1" colspan="1">–</td><td rowspan="1" colspan="1">Dorsal branch of RTA wider at base in lateral view, tapering distally; embolus longer (<xref ref-type="fig" rid="F18">Figs 27–28</xref>)</td><td rowspan="1" colspan="1"><italic><tp:taxon-name>Selenops mexicanus</tp:taxon-name></italic></td></tr><tr><td rowspan="1" colspan="1">6 (3)</td><td rowspan="1" colspan="1">Cymbium round in ventral view, embolus very short (Valdez-Mondragon 2010, <xref ref-type="fig" rid="F15">Figs 3–4</xref>)</td><td rowspan="1" colspan="1"><italic><tp:taxon-name>Selenops aztecus</tp:taxon-name></italic></td></tr><tr><td rowspan="1" colspan="1">–</td><td rowspan="1" colspan="1">Cymbium oval in ventral view, embolus at least half as long as cymbium, beginning at 7 o'clock, ending at 10 o'clock (<xref ref-type="fig" rid="F35">Figs 159–160</xref>)</td><td rowspan="1" colspan="1"><italic><tp:taxon-name>Selenops enriquillo</tp:taxon-name></italic> sp. n.</td></tr><tr><td rowspan="1" colspan="1">7 (2)</td><td rowspan="1" colspan="1">Embolus with two branches (<xref ref-type="fig" rid="F27">Figs 97</xref>, <xref ref-type="fig" rid="F38">105</xref>, <xref ref-type="fig" rid="F39">109</xref>)</td><td rowspan="1" colspan="1">8</td></tr><tr><td rowspan="1" colspan="1">–</td><td rowspan="1" colspan="1">Embolus with a single branch (<xref ref-type="fig" rid="F15">Figs 3</xref>, <xref ref-type="fig" rid="F20">43</xref>, <xref ref-type="fig" rid="F26">91</xref>)</td><td rowspan="1" colspan="1">10</td></tr><tr><td rowspan="1" colspan="1">8 (7)</td><td rowspan="1" colspan="1">Base of MA very wide and quadrangular, dorsal branch of RTA very wide, widening distally (<xref ref-type="fig" rid="F27">Figs 97–98</xref>, <xref ref-type="fig" rid="F29">109–110</xref>)</td><td rowspan="1" colspan="1">9</td></tr><tr><td rowspan="1" colspan="1">–</td><td rowspan="1" colspan="1">Tapering of MA more gradual, base of MA not quadrangular, dorsal branch of RTA uniform in width (<xref ref-type="fig" rid="F28">Figs 105–106</xref>)</td><td rowspan="1" colspan="1"><italic><tp:taxon-name>Selenops wilmotorum</tp:taxon-name></italic> sp. n.</td></tr><tr><td rowspan="1" colspan="1">9 (8)</td><td rowspan="1" colspan="1">RTA with small, conical, medial branch, MA tapering very abruptly to small, slender hook (<xref ref-type="fig" rid="F27">Figs 97–98</xref>)</td><td rowspan="1" colspan="1"><italic><tp:taxon-name>Selenops candidus</tp:taxon-name></italic></td></tr><tr><td rowspan="1" colspan="1">–</td><td rowspan="1" colspan="1">RTA very large, u-shaped in ventral view, lateral branch bifid, MA tapering, but not as abruptly, forming a stout hook (<xref ref-type="fig" rid="F29">Figs 109–110</xref>)</td><td rowspan="1" colspan="1"><italic><tp:taxon-name>Selenops wilsoni</tp:taxon-name></italic> sp. n.</td></tr><tr><td rowspan="1" colspan="1">10 (7)</td><td rowspan="1" colspan="1">Palpal tibia very long, embolus arising mediolaterally rather than basally (<xref ref-type="fig" rid="F29">Figs 15</xref>–<xref ref-type="fig" rid="F30">18</xref>)</td><td rowspan="1" colspan="1">11</td></tr><tr><td rowspan="1" colspan="1">–</td><td rowspan="1" colspan="1">Palpal tibia not as long, embolus not arising mediolaterally (<xref ref-type="fig" rid="F16">Figs 7, 11</xref>)</td><td rowspan="1" colspan="1">12</td></tr><tr><td rowspan="1" colspan="1">11 (10)</td><td rowspan="1" colspan="1">MA a long, finger-like hook (<xref ref-type="fig" rid="F17">Fig. 17</xref>)</td><td rowspan="1" colspan="1"><italic><tp:taxon-name>Selenops micropalpus</tp:taxon-name></italic></td></tr><tr><td rowspan="1" colspan="1">–</td><td rowspan="1" colspan="1">MA small, conical, tapering to a small hook (<xref ref-type="fig" rid="F17">Fig. 15</xref>)</td><td rowspan="1" colspan="1"><italic><tp:taxon-name>Selenops banksi</tp:taxon-name></italic></td></tr><tr><td rowspan="1" colspan="1">12 (10)</td><td rowspan="1" colspan="1">MA small and directed ventrally (<xref ref-type="fig" rid="F16">Figs 7, 11</xref>)</td><td rowspan="1" colspan="1">13</td></tr><tr><td rowspan="1" colspan="1">–</td><td rowspan="1" colspan="1">MA large and/or directed distally (<xref ref-type="fig" rid="F19">Figs 33</xref>, <xref ref-type="fig" rid="F31">121</xref>)</td><td rowspan="1" colspan="1">14</td></tr><tr><td rowspan="1" colspan="1">13 (12)</td><td rowspan="1" colspan="1">Embolus beginning at 3 o'clock, terminating between 10 and 11 o'clock, both branches of RTA directed distally (<xref ref-type="fig" rid="F16">Figs 7–8</xref>)</td><td rowspan="1" colspan="1"><italic><tp:taxon-name>Selenops geraldinae</tp:taxon-name></italic></td></tr><tr><td rowspan="1" colspan="1">–</td><td rowspan="1" colspan="1">Embolus beginning at 5 o'clock, ending at 11 o'clock, fairly thick throughout, ventral branch of RTA directed ventrally (<xref ref-type="fig" rid="F16">Figs 11–12</xref>)</td><td rowspan="1" colspan="1"><italic><tp:taxon-name>Selenops willinki</tp:taxon-name></italic></td></tr><tr><td rowspan="1" colspan="1">14 (12)</td><td rowspan="1" colspan="1">Conductor arising from a long stalk near the center of the palpal bulb (<xref ref-type="fig" rid="F15">Fig. 3</xref>)</td><td rowspan="1" colspan="1">15</td></tr><tr><td rowspan="1" colspan="1">–</td><td rowspan="1" colspan="1">Conductor otherwise</td><td rowspan="1" colspan="1">19</td></tr><tr><td rowspan="1" colspan="1">15 (14)</td><td rowspan="1" colspan="1">Conductor somewhat T-shaped (<xref ref-type="fig" rid="F34">Figs 145</xref>, <xref ref-type="fig" rid="F36">167</xref>, <xref ref-type="fig" rid="F37">169, 175</xref>)</td><td rowspan="1" colspan="1">16</td></tr><tr><td rowspan="1" colspan="1">–</td><td rowspan="1" colspan="1">Stalk of conductor somewhat twisted, cymbium angular (<xref ref-type="fig" rid="F15">Fig. 3</xref>)</td><td rowspan="1" colspan="1"><italic><tp:taxon-name>Selenops curazao</tp:taxon-name></italic></td></tr><tr><td rowspan="1" colspan="1">16 (15)</td><td rowspan="1" colspan="1">Projection on stalk of conductor (<xref ref-type="fig" rid="F34">Figs 145, 149</xref>, <xref ref-type="fig" rid="F36">167</xref>)</td><td rowspan="1" colspan="1">17</td></tr><tr><td rowspan="1" colspan="1">–</td><td rowspan="1" colspan="1">Projection on stalk of conductor absent</td><td rowspan="1" colspan="1">20</td></tr><tr><td rowspan="1" colspan="1">17 (16)</td><td rowspan="1" colspan="1">Tip of conductor projecting beyond cymbium (<xref ref-type="fig" rid="F36">Fig. 167</xref>)</td><td rowspan="1" colspan="1"><italic><tp:taxon-name>Selenops morro</tp:taxon-name></italic> sp. n.</td></tr><tr><td rowspan="1" colspan="1">–</td><td rowspan="1" colspan="1">Tip of conductor does not project beyond cymbium (<xref ref-type="fig" rid="F34">Figs 145, 149</xref>)</td><td rowspan="1" colspan="1">18</td></tr><tr><td rowspan="1" colspan="1">18 (17)</td><td rowspan="1" colspan="1">Dorsal branch of RTA distally pointed, MA shorter than stalk of conductor (<xref ref-type="fig" rid="F34">Figs 145–146</xref>)</td><td rowspan="1" colspan="1"><italic><tp:taxon-name>Selenops kalinago</tp:taxon-name></italic> sp. n.</td></tr><tr><td rowspan="1" colspan="1">–</td><td rowspan="1" colspan="1">Dorsal branch of RTA rounded, MA nearly as long as stalk of conductor (<xref ref-type="fig" rid="F34">Figs 149–150</xref>)</td><td rowspan="1" colspan="1"><italic><tp:taxon-name>Selenops souliga</tp:taxon-name></italic> sp. n.</td></tr><tr><td rowspan="1" colspan="1">19 (17)</td><td rowspan="1" colspan="1">Dorsal branch of RTA rounded distally, embolus and conductor extending beyond edge of cymbium (<xref ref-type="fig" rid="F37">Figs 169–170</xref>)</td><td rowspan="1" colspan="1"><italic><tp:taxon-name>Selenops simius</tp:taxon-name></italic></td></tr><tr><td rowspan="1" colspan="1">–</td><td rowspan="1" colspan="1">Dorsal branch of RTA truncate, embolus and conductor not extending beyond border of cymbium (<xref ref-type="fig" rid="F37">Figs 175–176</xref>)</td><td rowspan="1" colspan="1"><italic><tp:taxon-name>Selenops submaculosus</tp:taxon-name></italic></td></tr><tr><td rowspan="1" colspan="1">20 (16)</td><td rowspan="1" colspan="1">Conductor distally c-shaped, MA large and directed ventrally (<xref ref-type="fig" rid="F35">Fig. 153</xref>)</td><td rowspan="1" colspan="1"><italic><tp:taxon-name>Selenops bani</tp:taxon-name></italic></td></tr><tr><td rowspan="1" colspan="1">–</td><td rowspan="1" colspan="1">Conductor and MA otherwise</td><td rowspan="1" colspan="1">21</td></tr><tr><td rowspan="1" colspan="1">21 (20)</td><td rowspan="1" colspan="1">Conductor large, as long as palpal bulb, and angular, with no obvious connection to middle of bulb (<xref ref-type="fig" rid="F22">Figs 53, 59</xref>, <xref ref-type="fig" rid="F23">61</xref>)</td><td rowspan="1" colspan="1">22</td></tr><tr><td rowspan="1" colspan="1">–</td><td rowspan="1" colspan="1">Conductor otherwise, with long embolus arising basally</td><td rowspan="1" colspan="1">24</td></tr><tr><td rowspan="1" colspan="1">–</td><td rowspan="1" colspan="1">Conductor otherwise, with very short embolus, arising medially</td><td rowspan="1" colspan="1">26</td></tr><tr><td rowspan="1" colspan="1">22 (21)</td><td rowspan="1" colspan="1">RTA with a stalk with a large quadrangular process distally</td><td rowspan="1" colspan="1">23</td></tr><tr><td rowspan="1" colspan="1">–</td><td rowspan="1" colspan="1">RTA forming a v-shape in lateral view (<xref ref-type="fig" rid="F22">Fig. 60</xref>)</td><td rowspan="1" colspan="1"><italic><tp:taxon-name>Selenops debilis</tp:taxon-name></italic>*</td></tr><tr><td rowspan="1" colspan="1">23 (22)</td><td rowspan="1" colspan="1">RTA smooth, embolus beginning at 5 o'clock, terminating at 11 o'clock, MA with a long, finger-like process partially covering conductor (<xref ref-type="fig" rid="F22">Figs 54</xref>)</td><td rowspan="1" colspan="1"><italic><tp:taxon-name>Selenops actophilus</tp:taxon-name></italic>*</td></tr><tr><td rowspan="1" colspan="1">–</td><td rowspan="1" colspan="1">RTA a ridge, embolus beginning at 6 o'clock, terminating at 11 o'clock, long, finger-like process of MA does not reach conductor (<xref ref-type="fig" rid="F23">Figs 61–62</xref>)</td><td rowspan="1" colspan="1"><italic><tp:taxon-name>Selenops nesophilus</tp:taxon-name></italic>*</td></tr><tr><td rowspan="1" colspan="1">24 (21)</td><td rowspan="1" colspan="1">RTA with a stalk, terminating in a very large triangular process covering much of the cymbium in lateral view (<xref ref-type="fig" rid="F24">Figs 69–70</xref>)</td><td rowspan="1" colspan="1"><italic><tp:taxon-name>Selenops lepidus</tp:taxon-name></italic></td></tr><tr><td rowspan="1" colspan="1">–</td><td rowspan="1" colspan="1">RTA smaller, or without stalk and large distal process</td><td rowspan="1" colspan="1">25</td></tr><tr><td rowspan="1" colspan="1">25 (24)</td><td rowspan="1" colspan="1">RTA small and simple, ventral branch pointed in lateral view, dorsal branch truncate in lateral view, MA long and hook-like (<xref ref-type="fig" rid="F24">Figs 75–76</xref>)</td><td rowspan="1" colspan="1"><italic><tp:taxon-name>Selenops petenajtoy</tp:taxon-name></italic> sp. n.</td></tr><tr><td rowspan="1" colspan="1">–</td><td rowspan="1" colspan="1">Ventral branch of RTA distally rounded and directed toward lateral branch in ventral view (Valdez-Mondragon 2007, <xref ref-type="fig" rid="F15">Figs 4–5</xref>)</td><td rowspan="1" colspan="1"><italic><tp:taxon-name>Selenops juxtlahuaca</tp:taxon-name></italic></td></tr><tr><td rowspan="1" colspan="1">26 (21)</td><td rowspan="1" colspan="1">Embolus very small, arising near center of bulb and terminating just above, MA located proximally (<xref ref-type="fig" rid="F33">Fig. 141</xref>)</td><td rowspan="1" colspan="1"><italic><tp:taxon-name>Selenops baweka</tp:taxon-name></italic> sp. n.</td></tr><tr><td rowspan="1" colspan="1">–</td><td rowspan="1" colspan="1">Embolus and MA otherwise</td><td rowspan="1" colspan="1">27</td></tr><tr><td rowspan="1" colspan="1">27 (26)</td><td rowspan="1" colspan="1"> Embolus curved around or toward lateral edge of cymbium (<xref ref-type="fig" rid="F27">Figs 95</xref>, <xref ref-type="fig" rid="F31">121, 125</xref>)</td><td rowspan="1" colspan="1">28</td></tr><tr><td rowspan="1" colspan="1">–</td><td rowspan="1" colspan="1">Embolus directed distally, not curving around edge of cymbium (<xref ref-type="fig" rid="F20">Figs 43</xref>, <xref ref-type="fig" rid="F26">91</xref>)</td><td rowspan="1" colspan="1">34</td></tr><tr><td rowspan="1" colspan="1">28 (27)</td><td rowspan="1" colspan="1">RTA very large and curving laterally, lateral branch with a small process arising basally (<xref ref-type="fig" rid="F27">Figs 95–96</xref>)</td><td rowspan="1" colspan="1"><italic><tp:taxon-name>Selenops aissus</tp:taxon-name></italic></td></tr><tr><td rowspan="1" colspan="1">–</td><td rowspan="1" colspan="1">RTA otherwise</td><td rowspan="1" colspan="1">29</td></tr><tr><td rowspan="1" colspan="1">29 (28)</td><td rowspan="1" colspan="1">MA with a large base, tapering abruptly (<xref ref-type="fig" rid="F20">Figs 41</xref>, <xref ref-type="fig" rid="F21">49</xref>)</td><td rowspan="1" colspan="1">30</td></tr><tr><td rowspan="1" colspan="1">–</td><td rowspan="1" colspan="1">MA more uniform, tapering gradually (<xref ref-type="fig" rid="F31">Figs 121, 135</xref>)</td><td rowspan="1" colspan="1">32</td></tr><tr><td rowspan="1" colspan="1">30 (29)</td><td rowspan="1" colspan="1"> Embolus curving around edge of the cymbium, RTA truncate in lateral view (<xref ref-type="fig" rid="F21">Figs 49–50</xref>)</td><td rowspan="1" colspan="1"><italic><tp:taxon-name>Selenops scitus</tp:taxon-name></italic></td></tr><tr><td rowspan="1" colspan="1">–</td><td rowspan="1" colspan="1">Embolus not reaching edge of cymbium, RTA otherwise</td><td rowspan="1" colspan="1">31</td></tr><tr><td rowspan="1" colspan="1">31 (30)</td><td rowspan="1" colspan="1">Base of MA conical, tapering to a small hook, RTA with distally pointed processes in lateral view (<xref ref-type="fig" rid="F20">Fig. 41</xref>)</td><td rowspan="1" colspan="1"><italic><tp:taxon-name>Selenops morosus</tp:taxon-name></italic></td></tr><tr><td rowspan="1" colspan="1">–</td><td rowspan="1" colspan="1">Base of MA ovoid, tapering to a large hook, RTA quadrangular with a small pointed process in lateral view directed ventrally (<xref ref-type="fig" rid="F32">Figs 131–132</xref>)</td><td rowspan="1" colspan="1"><italic><tp:taxon-name>Selenops trifidus</tp:taxon-name></italic></td></tr><tr><td rowspan="1" colspan="1">32 (29)</td><td rowspan="1" colspan="1">RTA very small, arising distally on palpal tibia (<xref ref-type="fig" rid="F36">Figs 161–162</xref>)</td><td rowspan="1" colspan="1"><italic><tp:taxon-name>Selenops phaselus</tp:taxon-name></italic></td></tr><tr><td rowspan="1" colspan="1">–</td><td rowspan="1" colspan="1">RTA larger, arising basally on palpal tibia</td><td rowspan="1" colspan="1">33</td></tr><tr><td rowspan="1" colspan="1">33 (32)</td><td rowspan="1" colspan="1">Dorsal branch of RTA truncate, only widening slightly distally, conductor forming an arch at lateral and medial connections to bulb (<xref ref-type="fig" rid="F31">Figs 125–126</xref>)</td><td rowspan="1" colspan="1"><italic><tp:taxon-name>Selenops marcanoi</tp:taxon-name></italic></td></tr><tr><td rowspan="1" colspan="1">–</td><td rowspan="1" colspan="1">Dorsal branch of RTA slightly sinuous, slanted, widening distally, conductor forming a circle at lateral and medial connections to bulb (<xref ref-type="fig" rid="F31">Figs 121–122</xref>)</td><td rowspan="1" colspan="1"><italic><tp:taxon-name>Selenops insularis</tp:taxon-name></italic></td></tr><tr><td rowspan="1" colspan="1">34 (27)</td><td rowspan="1" colspan="1">Conductor slightly hammer shaped, directed retrolaterally (<xref ref-type="fig" rid="F32">Fig. 135</xref>)</td><td rowspan="1" colspan="1"><italic><tp:taxon-name>Selenops denia</tp:taxon-name></italic> sp. n.</td></tr><tr><td rowspan="1" colspan="1">–</td><td rowspan="1" colspan="1">Conductor otherwise</td><td rowspan="1" colspan="1">35</td></tr><tr><td rowspan="1" colspan="1">35 (34)</td><td rowspan="1" colspan="1">Embolus arising mediobasally and terminating just over halfway up palpal bulb, RTA quadrangular with one small distal pointed projection (<xref ref-type="fig" rid="F26">Figs 91–92</xref>)</td><td rowspan="1" colspan="1"><italic><tp:taxon-name>Selenops lindborgi</tp:taxon-name></italic></td></tr><tr><td rowspan="1" colspan="1">–</td><td rowspan="1" colspan="1">Embolus longer, RTA otherwise</td><td rowspan="1" colspan="1">36</td></tr><tr><td rowspan="1" colspan="1">36 (35)</td><td rowspan="1" colspan="1">Conductor rounded at terminus (<xref ref-type="fig" rid="F19">Fig. 33</xref>)</td><td rowspan="1" colspan="1"><italic><tp:taxon-name>Selenops marginalis</tp:taxon-name></italic></td></tr><tr><td rowspan="1" colspan="1">–</td><td rowspan="1" colspan="1">Conductor pointed at terminus (<xref ref-type="fig" rid="F20">Figs 37, 43</xref>)</td><td rowspan="1" colspan="1">37</td></tr><tr><td rowspan="1" colspan="1">37 (36)</td><td rowspan="1" colspan="1">Embolus arising from a round base, abruptly truncate, conductor pointed, tip extending beyond edge of cymbium, RTA claw shaped in lateral view (<xref ref-type="fig" rid="F20">Figs 37–38</xref>)</td><td rowspan="1" colspan="1"><italic><tp:taxon-name>Selenops minutus</tp:taxon-name></italic></td></tr><tr><td rowspan="1" colspan="1">–</td><td rowspan="1" colspan="1">Embolus tapering gradually, RTA on a small stalk with a small quadrangular process distally (<xref ref-type="fig" rid="F20">Figs 43–44</xref>)</td><td rowspan="1" colspan="1"><italic><tp:taxon-name>Selenops nigromaculatus</tp:taxon-name></italic></td></tr><tr><td rowspan="1" colspan="1">38 (1)</td><td rowspan="1" colspan="1">Epigynum with a distinct median septum (<xref ref-type="fig" rid="F15">Figs 1, 5</xref>, <xref ref-type="fig" rid="F17">19</xref>, <xref ref-type="fig" rid="F18">23</xref>, <xref ref-type="fig" rid="F21">51</xref>, <xref ref-type="fig" rid="F22">55</xref>)</td><td rowspan="1" colspan="1">39</td></tr><tr><td rowspan="1" colspan="1">–</td><td rowspan="1" colspan="1">Epigynum without median septum, with central depression or openings (<xref ref-type="fig" rid="F16">Figs 9</xref>, <xref ref-type="fig" rid="F21">45</xref>, <xref ref-type="fig" rid="F30">119</xref>)</td><td rowspan="1" colspan="1">55</td></tr><tr><td rowspan="1" colspan="1">39 (38)</td><td rowspan="1" colspan="1">Septum surrounded by sclerotized ring or square (<xref ref-type="fig" rid="F15">Figs 1, 5</xref>, <xref ref-type="fig" rid="F17">19</xref>)</td><td rowspan="1" colspan="1">40</td></tr><tr><td rowspan="1" colspan="1">–</td><td rowspan="1" colspan="1">Septum not surrounded by sclerotized ring or square (23, 51, 55)</td><td rowspan="1" colspan="1">41</td></tr><tr><td rowspan="1" colspan="1">40 (39)</td><td rowspan="1" colspan="1">Septum surrounded by sclerotized ring, epigynal plate triangular in shape overall (<xref ref-type="fig" rid="F15">Fig. 5</xref>)</td><td rowspan="1" colspan="1"><italic><tp:taxon-name>Selenops curazao</tp:taxon-name></italic></td></tr><tr><td rowspan="1" colspan="1">–</td><td rowspan="1" colspan="1">Septum surrounded by sclerotized quadrangular area, epigynal plate squarish overall (<xref ref-type="fig" rid="F15">Fig. 1</xref>)</td><td rowspan="1" colspan="1"><italic><tp:taxon-name>Selenops arikok</tp:taxon-name></italic> sp. n.</td></tr><tr><td rowspan="1" colspan="1">41 (39)</td><td rowspan="1" colspan="1">Median septum located distally (<xref ref-type="fig" rid="F17">Fig. 19</xref>)</td><td rowspan="1" colspan="1"><italic><tp:taxon-name>Selenops micropalpus</tp:taxon-name></italic></td></tr><tr><td rowspan="1" colspan="1">–</td><td rowspan="1" colspan="1">Median septum located medially or proximally (<xref ref-type="fig" rid="F18">Figs 23, 25</xref>, <xref ref-type="fig" rid="F19">29</xref>)</td><td rowspan="1" colspan="1">42</td></tr><tr><td rowspan="1" colspan="1">42 (41)</td><td rowspan="1" colspan="1">Median septum hyaline, with epigynal pockets located laterally (<xref ref-type="fig" rid="F18">Figs 23, 25</xref>, <xref ref-type="fig" rid="F19">29</xref>)</td><td rowspan="1" colspan="1">43</td></tr><tr><td rowspan="1" colspan="1">–</td><td rowspan="1" colspan="1">Median septum sclerotized (<xref ref-type="fig" rid="F22">Figs 55, 57</xref>, <xref ref-type="fig" rid="F25">77</xref>, <xref ref-type="fig" rid="F26">85</xref>)</td><td rowspan="1" colspan="1">45</td></tr><tr><td rowspan="1" colspan="1">43 (42)</td><td rowspan="1" colspan="1">Median septum extending downward, touching sclerotized area where epigynal pockets are located (<xref ref-type="fig" rid="F18">Figs 23, 25</xref>)</td><td rowspan="1" colspan="1">44</td></tr><tr><td rowspan="1" colspan="1">–</td><td rowspan="1" colspan="1">Median septum located medially, not extending downward to epigynal pockets (<xref ref-type="fig" rid="F19">Fig. 29</xref>)</td><td rowspan="1" colspan="1"><italic><tp:taxon-name>Selenops mexicanus</tp:taxon-name></italic></td></tr><tr><td rowspan="1" colspan="1">44 (43)</td><td rowspan="1" colspan="1">Spermathecae oval fertilization ducts located laterally, posterodorsal fold rectangular (<xref ref-type="fig" rid="F18">Figs 23–24</xref>)</td><td rowspan="1" colspan="1"><italic><tp:taxon-name>Selenops gracilis</tp:taxon-name></italic></td></tr><tr><td rowspan="1" colspan="1">–</td><td rowspan="1" colspan="1">Spermathecae oblong, posterodorsal fold medially depressed, forming a u-shape (<xref ref-type="fig" rid="F18">Figs 25–26</xref>)</td><td rowspan="1" colspan="1"><italic><tp:taxon-name>Selenops malinalxochitl</tp:taxon-name></italic> sp. n.</td></tr><tr><td rowspan="1" colspan="1">45 (42)</td><td rowspan="1" colspan="1">Median septum extending beyond epigastric furrow (Valdez-Mondragon, 2007, <xref ref-type="fig" rid="F16">Figs 7–8</xref>)</td><td rowspan="1" colspan="1"><italic><tp:taxon-name>Selenops juxtlahuaca</tp:taxon-name></italic></td></tr><tr><td rowspan="1" colspan="1">–</td><td rowspan="1" colspan="1">Median septum not extending beyond epigastric furrow</td><td rowspan="1" colspan="1">46</td></tr><tr><td rowspan="1" colspan="1">46 (45)</td><td rowspan="1" colspan="1">Median septum extending to edge of epigynal plate (<xref ref-type="fig" rid="F23">Figs 63</xref>, <xref ref-type="fig" rid="F25">77</xref>)</td><td rowspan="1" colspan="1">47</td></tr><tr><td rowspan="1" colspan="1">–</td><td rowspan="1" colspan="1">Terminus of median septum located more medially, or covered medially by lateral lobes (<xref ref-type="fig" rid="F24">Figs 71</xref>, <xref ref-type="fig" rid="F26">85</xref>)</td><td rowspan="1" colspan="1">52</td></tr><tr><td rowspan="1" colspan="1">47 (46)</td><td rowspan="1" colspan="1">Proximal edge of epigynum sinuous, with raised areas laterally (<xref ref-type="fig" rid="F23">Fig. 63</xref>)</td><td rowspan="1" colspan="1"><italic><tp:taxon-name>Selenops nesophilus</tp:taxon-name></italic>*</td></tr><tr><td rowspan="1" colspan="1">–</td><td rowspan="1" colspan="1">Proximal edge of epigynum not sinuous, lateral raised areas absent</td><td rowspan="1" colspan="1">48</td></tr><tr><td rowspan="1" colspan="1">48 (47)</td><td rowspan="1" colspan="1">Lower margin of epigynal plate extended laterally and upwards, sclerotized sides extend as far distally as median septum (<xref ref-type="fig" rid="F25">Figs 81–82</xref>)</td><td rowspan="1" colspan="1"><italic><tp:taxon-name>Selenops bifurcatus</tp:taxon-name></italic></td></tr><tr><td rowspan="1" colspan="1">–</td><td rowspan="1" colspan="1">Epigynal plate not extended laterally and distally</td><td rowspan="1" colspan="1">49</td></tr><tr><td rowspan="1" colspan="1">49 (48)</td><td rowspan="1" colspan="1">Internal copulatory organs with two long slender spermathecae (<xref ref-type="fig" rid="F22">Figs 55, 57</xref>)</td><td rowspan="1" colspan="1">50</td></tr><tr><td rowspan="1" colspan="1">–</td><td rowspan="1" colspan="1">Spermathecae small and compact (<xref ref-type="fig" rid="F21">Fig. 51</xref>)</td><td rowspan="1" colspan="1">51</td></tr><tr><td rowspan="1" colspan="1">50 (49)</td><td rowspan="1" colspan="1">Spermathecae with two branches on each side, directed distally (<xref ref-type="fig" rid="F22">Fig. 55</xref>)</td><td rowspan="1" colspan="1"><italic><tp:taxon-name>Selenops actophilus</tp:taxon-name></italic>*</td></tr><tr><td rowspan="1" colspan="1">–</td><td rowspan="1" colspan="1">Spermathecae with one branch on each side, directed laterally (<xref ref-type="fig" rid="F22">Figs 57–58</xref>)</td><td rowspan="1" colspan="1"><italic><tp:taxon-name>Selenops debilis</tp:taxon-name></italic>*</td></tr><tr><td rowspan="1" colspan="1">51 (49)</td><td rowspan="1" colspan="1">Median septum small and narrow, internal ducts branched once (<xref ref-type="fig" rid="F21">Figs 51–52</xref>)</td><td rowspan="1" colspan="1"><italic><tp:taxon-name>Selenops ixchel</tp:taxon-name></italic> sp.</td></tr><tr><td rowspan="1" colspan="1">–</td><td rowspan="1" colspan="1">Median septum large and wide, internal ducts with two branches (<xref ref-type="fig" rid="F25">Fig. 77</xref>)</td><td rowspan="1" colspan="1"><italic><tp:taxon-name>Selenops huetocatl</tp:taxon-name></italic> sp. n.</td></tr><tr><td rowspan="1" colspan="1">52 (46)</td><td rowspan="1" colspan="1">Internal ducts coiled (<xref ref-type="fig" rid="F24">Figs 72, 74</xref>)</td><td rowspan="1" colspan="1">53</td></tr><tr><td rowspan="1" colspan="1">–</td><td rowspan="1" colspan="1">Internal ducts otherwise</td><td rowspan="1" colspan="1">54</td></tr><tr><td rowspan="1" colspan="1">53 (52)</td><td rowspan="1" colspan="1">Median septum seemingly covered by lateral lobes, located in center of plate, right lobe overlapping left (<xref ref-type="fig" rid="F24">Fig. 71</xref> )</td><td rowspan="1" colspan="1"><italic><tp:taxon-name>Selenops lepidus</tp:taxon-name></italic></td></tr><tr><td rowspan="1" colspan="1">–</td><td rowspan="1" colspan="1">Median septum not covered, located in the lower third of plate, lateral lobes not overlapping (<xref ref-type="fig" rid="F24">Fig. 73</xref>)</td><td rowspan="1" colspan="1"><italic><tp:taxon-name>Selenops chamela</tp:taxon-name></italic> sp. n.</td></tr><tr><td rowspan="1" colspan="1">54 (52)</td><td rowspan="1" colspan="1">Median septum ovoid, lateral lobes conspicuous proximally (<xref ref-type="fig" rid="F25">Figs 83–84</xref>)</td><td rowspan="1" colspan="1"><italic><tp:taxon-name>Selenops buscki</tp:taxon-name></italic></td></tr><tr><td rowspan="1" colspan="1">–</td><td rowspan="1" colspan="1">Median septum quadrangular to angular, lateral lobes not obvious (<xref ref-type="fig" rid="F26">Figs 85–86</xref>)</td><td rowspan="1" colspan="1"><italic><tp:taxon-name>Selenops oricuajo</tp:taxon-name></italic> sp. n.</td></tr><tr><td rowspan="1" colspan="1">55 (38)</td><td rowspan="1" colspan="1">Epigynum with v-shaped median area, genital openings located at lateral margins of v (<xref ref-type="fig" rid="F19">Figs 31</xref>, <xref ref-type="fig" rid="F26">87</xref>, <xref ref-type="fig" rid="F30">119</xref>)</td><td rowspan="1" colspan="1">56</td></tr><tr><td rowspan="1" colspan="1">–</td><td rowspan="1" colspan="1">Median area and genital openings otherwise (<xref ref-type="fig" rid="F26">Figs 89</xref>, <xref ref-type="fig" rid="F27">93</xref>)</td><td rowspan="1" colspan="1">59</td></tr><tr><td rowspan="1" colspan="1">56 (55)</td><td rowspan="1" colspan="1">Internal ducts coiled extensively (<xref ref-type="fig" rid="F26">Figs 87–88</xref>)</td><td rowspan="1" colspan="1"><italic><tp:taxon-name>Selenops amona</tp:taxon-name></italic> sp. n.</td></tr><tr><td rowspan="1" colspan="1">–</td><td rowspan="1" colspan="1">Internal ducts otherwise</td><td rowspan="1" colspan="1">57</td></tr><tr><td rowspan="1" colspan="1">57 (56)</td><td rowspan="1" colspan="1">Lateral lobes fused, not obvious (<xref ref-type="fig" rid="F19">Fig. 31</xref>)</td><td rowspan="1" colspan="1"><italic><tp:taxon-name>Selenops abyssus</tp:taxon-name></italic></td></tr><tr><td rowspan="1" colspan="1">–</td><td rowspan="1" colspan="1">Lateral lobes distinct</td><td rowspan="1" colspan="1">58</td></tr><tr><td rowspan="1" colspan="1">58 (57)</td><td rowspan="1" colspan="1">Large posterodorsal fold covering spermathecae (<xref ref-type="fig" rid="F30">Figs 119–120</xref>)</td><td rowspan="1" colspan="1"><italic><tp:taxon-name>Selenops insularis</tp:taxon-name></italic></td></tr><tr><td rowspan="1" colspan="1">–</td><td rowspan="1" colspan="1">Posterodorsal fold absent (<xref ref-type="fig" rid="F36">Figs 163–164</xref>)</td><td rowspan="1" colspan="1"><italic><tp:taxon-name>Selenops phaselus</tp:taxon-name></italic></td></tr><tr><td rowspan="1" colspan="1">59 (55)</td><td rowspan="1" colspan="1">Median area an anteriorly projecting lobe (<xref ref-type="fig" rid="F28">Figs 107</xref>, <xref ref-type="fig" rid="F32">133</xref>)</td><td rowspan="1" colspan="1">60</td></tr><tr><td rowspan="1" colspan="1">–</td><td rowspan="1" colspan="1">Median area otherwise</td><td rowspan="1" colspan="1">61</td></tr><tr><td rowspan="1" colspan="1">60 (59)</td><td rowspan="1" colspan="1">Lateral lobe separation extending the length of anteriorly projecting lobe, posterodorsal fold extending less than 1/3 length of epigynal plate (<xref ref-type="fig" rid="F32">Fig. 133</xref>)</td><td rowspan="1" colspan="1"><italic><tp:taxon-name>Selenops duan</tp:taxon-name></italic> sp. n.</td></tr><tr><td rowspan="1" colspan="1">–</td><td rowspan="1" colspan="1">Lateral lobes do not extend the length of anteriorly projecting lobe, posterodorsal fold huge, more than ? the length of epigynal plate (<xref ref-type="fig" rid="F28">Fig. 107</xref>)</td><td rowspan="1" colspan="1"><italic><tp:taxon-name>Selenops wilsoni</tp:taxon-name></italic> sp. n.</td></tr><tr><td rowspan="1" colspan="1">61 (59)</td><td rowspan="1" colspan="1">Genital openings located anteriorly (<xref ref-type="fig" rid="F16">Figs 13</xref>, <xref ref-type="fig" rid="F31">127</xref>, <xref ref-type="fig" rid="F32">129</xref>, <xref ref-type="fig" rid="F33">143</xref>)</td><td rowspan="1" colspan="1">62</td></tr><tr><td rowspan="1" colspan="1">–</td><td rowspan="1" colspan="1">Genital openings located elsewhere</td><td rowspan="1" colspan="1">65</td></tr><tr><td rowspan="1" colspan="1">62 (61)</td><td rowspan="1" colspan="1">Epigynal pockets located medially (<xref ref-type="fig" rid="F16">Fig. 13</xref>)</td><td rowspan="1" colspan="1"><italic><tp:taxon-name>Selenops willinki</tp:taxon-name></italic></td></tr><tr><td rowspan="1" colspan="1">–</td><td rowspan="1" colspan="1">Epigynal pockets located elsewhere or absent</td><td rowspan="1" colspan="1">63</td></tr><tr><td rowspan="1" colspan="1">63 (62)</td><td rowspan="1" colspan="1">Posterodorsal fold absent, genital openings located beneath a small slit (<xref ref-type="fig" rid="F33">Figs 143–144</xref>)</td><td rowspan="1" colspan="1"><italic><tp:taxon-name>Selenops kalinago</tp:taxon-name></italic> sp. n.</td></tr><tr><td rowspan="1" colspan="1">–</td><td rowspan="1" colspan="1">Posterodorsal fold present</td><td rowspan="1" colspan="1">64</td></tr><tr><td rowspan="1" colspan="1">64 (63)</td><td rowspan="1" colspan="1">Genital openings located behind a small circular area, posterodorsal fold not entirely covering spermathecae, epigynal pockets small (<xref ref-type="fig" rid="F31">Figs 127–128</xref>)</td><td rowspan="1" colspan="1"><italic><tp:taxon-name>Selenops bocacanadensis</tp:taxon-name></italic> sp. n.</td></tr><tr><td rowspan="1" colspan="1">–</td><td rowspan="1" colspan="1">Genital openings located in a large crescent shaped area, posterodorsal fold completely covering spermathecae, epigynal pockets large (<xref ref-type="fig" rid="F32">Figs 129–130</xref>)</td><td rowspan="1" colspan="1"><italic><tp:taxon-name>Selenops oviedo</tp:taxon-name></italic> sp. n.</td></tr><tr><td rowspan="1" colspan="1">65 (61)</td><td rowspan="1" colspan="1">Median field a keyhole-shaped area (<xref ref-type="fig" rid="F21">Fig. 45</xref>)</td><td rowspan="1" colspan="1"><italic><tp:taxon-name>Selenops makimaki</tp:taxon-name></italic> sp. n.</td></tr><tr><td rowspan="1" colspan="1">–</td><td rowspan="1" colspan="1">Median field otherwise</td><td rowspan="1" colspan="1">66</td></tr><tr><td rowspan="1" colspan="1">66 (65)</td><td rowspan="1" colspan="1">Internal copulatory organs coiled anteriorly to posteriorly (<xref ref-type="fig" rid="F28">Figs 101–102</xref>)</td><td rowspan="1" colspan="1"><italic><tp:taxon-name>Selenops petrunkevitchi</tp:taxon-name></italic></td></tr><tr><td rowspan="1" colspan="1">–</td><td rowspan="1" colspan="1">Internal copulatory organs otherwise</td><td rowspan="1" colspan="1">67</td></tr><tr><td rowspan="1" colspan="1">67 (66)</td><td rowspan="1" colspan="1">Posterior margin of epigynum extending downward into two points (<xref ref-type="fig" rid="F27">Figs 93</xref>, <xref ref-type="fig" rid="F35">155</xref>)</td><td rowspan="1" colspan="1">68</td></tr><tr><td rowspan="1" colspan="1">–</td><td rowspan="1" colspan="1">Posterior margin of epigynum otherwise</td><td rowspan="1" colspan="1">69</td></tr><tr><td rowspan="1" colspan="1">68 (67)</td><td rowspan="1" colspan="1">Lateral lobes indistinct, spermathecae large and round, located medially (<xref ref-type="fig" rid="F27">Figs 93–94</xref>)</td><td rowspan="1" colspan="1"><italic><tp:taxon-name>Selenops aissus</tp:taxon-name></italic></td></tr><tr><td rowspan="1" colspan="1">–</td><td rowspan="1" colspan="1">Lateral lobes distinct, spermathecae small, oval, located laterally (<xref ref-type="fig" rid="F35">Figs 155–156</xref>)</td><td rowspan="1" colspan="1"><italic><tp:taxon-name>Selenops pensilis</tp:taxon-name></italic></td></tr><tr><td rowspan="1" colspan="1">69 (67)</td><td rowspan="1" colspan="1">Posterodorsal fold absent (<xref ref-type="fig" rid="F20">Figs 40</xref>, <xref ref-type="fig" rid="F21">48</xref>, <xref ref-type="fig" rid="F34">148</xref>, <xref ref-type="fig" rid="F34">152</xref>)</td><td rowspan="1" colspan="1">70</td></tr><tr><td rowspan="1" colspan="1">–</td><td rowspan="1" colspan="1">Posterodorsal fold present</td><td rowspan="1" colspan="1">73</td></tr><tr><td rowspan="1" colspan="1">70 (69)</td><td rowspan="1" colspan="1">Median field a large, heart-shaped area, spermathecae huge (<xref ref-type="fig" rid="F34">Figs 147–148</xref>)</td><td rowspan="1" colspan="1"><italic><tp:taxon-name>Selenops souliga</tp:taxon-name></italic> sp. n.</td></tr><tr><td rowspan="1" colspan="1">–</td><td rowspan="1" colspan="1">Median field otherwise</td><td rowspan="1" colspan="1">71</td></tr><tr><td rowspan="1" colspan="1">71 (70)</td><td rowspan="1" colspan="1">Genital openings located behind sinuous medial margin (<xref ref-type="fig" rid="F34">Figs 151–152</xref>)</td><td rowspan="1" colspan="1"><italic><tp:taxon-name>Selenops bani</tp:taxon-name></italic></td></tr><tr><td rowspan="1" colspan="1">–</td><td rowspan="1" colspan="1">Genital openings located elsewhere</td><td rowspan="1" colspan="1">72</td></tr><tr><td rowspan="1" colspan="1">72 (71)</td><td rowspan="1" colspan="1">Lateral lobes distinct, not touching medially, spermathecae small and round (<xref ref-type="fig" rid="F20">Figs 39–40</xref>)</td><td rowspan="1" colspan="1"><italic><tp:taxon-name>Selenops minutus</tp:taxon-name></italic></td></tr><tr><td rowspan="1" colspan="1">–</td><td rowspan="1" colspan="1">Lateral lobes indistinct, median area pinched anteriorly to posteriorly, spermathecae large (<xref ref-type="fig" rid="F21">Figs 47–48</xref>)</td><td rowspan="1" colspan="1"><italic><tp:taxon-name>Selenops scitus</tp:taxon-name></italic></td></tr><tr><td rowspan="1" colspan="1">73 (69)</td><td rowspan="1" colspan="1">Median field quadrangular, epigynal pockets absent (<xref ref-type="fig" rid="F19">Figs 35</xref>)</td><td rowspan="1" colspan="1"><italic><tp:taxon-name>Selenops marginalis</tp:taxon-name></italic></td></tr><tr><td rowspan="1" colspan="1">–</td><td rowspan="1" colspan="1">Median field otherwise</td><td rowspan="1" colspan="1">74</td></tr><tr><td rowspan="1" colspan="1">74 (73)</td><td rowspan="1" colspan="1">Posterodorsal fold completely covers spermathecae (<xref ref-type="fig" rid="F31">Fig. 124</xref>)</td><td rowspan="1" colspan="1"><italic><tp:taxon-name>Selenops marcanoi</tp:taxon-name></italic></td></tr><tr><td rowspan="1" colspan="1">–</td><td rowspan="1" colspan="1">Posterodorsal fold not as extensive</td><td rowspan="1" colspan="1">75</td></tr><tr><td rowspan="1" colspan="1">75 (74)</td><td rowspan="1" colspan="1">Spermathecae ovoid, sperm ducts coiling twice (<xref ref-type="fig" rid="F26">Fig. 90</xref>)</td><td rowspan="1" colspan="1"><italic><tp:taxon-name>Selenops lindborgi</tp:taxon-name></italic></td></tr><tr><td rowspan="1" colspan="1">–</td><td rowspan="1" colspan="1">Spermathecae and sperm ducts otherwise</td><td rowspan="1" colspan="1">76</td></tr><tr><td rowspan="1" colspan="1">76 (75)</td><td rowspan="1" colspan="1">Genital openings located along the margins of a median depression (<xref ref-type="fig" rid="F16">Figs 9</xref>, <xref ref-type="fig" rid="F27">99</xref>)</td><td rowspan="1" colspan="1">77</td></tr><tr><td rowspan="1" colspan="1">–</td><td rowspan="1" colspan="1">Genital openings located beneath a straight to sinuous medial margin (<xref ref-type="fig" rid="F28">Figs 103</xref>, <xref ref-type="fig" rid="F33">137</xref>, <xref ref-type="fig" rid="F36">165</xref>)</td><td rowspan="1" colspan="1">81</td></tr><tr><td rowspan="1" colspan="1">77 (76)</td><td rowspan="1" colspan="1">Median depression round to quadrangular, anterior to small epigynal pockets (<xref ref-type="fig" rid="F29">Fig. 99</xref>)</td><td rowspan="1" colspan="1"><italic><tp:taxon-name>Selenops candidus</tp:taxon-name></italic></td></tr><tr><td rowspan="1" colspan="1">–</td><td rowspan="1" colspan="1">Median depression otherwise</td><td rowspan="1" colspan="1">78</td></tr><tr><td rowspan="1" colspan="1">78 (77)</td><td rowspan="1" colspan="1">Median depression extending to nearly lateral margins of epigynal plate, lateral lobes come together medially, then curve outwards laterally (<xref ref-type="fig" rid="F16">Figs 9–10</xref>)</td><td rowspan="1" colspan="1"><italic><tp:taxon-name>Selenops geraldinae</tp:taxon-name></italic></td></tr><tr><td rowspan="1" colspan="1">–</td><td rowspan="1" colspan="1">Median depression not extending to lateral margins of epigynal plate</td><td rowspan="1" colspan="1">79</td></tr><tr><td rowspan="1" colspan="1">79 (78)</td><td rowspan="1" colspan="1">Posterior margin of median field sinuous, internal ducts coiled (<xref ref-type="fig" rid="F37">Figs 173–174</xref>)</td><td rowspan="1" colspan="1"><italic><tp:taxon-name>Selenops submaculosus</tp:taxon-name></italic></td></tr><tr><td rowspan="1" colspan="1">–</td><td rowspan="1" colspan="1">Posterior margin of median field smooth, median field u-shaped</td><td rowspan="1" colspan="1">80</td></tr><tr><td rowspan="1" colspan="1">80 (79)</td><td rowspan="1" colspan="1">Lateral lobes distinct, internal ducts strongly sclerotized, small round spermathecae located laterally (<xref ref-type="fig" rid="F35">Figs 157–158</xref>)</td><td rowspan="1" colspan="1"><italic><tp:taxon-name>Selenops enriquillo</tp:taxon-name></italic> sp. n.</td></tr><tr><td rowspan="1" colspan="1">–</td><td rowspan="1" colspan="1">Lateral lobes indistinct, internal ducts strongly coiled (<xref ref-type="fig" rid="F37">Figs 171–172</xref>)</td><td rowspan="1" colspan="1"><italic><tp:taxon-name>Selenops simius</tp:taxon-name></italic></td></tr><tr><td rowspan="1" colspan="1">81 (76)</td><td rowspan="1" colspan="1">Median margin extending to lateral margins of epigynal plate (<xref ref-type="fig" rid="F36">Figs 165–166</xref>)</td><td rowspan="1" colspan="1"><italic><tp:taxon-name>Selenops morro</tp:taxon-name></italic> sp. n.</td></tr><tr><td rowspan="1" colspan="1">–</td><td rowspan="1" colspan="1">Median margin not extending to lateral margins of epigynal plate</td><td rowspan="1" colspan="1">82</td></tr><tr><td rowspan="1" colspan="1">82 (81)</td><td rowspan="1" colspan="1">Median margin sinuous, lateral lobes fused in center of plate giving a pinched appearance to the openings and median margin (<xref ref-type="fig" rid="F28">Figs 103–104</xref>)</td><td rowspan="1" colspan="1"><italic><tp:taxon-name>Selenops wilmotorum</tp:taxon-name></italic> sp. n.</td></tr><tr><td rowspan="1" colspan="1">–</td><td rowspan="1" colspan="1">Median margin angular to straight, lateral lobes indistinct</td><td rowspan="1" colspan="1">83</td></tr><tr><td rowspan="1" colspan="1">83 (82)</td><td rowspan="1" colspan="1">Median margin nearly straight, ducts not touching anteriorly, posterodorsal fold small (<xref ref-type="fig" rid="F33">Figs 137–138</xref>)</td><td rowspan="1" colspan="1"><italic><tp:taxon-name>Selenops guerrero</tp:taxon-name></italic> sp. n.</td></tr><tr><td rowspan="1" colspan="1">–</td><td rowspan="1" colspan="1">Median margin angular, ducts touching anteriorly, posterodorsal fold large, centrally nearly half the length of the epigynal plate (<xref ref-type="fig" rid="F33">Figs 139–140</xref>)</td><td rowspan="1" colspan="1"><italic><tp:taxon-name>Selenops baweka</tp:taxon-name></italic> sp. n.</td></tr></tbody></table></table-wrap></sec><sec sec-type="Survey of species"><title>Survey of species</title><p>Species are arranged by molecular phylogenetic similarity (see <xref ref-type="bibr" rid="B21">Crews and Gillespie 2010</xref>) or, for those species in which genetic data was not available, by similarities in the genitalic characteristics.</p></sec></tp:treatment-sec><tp:treatment-sec><!--Section generated to contain objects referenced in tp:taxon-treatment.--><fig id="F38" position="float" orientation="portrait"><label>Figures 177–182.</label><caption><p>Habitats and natural history of some <italic><tp:taxon-name>Selenops</tp:taxon-name></italic> species. <bold>177</bold> <italic><tp:taxon-name>Selenops arikok</tp:taxon-name></italic> sp. n. from Aruba guarding egg sac with several spiderlings inside <bold>178</bold> <italic><tp:taxon-name>Selenops geraldinae</tp:taxon-name></italic> Corronca eating a fly and guarding her egg sac on a bromeliad, Gaspar Grande Island, Trinidad and Tobago <bold>179</bold> <italic><tp:taxon-name>Selenops willinki</tp:taxon-name></italic> Corronca on a tree trunk, Little Tobago, Trinidad and Tobago. Terminal setal tufts and festoon pattern are visible <bold>180</bold> <italic><tp:taxon-name>Selenops micropalpus</tp:taxon-name></italic> Muma on the trunk of <italic><tp:taxon-name>Bursera simaruba</tp:taxon-name></italic>, in a dry forest, St. Lucia. Terminal setal tufts and festoon pattern are visible <bold>181</bold> <italic><tp:taxon-name>Selenops mexicanus</tp:taxon-name></italic> Keyserling on a large tree trunk outside of Cueva Actun Kan, Guatemala. Note the alternating light and dark leg annulations <bold>182</bold> Egg sacs of <italic><tp:taxon-name>Selenops bifurcatus</tp:taxon-name></italic> Banks on rocks in a wash in dry forest and thornscrub, Zacatan, Guatemala. <italic><tp:taxon-name>Selenops bifurcatus</tp:taxon-name></italic> sometimes guards the yellowish egg sacs, and other times does not.</p></caption><graphic xmlns:xlink="http://www.w3.org/1999/xlink" xlink:href="ZooKeys-105-001-g038.jpg" position="float" orientation="portrait" xlink:type="simple"/></fig><fig id="F40" position="float" orientation="portrait"><label>Figures 189–194.</label><caption><p>Habitats and natural history of some <italic><tp:taxon-name>Selenops</tp:taxon-name></italic> species. <bold>189</bold> <italic><tp:taxon-name>Selenops insularis</tp:taxon-name></italic> Keyserling, Laguna Kiani, Vieques, Puerto Rico <bold>190</bold> <italic><tp:taxon-name>Selenops baweka</tp:taxon-name></italic> sp. n. adult male on the trunk of a tamarind tree, Turtle Cove, Providenciales, Turks and Caicos Islands <bold>191</bold> <italic><tp:taxon-name>Selenops kalinago</tp:taxon-name></italic> sp. n. on tree trunk, Silver Hills, Montserrat. Note striped legs and how the legs darken distally <bold>192</bold> <italic><tp:taxon-name>Selenops souliga</tp:taxon-name></italic> sp. n., Back Bay, St. Maarten, between the leaves of a plant <bold>193</bold> <italic><tp:taxon-name>Selenops souliga</tp:taxon-name></italic> sp. n. adult female guarding her flat white egg sac inside of a folded palm frond, Anguilla <bold>194</bold> <italic><tp:taxon-name>Selenops simius</tp:taxon-name></italic> Muma, on a limestone rock at night, Cayman Brac, Cayman Islands.</p></caption><graphic xmlns:xlink="http://www.w3.org/1999/xlink" xlink:href="ZooKeys-105-001-g040.jpg" position="float" orientation="portrait" xlink:type="simple"/></fig><fig id="F39" position="float" orientation="portrait"><label>Figures 183–188.</label><caption><p>Habitats and natural history of some <italic><tp:taxon-name>Selenops</tp:taxon-name></italic> species <bold>183</bold> <italic><tp:taxon-name>Selenops bifurcatus</tp:taxon-name></italic> Banks on a rock, Zacatan, Guatemala. Note the dorsoventrally flattened habitus <bold>184</bold> <italic><tp:taxon-name>Selenops bifurcatus</tp:taxon-name></italic> Banks showing the very large PLE <bold>185</bold> <italic><tp:taxon-name>Selenops lindborgi</tp:taxon-name></italic> Petrunkevitch adult male on <italic><tp:taxon-name>Bursera simaruba</tp:taxon-name></italic> St. John, United States Virgin Islands. Note the leg annulations <bold>186</bold> <italic><tp:taxon-name>Selenops lindborgi</tp:taxon-name></italic> Petrunkevitch adult female making several egg sacs under the bark of a tamarind tree, Nevis. <italic><tp:taxon-name>Selenops lindborgi</tp:taxon-name></italic> makes several egg sacs and does not guard the egg sac, unlike most other species of <italic><tp:taxon-name>Selenops</tp:taxon-name></italic> <bold>187</bold> <italic><tp:taxon-name>Selenops petrunkevitchi</tp:taxon-name></italic> Alayón-García on a eucalyptus tree, Whitfield Hall, Blue Mountains, Jamaica. Note the striped legs and the festoon pattern at the terminus of the abdomen <bold>188</bold> The egg sac of <italic><tp:taxon-name>Selenops wilmotorum</tp:taxon-name></italic> sp. n. from Hellshire Hills, Jamaica. The egg sac contained a few yellow dried out eggs and a pseudoscorpion.</p></caption><graphic xmlns:xlink="http://www.w3.org/1999/xlink" xlink:href="ZooKeys-105-001-g039.jpg" position="float" orientation="portrait" xlink:type="simple"/></fig><fig id="F15" position="float" orientation="portrait"><label>Figures 1–6.</label><caption><p>Copulatory organs of <italic><tp:taxon-name>Selenops arikok</tp:taxon-name></italic> sp. n. female holotype from Arikok National Park, Aruba (EME sel_068) <bold>1–2</bold> <italic><tp:taxon-name>Selenops curazao</tp:taxon-name></italic> Alayón-García male holotype from CarMaBI, Curaçao, Netherlands Antilles (MCZ) <bold>3–4</bold> female paratype from Piscadera Baai building, Curaçao, Netherlands Antilles (MCZ) <bold>5–6,</bold> <bold>1, 5</bold> epigyne, ventral view <bold>2, 6</bold> spermathecae, dorsal view <bold>3</bold> male pedipalp, ventral view <bold>4</bold> male pedipalp, retrolateral view. Scale bar = 0.40 mm (1–2), 0.30 mm (3–6). Abbreviations: <bold>S</bold> = septum, <bold>MF</bold> = median field, <bold>EP</bold> = epigynal pockets, <bold>FD</bold> = fertilization duct, <bold>SP</bold> = spermathecae, <bold>PF</bold> = posterodorsal fold, <bold>C</bold> = conductor, <bold>CY</bold> = cymbium, <bold>MA</bold> = median apophysis, <bold>E</bold> = embolus, <bold>RTA</bold> = retrolateral tibial apophysis, <bold>VRTA</bold> = ventral retrolateral tibial apophysis, <bold>DRTA</bold> = dorsal retrolateral tibial apophysis.</p></caption><graphic xmlns:xlink="http://www.w3.org/1999/xlink" xlink:href="ZooKeys-105-001-g015.jpg" position="float" orientation="portrait" xlink:type="simple"/></fig><fig id="F18" position="float" orientation="portrait"><label>Figures 21–28.</label><caption><p>Copulatory organs of <italic><tp:taxon-name>Selenops gracilis</tp:taxon-name></italic> Muma holotype male from Ayotzinapa, Guerrero, México (AMNH) <bold>21–22</bold> female from Taxco, México (AMNH) <bold>23–24</bold> <italic><tp:taxon-name>Selenops malinalxochitl</tp:taxon-name></italic> sp. n. holotype female from Zapotitlan de las Salinas, Puebla, México (CNAN sel_1005) <bold>25–26</bold> <italic><tp:taxon-name>Selenops mexicanus</tp:taxon-name></italic> Keyserling male from Totogalpa, Alcadia Ocotal, Departmiento Madríz,Nicaragua (EME sel_934) <bold>27–28, 21, 27</bold> male pedipalp, ventral view <bold>22, 28</bold> male pedipalp, retrolateral view <bold>23, 25</bold> epigyne, ventral view <bold>24, 26</bold> spermathecae dorsal view. Scale bar = 0.90 mm (21–22), 0.50 mm (23–26).</p></caption><graphic xmlns:xlink="http://www.w3.org/1999/xlink" xlink:href="ZooKeys-105-001-g018.jpg" position="float" orientation="portrait" xlink:type="simple"/></fig><fig id="F25" position="float" orientation="portrait"><label>Figures 77–84.</label><caption><p>Copulatory organs of <italic><tp:taxon-name>Selenops huetocatl</tp:taxon-name></italic> sp. n. holotype female from Las Golondrinas, Huixtla, Chiapas, México (CNAN sel_045) <bold>77–78</bold> <italic><tp:taxon-name>Selenops bifurcatus</tp:taxon-name></italic> Banks male from Oricuajo, Costa Rica (MCZ) <bold>79–80</bold> female (holotype of <italic><tp:taxon-name>Selenops salvadoranus</tp:taxon-name></italic>) from San Salvador, El Salvador (MCZ) <bold>81–82</bold> <italic><tp:taxon-name>Selenops buscki</tp:taxon-name></italic> Muma of holotype female from Taboga Island, Panamá (USNM) <bold>83–84,</bold> <bold>77, 81, 83</bold> epigyne, ventral view <bold>78, 82, 84</bold> spermathecae, dorsal view <bold>79</bold> left pedipalp, ventral view <bold>80</bold> left pedipalp, retrolateral view. Scale bar = 0.50 mm.</p></caption><graphic xmlns:xlink="http://www.w3.org/1999/xlink" xlink:href="ZooKeys-105-001-g025.jpg" position="float" orientation="portrait" xlink:type="simple"/></fig><fig id="F35" position="float" orientation="portrait"><label>Figures 153–160.</label><caption><p>Copulatory organs of <italic><tp:taxon-name>Selenops bani</tp:taxon-name></italic> Alayón-García male from Lago Enriquillo, El Azufrada, La Descubierta, Independencia, Dominican Republic (EME sel_188) <bold>153–154</bold> <italic><tp:taxon-name>Selenops pensilis</tp:taxon-name></italic> Muma holotype female from Grand'Anse, Haiti (MCZ) <bold>155–156</bold> <italic><tp:taxon-name>Selenops enriquillo</tp:taxon-name></italic> sp. n. holotype female from El Azufrada, La Descubierta, Lago Enriquillo, Prov. Independencia, Dominican Republic (EME sel_182) <bold>157–158</bold> male from Isla Cabrito, Lago Enriquillo, Dominican Republic (MNHNSD) <bold>159–160, 153, 159</bold> left pedipalp, ventral view <bold>154, 160</bold> left pedipalp, retrolateral view <bold>155, 157</bold> epigyne, ventral view <bold>156, 158</bold> spermathecae, dorsal view. Scale bar = 0.50 mm.</p></caption><graphic xmlns:xlink="http://www.w3.org/1999/xlink" xlink:href="ZooKeys-105-001-g035.jpg" position="float" orientation="portrait" xlink:type="simple"/></fig><fig id="F27" position="float" orientation="portrait"><label>Figures 93–100.</label><caption><p>Copulatory organs of <italic><tp:taxon-name>Selenops aissus</tp:taxon-name></italic> Walckenaer female from Ensenada de Cochina, Cuba (MCZ) <bold>93–94</bold> male from Spanish Wells, Eleuthera, Bahamas (USNM) <bold>95–96</bold> <italic><tp:taxon-name>Selenops candidus</tp:taxon-name></italic> Muma male from Jamaica (MCZ) <bold>97–98</bold> female from Jamaica (holotype of <italic><tp:taxon-name>Selenops lunatus)</tp:taxon-name></italic> (MCZ) <bold>99–100,</bold> <bold>93, 99</bold> epigyne, ventral view <bold>94, 100</bold> spermathecae, dorsal view <bold>95, 97</bold> left pedipalp, ventral view <bold>96, 98</bold> left pedipalp, retrolateral view. Scale bar = 0.50 mm.</p></caption><graphic xmlns:xlink="http://www.w3.org/1999/xlink" xlink:href="ZooKeys-105-001-g027.jpg" position="float" orientation="portrait" xlink:type="simple"/></fig><fig id="F20" position="float" orientation="portrait"><label>Figures 37–44.</label><caption><p>Copulatory organs of <italic><tp:taxon-name>Selenops minutus</tp:taxon-name></italic> F.O.Pickard-Cambridge holotype male from Guatemala (BMNH) <bold>37–38</bold> paratype female from Guatemala (BMNH) <bold>39–40</bold> <italic><tp:taxon-name>Selenops morosus</tp:taxon-name></italic> Banks, lectotype male from Tepic, México (MCZ) <bold>41–42</bold> <italic><tp:taxon-name>Selenops nigromaculatus</tp:taxon-name></italic> Keyserling holotype male from México (BMNH) <bold>43–44, 37, 41, 43</bold> left pedipalp, ventral view <bold>38, 42, 44</bold> left pedipalp, retrolateral view <bold>39</bold> epigyne, ventral view <bold>40</bold> spermathecae, dorsal view. Scale bar = 0.50 mm.</p></caption><graphic xmlns:xlink="http://www.w3.org/1999/xlink" xlink:href="ZooKeys-105-001-g020.jpg" position="float" orientation="portrait" xlink:type="simple"/></fig><fig id="F26" position="float" orientation="portrait"><label>Figures 85–92.</label><caption><p>Copulatory organs of <italic><tp:taxon-name>Selenops oricuajo</tp:taxon-name></italic> sp. n. female from Oricuajo, Costa Rica (MCZ) <bold>85–86</bold> <italic><tp:taxon-name>Selenops amona</tp:taxon-name></italic> sp. n. holotype female from Bajura Empalme, Isla Mona (EME sel_847) <bold>87–88</bold> <italic><tp:taxon-name>Selenops lindborgi</tp:taxon-name></italic> Petrunkevitch holotype female from Santa Maria Bay, St. Thomas, United States Virgin Islands (MCZ) <bold>89–90</bold> male from Christianstead, St Croix, United States Virgin Islands (MCZ) <bold>91–92, 85, 87, 89</bold> epigyne, ventral view <bold>86, 88, 90</bold> spermathecae, dorsal view <bold>91</bold> left pedipalp, ventral view <bold>92</bold> left pedipalp, retrolateral view. Scale bar = 0.50 mm (85–86, 89–92), 0.30 mm (87–88).</p></caption><graphic xmlns:xlink="http://www.w3.org/1999/xlink" xlink:href="ZooKeys-105-001-g026.jpg" position="float" orientation="portrait" xlink:type="simple"/></fig><fig id="F29" position="float" orientation="portrait"><label>Figures 109–115.</label><caption><p>Copulatory organs of <italic><tp:taxon-name>Selenops wilsoni</tp:taxon-name></italic> sp. n. male from South of Spanish Town, Hellshire Hills, St. Catherine Parish, Jamaica (CAS) <bold>109–110</bold> Scans of <italic><tp:taxon-name>Selenops beynai</tp:taxon-name></italic> Schawaller holotype male from Dominican amber (SMNHS) <bold>111–115, 109, 114</bold> left pedipalp, ventral view <bold>110, 115</bold> left pedipalp, retrolateral view <bold>111</bold> features of the carapace, mouthparts and right pedipalp <bold>112</bold> right palpal bulb, rotated horizontally for consistency, ventral view. Although not perfectly preserved, several features are still apparent <bold>113</bold> right pedipalp, rotated for consistency, dorsal view. Scale bar = 0.50 mm. Abbreviations: <bold>Cl</bold> = clypeus, <bold>Ch</bold> = chelicerae, <bold>PME</bold> = posterior median eyes, <bold>fe</bold> = femur, <bold>pt</bold> = patella, <bold>ti</bold> = tibia, <bold>cy</bold> = cymbium, <bold>c</bold> = conductor, <bold>ma</bold> = median apophysis, <bold>rta</bold> = retrolateral tibial apophysis, <bold>e</bold> = embolus.</p></caption><graphic xmlns:xlink="http://www.w3.org/1999/xlink" xlink:href="ZooKeys-105-001-g029.jpg" position="float" orientation="portrait" xlink:type="simple"/></fig><fig id="F28" position="float" orientation="portrait"><label>Figures 101–108.</label><caption><p>Copulatory organs of <italic><tp:taxon-name>Selenops petrunkevitchi</tp:taxon-name></italic> Alayón-García female from Whitfield Hall, Blue Mountains, Jamaica (IJNHM sel_368) <bold>101–102</bold> <italic><tp:taxon-name>Selenops wilmotorum</tp:taxon-name></italic> sp. n. holotype female from Hellshire Hills, St. Catherine Parish, Jamaica (EME sel_383) <bold>103–104</bold> male from Hellshire Hills, St. Catherine Parish, Jamaica (EME sel_384) (<bold>105–106</bold>), <italic><tp:taxon-name>Selenops wilsoni</tp:taxon-name></italic> sp. n. holotype female from South of Spanish Town, Hellshire Hills, St. Catherine Parish, Jamaica (CAS) <bold>107–108,</bold> <bold>101, 103, 107</bold> epigyne, ventral view <bold>102, 104, 108</bold> spermathecae, dorsal view <bold>105</bold> left pedipalp, ventral view <bold>106</bold> left pedipalp, retrolateral view. Scale bar = 0.25 mm (101–102), 0.50 mm (103–108).</p></caption><graphic xmlns:xlink="http://www.w3.org/1999/xlink" xlink:href="ZooKeys-105-001-g028.jpg" position="float" orientation="portrait" xlink:type="simple"/></fig><fig id="F30" position="float" orientation="portrait"><label>Figures 116–120.</label><caption><p><italic><tp:taxon-name>Selenops beynai</tp:taxon-name></italic> Schawaller holotype male from Dominican amber (SMNHS) <bold>116–118</bold> copulatory organs of <italic><tp:taxon-name>Selenops insularis</tp:taxon-name></italic> Keyserling holotype female from Puerto Rico (MCZ) <bold>119–120,</bold> <bold>116</bold> specimen in amber <bold>117</bold> scan of habitus, dorsal view <bold>118</bold> scan of habitus, ventral view <bold>119</bold> epigyne, ventral view <bold>120</bold> spermathecae, dorsal view. Scale bar = 0.50 mm. Abbreviations: <bold>p</bold> = pedipalp, <bold>PLE</bold> = posterior retrolateral eyes, <bold>f</bold> = fovea, <bold>sp</bold> = spinnerets, <bold>dfs</bold> = dorsal femoral sockets, <bold>st</bold> = sternum.</p></caption><graphic xmlns:xlink="http://www.w3.org/1999/xlink" xlink:href="ZooKeys-105-001-g030.jpg" position="float" orientation="portrait" xlink:type="simple"/></fig><fig id="F16" position="float" orientation="portrait"><label>Figures 7–14.</label><caption><p>Copulatory organs of<italic><tp:taxon-name>Selenops geraldinae</tp:taxon-name></italic> Corronca male from Gaspar Grande Island, Trinidad and Tobago (EME sel_224) <bold>7–8</bold> female from Gaspar Grande Island, Trinidad and Tobago (EME sel_225) <bold>9–10</bold> <italic><tp:taxon-name>Selenops willinki</tp:taxon-name></italic> Corronca male from Little Tobago, Trinidad and Tobago (EME sel_251) <bold>11–12</bold> female from Little Tobago, Trinidad and Tobago (EME sel_236) <bold>13–14,</bold> <bold>7, 11</bold> male pedipalp, ventral view <bold>8, 12</bold> male pedipalp, retrolateral view <bold>9, 13</bold> epigyne, ventral view <bold>10, 14</bold> spermathecae, dorsal view. Scale bar = 0.45 mm (7–8), 0.35 mm (9–10, 13–14), 0.50 mm (11–12).</p></caption><graphic xmlns:xlink="http://www.w3.org/1999/xlink" xlink:href="ZooKeys-105-001-g016.jpg" position="float" orientation="portrait" xlink:type="simple"/></fig><fig id="F17" position="float" orientation="portrait"><label>Figures 15–20.</label><caption><p>Copulatory organs of <italic><tp:taxon-name>Selenops banksi</tp:taxon-name></italic> Muma male from Barro Colorado Island, Panamá (MCZ) <bold>15–16</bold> <italic><tp:taxon-name>Selenops micropalpus</tp:taxon-name></italic> Muma holotype male from Laudat, Dominica (AMNH) <bold>17–18</bold> female from Laudat, Dominica (AMNH) <bold>19–20, 15, 17</bold> male pedipalp, ventral view <bold>16, 18</bold> male pedipalp, retrolateral view <bold>19</bold> epigyne, ventral view <bold>20</bold> spermathecae, dorsal view. Scale bar = 0.60 mm (15–18), 0.45 mm (19–20).</p></caption><graphic xmlns:xlink="http://www.w3.org/1999/xlink" xlink:href="ZooKeys-105-001-g017.jpg" position="float" orientation="portrait" xlink:type="simple"/></fig><fig id="F19" position="float" orientation="portrait"><label>Figures 29–36.</label><caption><p>Copulatory organs of <italic><tp:taxon-name>Selenops mexicanus</tp:taxon-name></italic> Keyserling lectotype female from México (BMNH) <bold>29–30</bold> <italic><tp:taxon-name>Selenops abyssus</tp:taxon-name></italic> Muma, female holotype from Tizapan, Jalisco, México (AMNH) <bold>31–32</bold> <italic><tp:taxon-name>Selenops marginalis</tp:taxon-name></italic> F.O.Pickard-Cambridge lectotype male from Omilteme, Guerrero, México (BMNH) <bold>33–34</bold> paralectotype female Omilteme, Guerrero, México (BMNH) <bold>35–36, 29, 31, 35</bold> epigyne, ventral view <bold>30, 32, 36</bold> spermathecae, dorsal view <bold>33</bold> left pedipalp, ventral view <bold>34</bold> left pedipalp, retrolateral view. Scale bar = 0.50 mm (29–30, 33–36), 0.40 mm (31–32).</p></caption><graphic xmlns:xlink="http://www.w3.org/1999/xlink" xlink:href="ZooKeys-105-001-g019.jpg" position="float" orientation="portrait" xlink:type="simple"/></fig><fig id="F31" position="float" orientation="portrait"><label>Figures 121–128.</label><caption><p>Copulatory organs of <italic><tp:taxon-name>Selenops insularis</tp:taxon-name></italic> Keyserling male from St. Cyr, Jacmel, Haiti (CAS sel_657) <bold>121–122</bold> <italic><tp:taxon-name>Selenops marcanoi</tp:taxon-name></italic> Alayón-García female from El Banano, Rio Mulito, Pedernales, Dominican Republic (EME sel_151) <bold>123–124</bold> male from El Banano, Rio Mulito, Pedernales, Dominican Republic (EME sel_152) <bold>125–126</bold> <italic><tp:taxon-name>Selenops bocacanadensis</tp:taxon-name></italic> sp. n. holotype female from kilometer 13 along Carretera ALCOA, Pedernales, Dominican Republic (EME sel_166) <bold>127–128, 121, 125</bold> left pedipalp, ventral view <bold>122, 126</bold> left pedipalp, retrolateral view <bold>123, 127</bold> epigyne, ventral view <bold>124, 128</bold> spermathecae, dorsal view. Scale bar = 0.50 mm.</p></caption><graphic xmlns:xlink="http://www.w3.org/1999/xlink" xlink:href="ZooKeys-105-001-g031.jpg" position="float" orientation="portrait" xlink:type="simple"/></fig><fig id="F34" position="float" orientation="portrait"><label>Figures 145–152.</label><caption><p>Copulatory organs of <italic><tp:taxon-name>Selenops kalinago</tp:taxon-name></italic> sp. n. male from north side of Silver Hills, Montserrat (EME sel_772) <bold>145–146</bold> <italic><tp:taxon-name>Selenops souliga</tp:taxon-name></italic> sp. n. holotype female from Emilio Wilson Estate, St. Maarten (EME sel_711) <bold>147–148</bold> allotype male from southeast side of island, trail from Back Bay to Geneve Bay, St. Maarten (EME sel_119) <bold>149–150</bold> <italic><tp:taxon-name>Selenops bani</tp:taxon-name></italic> Alayón-García female from Lago Enriquillo, El Azufrada, La Descubierta, Independencia, Dominican Republic (EME sel_190) <bold>151–152, 145, 149</bold> left pedipalp, ventral view, <bold>146, 150</bold> left pedipalp, retrolateral view <bold>147, 151</bold> epigyne, ventral view <bold>148, 152</bold> spermathecae, dorsal view. Scale bar = 0.50 mm.</p></caption><graphic xmlns:xlink="http://www.w3.org/1999/xlink" xlink:href="ZooKeys-105-001-g034.jpg" position="float" orientation="portrait" xlink:type="simple"/></fig><fig id="F36" position="float" orientation="portrait"><label>Figures 161–168.</label><caption><p>Copulatory organs of <italic><tp:taxon-name>Selenops phaselus</tp:taxon-name></italic> Muma holotype male from Kenskoff, Haiti (MCZ) <bold>161–162</bold> female from 26 km north of Cabo Rojo, Sierra de Baoruco, Pedernales, Dominican Republic (EME sel_159) (<bold>163–164</bold> <italic><tp:taxon-name>Selenops morro</tp:taxon-name></italic> sp. n. holotype female from El Morro, Monte Cristi, Dominican Republic (EME sel_614) <bold>165–166</bold> male from El Morro, Monte Cristi, Dominican Republic (EME sel_582) <bold>167–168, 161, 167</bold> left pedipalp, ventral view <bold>162, 168</bold> left pedipalp, retrolateral view <bold>163, 165</bold> epigyne, ventral view <bold>164, 166</bold> spermathecae, dorsal view. Scale bar = 0.50 mm.</p></caption><graphic xmlns:xlink="http://www.w3.org/1999/xlink" xlink:href="ZooKeys-105-001-g036.jpg" position="float" orientation="portrait" xlink:type="simple"/></fig><fig id="F37" position="float" orientation="portrait"><label>Figures 169–176.</label><caption><p>Copulatory organs of <italic><tp:taxon-name>Selenops simius</tp:taxon-name></italic> Muma male holotype from Bimini Island, Bahamas (AMNH) <bold>169–170</bold> female from Bimini Island, Bahamas (AMNH) <bold>171–172</bold> <italic><tp:taxon-name>Selenops submaculosus</tp:taxon-name></italic> Bryant female holotype from Sierra de Casas, Isla de Piños, Cuba (MCZ) <bold>173–174</bold> male from Soledad, Cuba (MCZ) <bold>175–176,</bold> <bold>169, 175</bold> left pedipalp, ventral view <bold>170–176</bold> left pedipalp, retrolateral view <bold>171, 173</bold> epigyne, ventral view <bold>172, 174</bold> spermathecae, dorsal view. Scale bar = 0.50 mm.</p></caption><graphic xmlns:xlink="http://www.w3.org/1999/xlink" xlink:href="ZooKeys-105-001-g037.jpg" position="float" orientation="portrait" xlink:type="simple"/></fig><fig id="F22" position="float" orientation="portrait"><label>Figures 53–60.</label><caption><p>Copulatory organs of <italic><tp:taxon-name>Selenops actophilus</tp:taxon-name></italic> Chamberlin holotype male from San Carlos Bay, Sonora, México (CAS) <bold>53–54</bold> female CAS 1436 from San Pedro Bay, Sonora, México (CAS) <bold>55–56</bold> <italic><tp:taxon-name>Selenops debilis</tp:taxon-name></italic> Banks neotype female from San Jose del Cabo, México (MCZ) <bold>57–58</bold> male from Oro Blanco Mountains,12 miles from Nogales, Arizona (AMNH) <bold>59–60, 53, 59</bold> left pedipalp, ventral view <bold>54, 60</bold> left pedipalp, retrolateral view, <bold>55, 57</bold> epigyne, ventral view <bold>56, 58</bold> spermathecae, dorsal view. Scale bar = 0.50 mm.</p></caption><graphic xmlns:xlink="http://www.w3.org/1999/xlink" xlink:href="ZooKeys-105-001-g022.jpg" position="float" orientation="portrait" xlink:type="simple"/></fig><fig id="F23" position="float" orientation="portrait"><label>Figures 61–68.</label><caption><p>Copulatory organs of <italic><tp:taxon-name>Selenops nesophilus</tp:taxon-name></italic> Chamberlin holotype male from Isla Tortuga, Baja California Sur, México (CAS) <bold>61–62</bold> female from Isla Tortuga, Baja California Sur, México (CAS) <bold>63–64</bold> <italic><tp:taxon-name>Selenops debilis</tp:taxon-name></italic> group showing some of the internal variation found in various specimens. Female from Portal, Cochise Co., Arizona (AMNH) <bold>65</bold> females from Guadelupe Canyon, Cochise Co., Arizona (AMNH) <bold>66–67</bold> female from 1 mile west of Lajitas, Brewster Co., Texas (AMNH) <bold>68, 61</bold> left pedipalp, ventral view <bold>62</bold> left pedipalp, retrolateral view <bold>63</bold> epigyne, ventral view <bold>64–67</bold> spermathecae, dorsal view. Scale bar = 0.50 mm.</p></caption><graphic xmlns:xlink="http://www.w3.org/1999/xlink" xlink:href="ZooKeys-105-001-g023.jpg" position="float" orientation="portrait" xlink:type="simple"/></fig><fig id="F24" position="float" orientation="portrait"><label>Figures 69–76.</label><caption><p>Copulatory organs of <italic><tp:taxon-name>Selenops lepidus</tp:taxon-name></italic> Muma holotype male from Manzanillo, Colima, México (AMNH) <bold>69–70</bold> female from San Blas, Nayarit, México (AMNH) <bold>71–72</bold> <italic><tp:taxon-name>Selenops chamela</tp:taxon-name></italic> sp. n. holotype female from Chamela, Jalisco, México (AMNH) <bold>73–74</bold> <italic><tp:taxon-name>Selenops petenajtoy</tp:taxon-name></italic> sp. n. holotype male from Cueva Aktun Kan, Colonia del Bosque, Santa Elena de la Cruz, Petén, Guatemala (EME sel_867) <bold>75–76, 69, 75</bold> left pedipalp, ventral view <bold>70, 76</bold> left pedipalp, retrolateral view <bold>71, 73</bold> epigyne, ventral view <bold>72, 74</bold> spermathecae, dorsal view. Scale bar = 0.50 mm.</p></caption><graphic xmlns:xlink="http://www.w3.org/1999/xlink" xlink:href="ZooKeys-105-001-g024.jpg" position="float" orientation="portrait" xlink:type="simple"/></fig><fig id="F33" position="float" orientation="portrait"><label>Figures 137–144.</label><caption><p>Copulatory organs of <italic><tp:taxon-name>Selenops guerrero</tp:taxon-name></italic> sp. n. holotype female from entrance to Loma de Isabel, Puerto Plata, Dominican Republic (EME sel_606) <bold>137–138</bold> <italic><tp:taxon-name>Selenops baweka</tp:taxon-name></italic> sp. n. holotype female from Garden Pond Field Road, Middle Caicos, Turks and Caicos Islands (EME sel_678) <bold>139–140</bold> male from Wade's Green Plantation, North Caicos, Turks and Caicos Islands (EME sel_675) <bold>141–142</bold> <italic><tp:taxon-name>Selenops kalinago</tp:taxon-name></italic> sp. n. holotype female from East of Veranda Resort, Indian Town, Antigua (EME sel_753) <bold>143–144, 137, 139, 143</bold> epigyne, ventral view <bold>138, 140, 144</bold> spermathecae, dorsal view <bold>141</bold> left pedipalp, ventral view <bold>142</bold> left pedipalp, dorsal view. Scale bar = 0.50 mm.</p></caption><graphic xmlns:xlink="http://www.w3.org/1999/xlink" xlink:href="ZooKeys-105-001-g033.jpg" position="float" orientation="portrait" xlink:type="simple"/></fig><fig id="F21" position="float" orientation="portrait"><label>Figures 45–52.</label><caption><p>Copulatory organs of <italic><tp:taxon-name>Selenops makimaki</tp:taxon-name></italic> sp. n. holotype female from 21 km west of Rizo de Oro, along ridge, southeast of Cerro El Bejucal, near Chiapas border, Oaxaca, México (CAS) <bold>45–46</bold> <italic><tp:taxon-name>Selenops scitus</tp:taxon-name></italic> Muma holotype female from Mexcala, Guerrero, México (AMNH) <bold>47–48</bold> male from 22 miles west of Puerto Escondido, Oaxaca, México (CAS) <bold>49–50</bold>, <italic><tp:taxon-name>Selenops ixchel</tp:taxon-name></italic> sp. n. holotype female from Cozumel, Quintana Roo, México (CAS) <bold>51–52,</bold> <bold>45, 47, 51</bold> epigyne, ventral view <bold>46, 48, 52</bold> spermathecae, dorsal view <bold>49</bold> left pedipalp, ventral view <bold>50</bold> left pedipalp, retrolateral view. Scale bar = 0.50 mm.</p></caption><graphic xmlns:xlink="http://www.w3.org/1999/xlink" xlink:href="ZooKeys-105-001-g021.jpg" position="float" orientation="portrait" xlink:type="simple"/></fig><fig id="F32" position="float" orientation="portrait"><label>Figures 129–136.</label><caption><p>Copulatory organs of <italic><tp:taxon-name>Selenops oviedo</tp:taxon-name></italic> sp. n. holotype female from El Cajuil, Laguna Oviedo, Pedernales, Dominican Republic (EME sel_623) <bold>129–130</bold> <italic><tp:taxon-name>Selenops trifidus</tp:taxon-name></italic> Bryant holotype male from Navassa Island (MCZ-B0045) <bold>131–132</bold> <italic><tp:taxon-name>Selenops duan</tp:taxon-name></italic> sp. n. holotype female from Cañada Miguel, Comendador, Elias Piña, Dominican Republic (MNHNSD, A-515) <bold>133–134</bold> <italic><tp:taxon-name>Selenops denia</tp:taxon-name></italic> sp. n. holotype male from Mata Grande, Santiago, Dominican Republic (EME sel_641) <bold>135–136, 129, 133, 135</bold> epigyne, ventral view <bold>130, 134, 136</bold> spermathecae, dorsal view <bold>131</bold> left pedipalp, ventral view <bold>132</bold> left pedipalp, retrolateral view. Scale bar = 0.50 mm.</p></caption><graphic xmlns:xlink="http://www.w3.org/1999/xlink" xlink:href="ZooKeys-105-001-g032.jpg" position="float" orientation="portrait" xlink:type="simple"/></fig></tp:treatment-sec><ref-list><ref id="B35"><mixed-citation xmlns:xlink="http://www.w3.org/1999/xlink" xlink:type="simple"><person-group><name name-style="western"><surname>Latreille</surname><given-names>PA</given-names></name></person-group> (<year>1819</year>)<article-title> Articles sur les araignées.</article-title><source>Nouveau Dictionnaire d'histoire Naturelle Paris Ed. II</source>, <publisher-loc>Paris</publisher-loc>, 22.</mixed-citation></ref><ref id="B38"><mixed-citation xmlns:xlink="http://www.w3.org/1999/xlink" xlink:type="simple"><person-group><name name-style="western"><surname>MacLeay</surname><given-names>WS</given-names></name></person-group> (<year>1839</year>)<article-title> On some new forms of Arachnida.</article-title><source>Annals of Natural History</source><volume>2</volume>: <fpage>1</fpage>-<lpage>14</lpage>.</mixed-citation></ref><ref id="B9"><mixed-citation xmlns:xlink="http://www.w3.org/1999/xlink" xlink:type="simple"><person-group><name name-style="western"><surname>Benoit</surname><given-names>PLG</given-names></name></person-group> (<year>1968</year>)<article-title> Les Selenopidae africains au Nord du 17e parrallèle Sud et reclassement des espèces africaines de la famille (Araneae).</article-title><source>Revue de Zoologie et de Botanique Africaines</source><volume>77</volume>:<fpage>113</fpage>-<lpage>141</lpage>.</mixed-citation></ref><ref id="B27"><mixed-citation xmlns:xlink="http://www.w3.org/1999/xlink" xlink:type="simple"><person-group><name name-style="western"><surname>Franganillo</surname><given-names>BP</given-names></name></person-group> (<year>1926</year>)<article-title> Aracnidos nuevos o poco conocidos de la Isla de Cuba.</article-title><source>Boletin de Sociedad de Entomología de España</source><volume>9</volume>:<fpage>42</fpage>-<lpage>68</lpage>.</mixed-citation></ref><ref id="B21"><mixed-citation xmlns:xlink="http://www.w3.org/1999/xlink" xlink:type="simple"><person-group><name name-style="western"><surname>Crews</surname><given-names>SC</given-names></name><name name-style="western"><surname>Gillespie</surname><given-names>RG</given-names></name></person-group> (<year>2010</year>)<article-title> Molecular systematics of <italic>Selenops</italic> spiders (Araneae: Selenopidae) from North and Central America: implications for Caribbean biogeography.</article-title><source>Biological Journal of the Linnean Society</source><volume>101</volume>:<fpage>288</fpage>-<lpage>322</lpage>. doi: <ext-link ext-link-type="uri" xlink:href="http://dx.doi.org/10.1111/j.1095-8312.2010.01494.x" xlink:type="simple">10.1111/j.1095-8312.2010.01494.x</ext-link></mixed-citation></ref></ref-list></tp:taxon-treatment>
