# Supplementary material for: A revision of the spider genus Selenops Latreille, 1819 (Arachnida, Araneae, Selenopidae) in North America, Central America and the Caribbean
Source: Zookeys. 2011 Jun 14;(105):1–182. doi: 10.3897/zookeys.105.724 (PMC3131050; doi:10.3897/zookeys.105.724)
Supplement: XML Treatment for Selenops arikok [file zookeys.105.724-treatment3.xml]

<!DOCTYPE tp:taxon-treatment
  PUBLIC "-//TaxonX//DTD Taxonomic Treatment Publishing DTD v0 20100105//EN" "tax-treatment-NSO.dtd">
<tp:taxon-treatment xmlns:tp="http://www.plazi.org/taxpub"><tp:treatment-meta><mixed-citation publication-type="journal"><person-group><name><surname>Crews</surname><given-names>Sarah C.</given-names></name></person-group><article-title>A revision of the spider genus <italic>Selenops</italic> Latreille, 1819 (Arachnida, Araneae, Selenopidae) in North America, Central America and the Caribbean</article-title><source>Zookeys</source><day>14</day><month>6</month><year>2011</year><volume>2011</volume><issue>105</issue><fpage>1</fpage><lpage>182</lpage><pub-id pub-id-type="doi">10.3897/zookeys.105.724</pub-id></mixed-citation></tp:treatment-meta><tp:nomenclature><tp:taxon-name>
                        <tp:taxon-name-part taxon-name-part-type="genus">Selenops</tp:taxon-name-part>
                        <tp:taxon-name-part taxon-name-part-type="species">arikok</tp:taxon-name-part>
                        <object-id xmlns:xlink="http://www.w3.org/1999/xlink" xlink:type="simple">urn:lsid:zoobank.org:act:7224F8C2-50FD-41C0-B366-310D677A0FD9</object-id>
                    		<object-id xmlns:xlink="http://www.w3.org/1999/xlink" xlink:type="simple">http://species-id.net/wiki/Selenops_arikok</object-id>
                    </tp:taxon-name><tp:taxon-status xmlns:xlink="http://www.w3.org/1999/xlink" xlink:type="simple">sp. n.</tp:taxon-status><xref ref-type="fig" rid="F15">Figs 1–2</xref><xref ref-type="fig" rid="F38">177</xref><xref ref-type="fig" rid="F1">Map 1</xref></tp:nomenclature><tp:treatment-sec sec-type="Type material"><title>Type material.</title><p>Holotype female: near Gran Tonel in valley Rooi Coashati, Arikok National Park, Aruba, <named-content xmlns:xlink="http://www.w3.org/1999/xlink" content-type="dwc:verbatimCoordinates" xlink:type="simple">12°29.356'N, 69°55.461'W</named-content>, ~96 m, 16.X.2004, S. Crews, F. Franken, under bark, SCC04_045, (EME sel_068).<!--PageBreak--></p></tp:treatment-sec><tp:treatment-sec sec-type="Other material examined"><title>Other material examined.</title><p><abbrev xmlns:xlink="http://www.w3.org/1999/xlink" xlink:type="simple">ARUBA:<def><p> Bringamosa, house of R. Croes, <named-content content-type="dwc:verbatimCoordinates" xlink:type="simple">12°29.547'N, 69°58.077'W</named-content>, 14.X.2004, S. Crews, under rocks, with egg sacs, SCC04_041, 1♀, 1 imm. (CAS sel_069-070); Luela, shooting range, <named-content content-type="dwc:verbatimCoordinates" xlink:type="simple">12°29.023'N, 69°57.778'W</named-content>, ~30 m, 15.X.2004, S. Crews, under piece of wood, SCC04_044, 1 imm. (EME sel_072).</p></def></abbrev></p></tp:treatment-sec><tp:treatment-sec sec-type="Etymology"><title>Etymology.</title><p>The specific epithet refers to the type locality, Arikok National Park, and should be treated as a noun in apposition.</p></tp:treatment-sec><tp:treatment-sec sec-type="Diagnosis"><title>Diagnosis.</title><p>This species is most similar to <italic><tp:taxon-name>Selenops curazao</tp:taxon-name></italic> and <italic><tp:taxon-name>Selenops isopodus</tp:taxon-name></italic>, but can be distinguished by the more quadrangular and more hyaline median field than <italic><tp:taxon-name>Selenops curazao</tp:taxon-name></italic>, and unlike <italic><tp:taxon-name>Selenops isopodus</tp:taxon-name></italic>, the median field is not completely enclosed anteriorly. The shape of the epigynal plate and the internal copulatory organs also differ significantly (<xref ref-type="fig" rid="F15">Figs 1–2</xref>). Males unknown.</p></tp:treatment-sec><tp:treatment-sec sec-type="Remarks"><title>Remarks.</title><p>Even though only two adult female specimens have been collected, some variation is seen in the shape of border of the median field of the epigynum. In the holotype it is wider anteriorly, and more quadrangular in general, while in the other specimen, the median field is more rounded, and not wider anteriorly than it is posteriorly.</p></tp:treatment-sec><tp:treatment-sec sec-type="Description"><title>Description.</title><p><italic><tp:taxon-name>Holotype female</tp:taxon-name></italic>: Color: Carapace brown-yellow with cephalic area primarily brown, dusky spots medially and laterally, with white setae; sternum orange-brown, darker around border; chelicerae dark brown, lightening anteromedially; maxillae light orange-brown, dark on outer distal edge, white on inner distal edge; labium light brown, lightening distally; abdomen dorsally cream-colored with some duskier flecks, and dark festoon caudolaterally; ventrally pale yellow, no markings; legs cream-yellow, darker distally, with annulations on all segments except the tarsi. Carapace: 0.92 times longer than broad. Eyes: AER slightly recurved; PER recurved; PME larger than AME, PLE largest, ALE smallest; eye diameters, AME 0.08, ALE 0.05, PME 0.15, PLE 0.40; interdistances AME-PME 0.13, PME-ALE 0.10, ALE-PLE 0.40. PME-PME 1.70. ALE-ALE 2.33; ocular quadrangle AME-AME 0.35, PLE-PLE 2.00; clypeus 0.56 high. Mouthparts: Chelicerae with stout setae medially and anteriorly; labium distally rounded. Sternum: as long as broad, posteriorly indented. Legs: leg I only slightly shorter than legs II, III and IV; leg formula 3241; scopulae present on all tarsi, as well as on first three metatarsi, and on the distal portion of the tibiae of legs I and II; tarsi I-IV with strong claw tufts; pr claw per foot with a few teeth; spination: leg I, Fm pr 1–1–0, d 1–1–1, rl 1–1–1; Ti d 0, v 2–2–2; Mt v 2–2; leg II, Fm pr 1–1–0, d 1–1–1, rl 1–1–1; Ti v 2–2–2; Mt v 2–2; leg III, Fm pr 1–1–0, d 1–1–1, rl 1–1–1; Ti v 2–2–0; Mt v 2–2–1; leg IV, Fm pr 1–1–0, d 1–1–1, rl 0–1–1; Ti v 2–2–0; Mt v 2–2. Abdomen: with terminal setal tufts. Pedipalp: claw with 11 teeth. Epigyne: epigynal plate subquadrangular, lateral lobes indistinct, hyaline median septum present, epigynal pockets present; spermathecae ovoid, directed laterally, posterodorsal fold present and covers much of the internal ducts (<xref ref-type="fig" rid="F15">Figs 1–2</xref>). <italic>Dimensions:</italic> Total length 7.23. Carapace length 3.33, width 3.60. Width 1.72. Abdomen length 3.90, width 2.75. Pedipalp: Fm 1.00, Pt 0.35, Ti 0.30, Ta 1.00, total 2.65. Leg I: Fm 3.25, Pt 0.25, Ti 3.00, Mt 2.00, Ta 1.20, total 9.70. Leg II: Fm 3.75, Pt 1.30, Ti 3.25, Mt 2.25, Ta 1.25, total 11.80. Leg III: Fm 4.00, Pt 1.25, Ti 3.25, Mt 2.25, Ta 1.25, total 12.00. Leg IV: Fm 3.75, Pt 1.00, Ti 3.00, Mt 2.25, Ta 1.15, total 11.15.</p></tp:treatment-sec><tp:treatment-sec sec-type="Natural History"><title>Natural History.</title><p>Collected under rocks, bark, and debris on the ground, both near and away from human dwellings. The egg sac is a flat, white disc attached to the substrate and guarded by the female (<xref ref-type="fig" rid="F38">Fig. 177</xref>).</p></tp:treatment-sec><tp:treatment-sec sec-type="Distribution"><title>Distribution.</title><p>Known only from the island of Aruba (<xref ref-type="fig" rid="F1">Map 1</xref>).</p></tp:treatment-sec><tp:treatment-sec><!--Section generated to contain objects referenced in tp:taxon-treatment.--><fig id="F15" position="float" orientation="portrait"><label>Figures 1–6.</label><caption><p>Copulatory organs of <italic><tp:taxon-name>Selenops arikok</tp:taxon-name></italic> sp. n. female holotype from Arikok National Park, Aruba (EME sel_068) <bold>1–2</bold> <italic><tp:taxon-name>Selenops curazao</tp:taxon-name></italic> Alayón-García male holotype from CarMaBI, Curaçao, Netherlands Antilles (MCZ) <bold>3–4</bold> female paratype from Piscadera Baai building, Curaçao, Netherlands Antilles (MCZ) <bold>5–6,</bold> <bold>1, 5</bold> epigyne, ventral view <bold>2, 6</bold> spermathecae, dorsal view <bold>3</bold> male pedipalp, ventral view <bold>4</bold> male pedipalp, retrolateral view. Scale bar = 0.40 mm (1–2), 0.30 mm (3–6). Abbreviations: <bold>S</bold> = septum, <bold>MF</bold> = median field, <bold>EP</bold> = epigynal pockets, <bold>FD</bold> = fertilization duct, <bold>SP</bold> = spermathecae, <bold>PF</bold> = posterodorsal fold, <bold>C</bold> = conductor, <bold>CY</bold> = cymbium, <bold>MA</bold> = median apophysis, <bold>E</bold> = embolus, <bold>RTA</bold> = retrolateral tibial apophysis, <bold>VRTA</bold> = ventral retrolateral tibial apophysis, <bold>DRTA</bold> = dorsal retrolateral tibial apophysis.</p></caption><graphic xmlns:xlink="http://www.w3.org/1999/xlink" xlink:href="ZooKeys-105-001-g015.jpg" position="float" orientation="portrait" xlink:type="simple"/></fig><fig id="F38" position="float" orientation="portrait"><label>Figures 177–182.</label><caption><p>Habitats and natural history of some <italic><tp:taxon-name>Selenops</tp:taxon-name></italic> species. <bold>177</bold> <italic><tp:taxon-name>Selenops arikok</tp:taxon-name></italic> sp. n. from Aruba guarding egg sac with several spiderlings inside <bold>178</bold> <italic><tp:taxon-name>Selenops geraldinae</tp:taxon-name></italic> Corronca eating a fly and guarding her egg sac on a bromeliad, Gaspar Grande Island, Trinidad and Tobago <bold>179</bold> <italic><tp:taxon-name>Selenops willinki</tp:taxon-name></italic> Corronca on a tree trunk, Little Tobago, Trinidad and Tobago. Terminal setal tufts and festoon pattern are visible <bold>180</bold> <italic><tp:taxon-name>Selenops micropalpus</tp:taxon-name></italic> Muma on the trunk of <italic><tp:taxon-name>Bursera simaruba</tp:taxon-name></italic>, in a dry forest, St. Lucia. Terminal setal tufts and festoon pattern are visible <bold>181</bold> <italic><tp:taxon-name>Selenops mexicanus</tp:taxon-name></italic> Keyserling on a large tree trunk outside of Cueva Actun Kan, Guatemala. Note the alternating light and dark leg annulations <bold>182</bold> Egg sacs of <italic><tp:taxon-name>Selenops bifurcatus</tp:taxon-name></italic> Banks on rocks in a wash in dry forest and thornscrub, Zacatan, Guatemala. <italic><tp:taxon-name>Selenops bifurcatus</tp:taxon-name></italic> sometimes guards the yellowish egg sacs, and other times does not.</p></caption><graphic xmlns:xlink="http://www.w3.org/1999/xlink" xlink:href="ZooKeys-105-001-g038.jpg" position="float" orientation="portrait" xlink:type="simple"/></fig><fig id="F1" position="float" orientation="portrait"><label>Map 1.</label><caption><p>Map of Aruba, Curaçao and Bonaire (inset) showing the distribution of <italic><tp:taxon-name>Selenops</tp:taxon-name></italic>. <italic><tp:taxon-name>Selenops arikok</tp:taxon-name></italic> sp. n. (black circles), <italic><tp:taxon-name>Selenops curazao</tp:taxon-name></italic> Alayón-García (white circles).</p></caption><graphic xmlns:xlink="http://www.w3.org/1999/xlink" xlink:href="ZooKeys-105-001-g001.jpg" position="float" orientation="portrait" xlink:type="simple"/></fig></tp:treatment-sec></tp:taxon-treatment>
