# Supplementary material for: A revision of the spider genus Selenops Latreille, 1819 (Arachnida, Araneae, Selenopidae) in North America, Central America and the Caribbean
Source: Zookeys. 2011 Jun 14;(105):1–182. doi: 10.3897/zookeys.105.724 (PMC3131050; doi:10.3897/zookeys.105.724)
Supplement: XML Treatment for Selenops willinki [file zookeys.105.724-treatment6.xml]

<!DOCTYPE tp:taxon-treatment
  PUBLIC "-//TaxonX//DTD Taxonomic Treatment Publishing DTD v0 20100105//EN" "tax-treatment-NSO.dtd">
<tp:taxon-treatment xmlns:tp="http://www.plazi.org/taxpub"><tp:treatment-meta><mixed-citation publication-type="journal"><person-group><name><surname>Crews</surname><given-names>Sarah C.</given-names></name></person-group><article-title>A revision of the spider genus <italic>Selenops</italic> Latreille, 1819 (Arachnida, Araneae, Selenopidae) in North America, Central America and the Caribbean</article-title><source>Zookeys</source><day>14</day><month>6</month><year>2011</year><volume>2011</volume><issue>105</issue><fpage>1</fpage><lpage>182</lpage><pub-id pub-id-type="doi">10.3897/zookeys.105.724</pub-id></mixed-citation></tp:treatment-meta><tp:nomenclature><tp:taxon-name>
                        <tp:taxon-name-part taxon-name-part-type="genus">Selenops</tp:taxon-name-part>
                        <tp:taxon-name-part taxon-name-part-type="species">willinki</tp:taxon-name-part>
                        <object-id xmlns:xlink="http://www.w3.org/1999/xlink" xlink:type="simple">http://species-id.net/wiki/Selenops_willinki</object-id>
                    </tp:taxon-name><tp:taxon-authority>Corronca, 1998</tp:taxon-authority><xref ref-type="fig" rid="F16">Figs 11–14</xref><xref ref-type="fig" rid="F38">179</xref><xref ref-type="fig" rid="F41">197</xref><xref ref-type="fig" rid="F2">Map 2</xref><tp:nomenclature-citation-list><tp:nomenclature-citation><tp:taxon-name>Selenops willinki</tp:taxon-name><comment><xref ref-type="bibr" rid="B16">Corronca 1998</xref>: 146, Fig. 69 (♂ holotype from Port of Spain, Goodwar Park, Trinidad (AMNH), not available for examination).</comment></tp:nomenclature-citation></tp:nomenclature-citation-list></tp:nomenclature><tp:treatment-sec sec-type="Note"><title>Note.</title><p>The male holotype of <italic><tp:taxon-name>Selenops willinki</tp:taxon-name></italic> Corronca, 1998, is stated to be deposited in the AMNH (<xref ref-type="bibr" rid="B16">Corronca 1998</xref>: 146) but the specimen has not arrived at AMNH. Nevertheless, the description and illustrations are adequate to recognize the specimens described and listed below as this species.</p></tp:treatment-sec><tp:treatment-sec sec-type="Material examined. "><title>Material examined. </title><p><abbrev xmlns:xlink="http://www.w3.org/1999/xlink" xlink:type="simple">TRINIDAD AND TOBAGO: Little Tobago:<def><p> <named-content content-type="dwc:verbatimCoordinates" xlink:type="simple">11°18'03.7"N, 60°30'11.1"W</named-content>, ~63 m, 16.VII.2005, S. Crews, C. Chaboo, C. Barr, B. Shepard, left trail along ridge, SCC05_041 4♀, 2♂, 18 imm. (CAS sel_230-236, 238, 240, 242-243, 245, 251-253, 255-256, 258-259, 261-263).</p></def></abbrev></p></tp:treatment-sec><tp:treatment-sec sec-type="Diagnosis"><title>Diagnosis.</title><p>Males can be distinguished from other species by the sclerites which obscure the cymbium laterally, and the RTA is directed lateroventrally, and the very small, finger-like, distally directed MA (<xref ref-type="fig" rid="F16">Figs 11–12</xref>). Females can be distinguished from all other species by the anteriorly located genital openings, and medially located epigynal pockets (<xref ref-type="fig" rid="F16">Figs 13–14</xref>).</p></tp:treatment-sec><tp:treatment-sec sec-type="Remarks"><title>Remarks.</title><p>The female of <italic><tp:taxon-name>Selenops willinki</tp:taxon-name></italic> is described here for the first time. <xref ref-type="bibr" rid="B16">Corronca (1998)</xref> associated the female of <italic><tp:taxon-name>Selenops geraldinae</tp:taxon-name></italic> with this species. Additional collecting and molecular genetic data (<xref ref-type="bibr" rid="B21">Crews and Gillespie 2010</xref>) confirmed that the male and female described here as <italic><tp:taxon-name>Selenops willinki</tp:taxon-name></italic> are conspecific.</p></tp:treatment-sec><tp:treatment-sec sec-type="Description"><title>Description.</title><p><italic>Male sel_251</italic>: Color:carapace yellow, dusky around edges, fovea and mediolaterally; sternum pale yellow; chelicerae yellow, dusky u-shaped markings terminating halfway down; maxillae pale yellow; labium pale yellow; abdomen dorsally light dusky yellow, becoming more orange 3/4 way down, 3 markings at the top, one in the middle and 2 on the sides, a pair of dots in the anterior 1/4, a pair located medi<!--PageBreak-->ally and some specks below and on the sides, edges dark and festoon present; ventrally yellowish, dark lateroposteriorly; legs light yellow, darkening slightly distally with light annulations visible. Carapace: 1.01 times longer than broad; fovea longitudinal, broad, very shallow. Eyes:AER slightly recurved; PER slightly recurved; PME larger than AME, PME same as PLE, ALE smallest; eye diameters, AME 0.20, ALE 0.05, PME 0.30, PLE 0.30; interdistances AME-PME 0.08, PME-ALE 0.08, ALE-PLE 0.35. PME-PME 1.95. ALE-ALE 1.58; ocular quadrangle AME-AME 0.48, PLE-PLE 1.78; clypeus 0.07 high. Mouthparts:chelicerae with a few stout setae medially and anteriorly; maxillae longer than broad, with tuft of conspicuous setae distally; labium distally rounded. Sternum:1.17 times longer than broad, posteriorly indented. Legs:leg I only slightly shorter than leg III; leg formula 3214; scopulae present on distal end of all 4 tarsi; tarsi I-IV with strong claw tufts; pr claw per foot slightly toothed; spination: leg I, Fm pr 1–1–1, d 1–1–1, rl 1–1–0; Ti d 1–1–0, pr 1–0–1, rl 1–0–1, v 2–2–2; Mt v 2–2; leg II, Fm pr 1–1–1, d 1–1–1, rl 1–1–1; Ti pr 1–0–1, d 1–1–0, rl 1–0–1, v 2–2–2; Mt v 2–2; leg III, Fm pr 1–1–1, d 1–1–1, rl 1–1–1–1; Ti pr 1–0–1, d 1–0–0, rl 1–0–1, v 2–2; Mt pr 0, rl 1–1–0, v 2–1; leg IV, Fm pr 1–1–0, d 1–1–1, rl 1–1–1; Ti pr 1–0–1, rl 1–0–1, d 1–0–0, v 2–2; Mt pr 1–1–0, rl 1–1–0, v 2–1. Abdomen:without terminal setal tufts. Pedipalp:Fm, spination dorsal 0–1–4; cymbium triangular in ventral view, angled posterolaterally; scopulae scattered, denser distally; conductor large, angular, arising lateromedially on bulb, c-shaped laterally, truncate and sinuate distally; embolus short, sickle-like, arising at 4 o'clock, ending at 10 o'clock, very stout basally, tapering distally, though fairly stout throughout; MA finger-like, wide basally, curved anteriorly, located at 2 o'clock, directed ventrally; RTA barely reaching cymbium in ventral view, 2 apophyses, ventral apophysis small, curved ventrally, dorsal apophysis very wide, angular (<xref ref-type="fig" rid="F16">Figs 11–12</xref>). <italic>Dimensions:</italic> Total length 7.78. Carapace length 4.00, width 4.03. Sternum length 1.75, width 1.50. Abdomen length 3.78, width 2.78. Pedipalp: Fm 1.00, Pt 0.50, Ti 0.80, Ta 1.00, total 3.30. Leg I: Fm 3.90, Pt 1.50, Ti 3.50, Mt 3.25, Ta 1.65, total 13.80. Leg II: Fm 4.00, Pt 1.50, Ti 3.75, Mt 3.50, Ta 1.55, total 14.20. Leg III: Fm 4.65, Pt 1.50, Ti 3.75, Mt 3.50, Ta 1.35, total 14.75. Leg IV: Fm 4.50, Pt 1.00, Ti 3.65, Mt 3.40, Ta 1.00, total 13.55.</p><p><italic>Female</italic> (sel_236): Color:carapace yellow-orange, 4 dusky spots on each side of carapace, the first, closest to the eyes, is black, dusky markings mediolaterally and laterally from the cephalic area to the posterior end of the cephalothorax; sternum yellow, darker around border; chelicerae same color as cephalothorax with dark marks anterolaterally; maxillae pale yellow, lighter distally; labium dusky yellow, lightening distally; abdomen dorsally cream-colored with 3 dark spots at top, medial dark stripe, 2 dark patches posteriorly, and a prominent festoon, and many dark splotches; ventrally cream-colored; legs orange to yellow, darkening slightly distally, with annulations becoming more prominent distally from patella to tibia. Carapace: 0.97 times longer than broad; fovea longitudinal, broad, very shallow. Eyes:AER slightly recurved; PER slightly recurved; PME larger than AME, PLE largest, ALE smallest; eye diameters, AME 0.15, ALE 0.08, PME 0.28, PLE 0.30; interdistances AME-PME 0.08, PME-ALE 0.10, ALE-PLE 0.30. PME-PME 1.00. ALE-ALE 1.75; ocular quadrangle AME<!--PageBreak-->-AME 0.40, PLE-PLE 1.90; clypeus 0.11 high. Mouthparts:chelicerae with a few stout setae medially and anteriorly; maxillae longer than broad, with tuft of conspicuous setae distally; labium distally rounded. Sternum: 1.06 times longer than broad, posteriorly indented. Legs:leg I only slightly shorter than legs II, III and IV; leg formula 3241; scopulae present on all 4 tarsi and metatarsi and tibiae I and II; tarsi I-IV with strong claw tufts; pr claw per foot slightly toothed; spination: leg I, Fm pr 1–1–0, d 1–1–1, rl 1–0–1; Ti d 0, v 2–2–2; Mt v 2–2; leg II, Fm pr 1–0–0, d 1–1–1, rl 1–0–1; Ti v 2–2–2; Mt v 2–2; leg III, Fm pr 1–0–0, d 1–1–1, rl 1–0–1; Ti v 2–2–0; Mt v 2–1; leg IV, Fm pr 0, d 1–1–1, rl 0; Ti v 2–1; Mt v 2–1. Abdomen:with terminal setal tufts. Pedipalp:claw present with 9 teeth. Epigyne:lateral lobes inconspicuous, sinuate ridge in anterior third of epigynal plate, with anteriorly projecting median portion, genital openings located at lateral margins of sinuate ridge, epigynal pockets located medially; internally, ducts long, extending laterally, beginning anteromedially, terminating posteriorly, sinuous, fertilization ducts located posteriorly, small posterodorsal fold present, covering posterior portion of internal ducts (<xref ref-type="fig" rid="F16">Figs 13–14</xref>). <italic>Dimensions:</italic> Total length 8.53. Cephalothorax length 3.90, width 4.03. Sternum length 1.80, width 1.70. Abdomen length 4.63, width 4.08. Pedipalp: Fm 1.00, Pt 0.50, Ti 0.50, Ta 1.00, total 3.00. Leg I: Fm 3.50, Pt 1.60, Ti 3.00, Mt 2.50, Ta 1.00, total 11.60. Leg II: Fm 4.00, Pt 1.50, Ti 3.50, Mt 2.75, Ta 1.00, total 12.75. Leg III: Fm 4.00, Pt 1.40, Ti 3.50, Mt 3.50, Ta 1.00, total 13.40. Leg IV: Fm 4.00, Pt 1.00, Tj 3.00, Mt 2.75, Ta 0.87, total 11.62.</p></tp:treatment-sec><tp:treatment-sec sec-type="Natural history"><title>Natural history.</title><p>Found under the bark of <italic><tp:taxon-name>Bursera</tp:taxon-name></italic> and <italic><tp:taxon-name>Diaspyros</tp:taxon-name></italic> as well as on <italic><tp:taxon-name>Sabal</tp:taxon-name></italic> (<xref ref-type="fig" rid="F38">Figs 179</xref>, <xref ref-type="fig" rid="F41">197</xref>).</p></tp:treatment-sec><tp:treatment-sec sec-type="Distribution"><title>Distribution.</title><p>Little Tobago and Port of Spain in Trinidad and Tobago (<xref ref-type="fig" rid="F2">Map 2</xref>).</p></tp:treatment-sec><tp:treatment-sec><!--Section generated to contain objects referenced in tp:taxon-treatment.--><fig id="F16" position="float" orientation="portrait"><label>Figures 7–14.</label><caption><p>Copulatory organs of<italic><tp:taxon-name>Selenops geraldinae</tp:taxon-name></italic> Corronca male from Gaspar Grande Island, Trinidad and Tobago (EME sel_224) <bold>7–8</bold> female from Gaspar Grande Island, Trinidad and Tobago (EME sel_225) <bold>9–10</bold> <italic><tp:taxon-name>Selenops willinki</tp:taxon-name></italic> Corronca male from Little Tobago, Trinidad and Tobago (EME sel_251) <bold>11–12</bold> female from Little Tobago, Trinidad and Tobago (EME sel_236) <bold>13–14,</bold> <bold>7, 11</bold> male pedipalp, ventral view <bold>8, 12</bold> male pedipalp, retrolateral view <bold>9, 13</bold> epigyne, ventral view <bold>10, 14</bold> spermathecae, dorsal view. Scale bar = 0.45 mm (7–8), 0.35 mm (9–10, 13–14), 0.50 mm (11–12).</p></caption><graphic xmlns:xlink="http://www.w3.org/1999/xlink" xlink:href="ZooKeys-105-001-g016.jpg" position="float" orientation="portrait" xlink:type="simple"/></fig><fig id="F38" position="float" orientation="portrait"><label>Figures 177–182.</label><caption><p>Habitats and natural history of some <italic><tp:taxon-name>Selenops</tp:taxon-name></italic> species. <bold>177</bold> <italic><tp:taxon-name>Selenops arikok</tp:taxon-name></italic> sp. n. from Aruba guarding egg sac with several spiderlings inside <bold>178</bold> <italic><tp:taxon-name>Selenops geraldinae</tp:taxon-name></italic> Corronca eating a fly and guarding her egg sac on a bromeliad, Gaspar Grande Island, Trinidad and Tobago <bold>179</bold> <italic><tp:taxon-name>Selenops willinki</tp:taxon-name></italic> Corronca on a tree trunk, Little Tobago, Trinidad and Tobago. Terminal setal tufts and festoon pattern are visible <bold>180</bold> <italic><tp:taxon-name>Selenops micropalpus</tp:taxon-name></italic> Muma on the trunk of <italic><tp:taxon-name>Bursera simaruba</tp:taxon-name></italic>, in a dry forest, St. Lucia. Terminal setal tufts and festoon pattern are visible <bold>181</bold> <italic><tp:taxon-name>Selenops mexicanus</tp:taxon-name></italic> Keyserling on a large tree trunk outside of Cueva Actun Kan, Guatemala. Note the alternating light and dark leg annulations <bold>182</bold> Egg sacs of <italic><tp:taxon-name>Selenops bifurcatus</tp:taxon-name></italic> Banks on rocks in a wash in dry forest and thornscrub, Zacatan, Guatemala. <italic><tp:taxon-name>Selenops bifurcatus</tp:taxon-name></italic> sometimes guards the yellowish egg sacs, and other times does not.</p></caption><graphic xmlns:xlink="http://www.w3.org/1999/xlink" xlink:href="ZooKeys-105-001-g038.jpg" position="float" orientation="portrait" xlink:type="simple"/></fig><fig id="F41" position="float" orientation="portrait"><label>Figures 195–200.</label><caption><p>Habitats and natural history of some <italic><tp:taxon-name>Selenops</tp:taxon-name></italic> species. <bold>195</bold> <italic><tp:taxon-name>Selenops submaculosus</tp:taxon-name></italic> Bryant on a tree branch, San Salvador, Bahamas. Note extreme dorsoventral flattening <bold>196</bold> In this thornscrub habitat in Bonaire, <italic><tp:taxon-name>Selenops curazao</tp:taxon-name></italic> Alayón-García can be found under bark and under the limestone rocks on the ground <bold>197</bold> Dry forest habitat on Little Tobago where <italic><tp:taxon-name>Selenops willinki</tp:taxon-name></italic> Corronca is quite common under bark <bold>198</bold> A desert habitat in San Bernardino County California where members of the <italic><tp:taxon-name>Selenops debilis</tp:taxon-name></italic> group Muma can be found on and under boulders <bold>199</bold> Tapeats Canyon, Grand Canyon National Park. <italic><tp:taxon-name>Selenops nesophilus</tp:taxon-name></italic> Chamberlin has been collected at the bottom of the canyon and this is the northernmost collection locality for the genus in North America <bold>200</bold> Cloud forest in Chiapas, México where <italic><tp:taxon-name>Selenops huetocatl</tp:taxon-name></italic> sp. n. can be found.</p></caption><graphic xmlns:xlink="http://www.w3.org/1999/xlink" xlink:href="ZooKeys-105-001-g041.jpg" position="float" orientation="portrait" xlink:type="simple"/></fig><fig id="F2" position="float" orientation="portrait"><label>Map 2.</label><caption><p>Map of Venezuela and Trinidad and Tobago (inset) showing the distribution of <italic><tp:taxon-name>Selenops</tp:taxon-name></italic>. <italic><tp:taxon-name>Selenops geraldinae</tp:taxon-name></italic> Corronca (black circles), <italic><tp:taxon-name>Selenops willinki</tp:taxon-name></italic> Corronca (white circle).</p></caption><graphic xmlns:xlink="http://www.w3.org/1999/xlink" xlink:href="ZooKeys-105-001-g002.jpg" position="float" orientation="portrait" xlink:type="simple"/></fig></tp:treatment-sec><ref-list><ref id="B16"><mixed-citation xmlns:xlink="http://www.w3.org/1999/xlink" xlink:type="simple"><person-group><name name-style="western"><surname>Corronca</surname><given-names>JA</given-names></name></person-group> (<year>1998</year>)<article-title> The South American spiders of the genus <italic>Selenops</italic> (Araneae, Selenopidae) with a description of three new species.</article-title><source>Studies of Neotropical Fauna and the Environment</source><volume>33</volume>:<fpage>124</fpage>-<lpage>148</lpage>. doi: <ext-link ext-link-type="uri" xlink:href="http://dx.doi.org/10.1076/snfe.33.2.124.2153" xlink:type="simple">10.1076/snfe.33.2.124.2153</ext-link></mixed-citation></ref><ref id="B21"><mixed-citation xmlns:xlink="http://www.w3.org/1999/xlink" xlink:type="simple"><person-group><name name-style="western"><surname>Crews</surname><given-names>SC</given-names></name><name name-style="western"><surname>Gillespie</surname><given-names>RG</given-names></name></person-group> (<year>2010</year>)<article-title> Molecular systematics of <italic>Selenops</italic> spiders (Araneae: Selenopidae) from North and Central America: implications for Caribbean biogeography.</article-title><source>Biological Journal of the Linnean Society</source><volume>101</volume>:<fpage>288</fpage>-<lpage>322</lpage>. doi: <ext-link ext-link-type="uri" xlink:href="http://dx.doi.org/10.1111/j.1095-8312.2010.01494.x" xlink:type="simple">10.1111/j.1095-8312.2010.01494.x</ext-link></mixed-citation></ref></ref-list></tp:taxon-treatment>
