# Supplementary material for: A revision of the spider genus Selenops Latreille, 1819 (Arachnida, Araneae, Selenopidae) in North America, Central America and the Caribbean
Source: Zookeys. 2011 Jun 14;(105):1–182. doi: 10.3897/zookeys.105.724 (PMC3131050; doi:10.3897/zookeys.105.724)
Supplement: XML Treatment for Selenops banksi [file zookeys.105.724-treatment7.xml]

<!DOCTYPE tp:taxon-treatment
  PUBLIC "-//TaxonX//DTD Taxonomic Treatment Publishing DTD v0 20100105//EN" "tax-treatment-NSO.dtd">
<tp:taxon-treatment xmlns:tp="http://www.plazi.org/taxpub"><tp:treatment-meta><mixed-citation publication-type="journal"><person-group><name><surname>Crews</surname><given-names>Sarah C.</given-names></name></person-group><article-title>A revision of the spider genus <italic>Selenops</italic> Latreille, 1819 (Arachnida, Araneae, Selenopidae) in North America, Central America and the Caribbean</article-title><source>Zookeys</source><day>14</day><month>6</month><year>2011</year><volume>2011</volume><issue>105</issue><fpage>1</fpage><lpage>182</lpage><pub-id pub-id-type="doi">10.3897/zookeys.105.724</pub-id></mixed-citation></tp:treatment-meta><tp:nomenclature><tp:taxon-name>
                        <tp:taxon-name-part taxon-name-part-type="genus">Selenops</tp:taxon-name-part>
                        <tp:taxon-name-part taxon-name-part-type="species">banksi</tp:taxon-name-part>
                        <object-id xmlns:xlink="http://www.w3.org/1999/xlink" xlink:type="simple">http://species-id.net/wiki/Selenops_banksi</object-id>
                    </tp:taxon-name><tp:taxon-authority>Muma, 1953</tp:taxon-authority><xref ref-type="fig" rid="F17">Figs 15–16</xref><xref ref-type="fig" rid="F3">Map 3</xref><tp:nomenclature-citation-list><tp:nomenclature-citation><tp:taxon-name>Selenops banksi</tp:taxon-name><comment><xref ref-type="bibr" rid="B41">Muma 1953</xref>: 38, Figs 61–63 (♂, examined).</comment></tp:nomenclature-citation></tp:nomenclature-citation-list></tp:nomenclature><tp:treatment-sec sec-type="Type material"><title>Type material.</title><p>Holotype male: Barro Colorado, Canal Zone, Panamá, 26.VII(no year), N. Banks, (MCZ, examined). Paratypes: Male, same data as holotype (MCZ).</p></tp:treatment-sec><tp:treatment-sec sec-type="Other material examined"><title>Other material examined.</title><p><abbrev xmlns:xlink="http://www.w3.org/1999/xlink" xlink:type="simple">PANAMÁ: Canal Zone:<def><p> Barro Colorado Island, II.2008, R. Duncan, 2 imm. (EME sel_1000-1001); <bold>Juan Mina</bold>, II.1945, C.D. Michener, 1 imm. (AMNH); <bold>Panama City:</bold> monsoon forest canopy fogging, 15-30.VII.1979, E. Brodhead et al., 1♂ (USNM). <bold>GUYANA: Iwokrama Forest Research Station:</bold> 1 km north of Kurupukari, canopy fog of <italic><tp:taxon-name>Mora</tp:taxon-name></italic> tree, 14-19.I.1996, W. Tschinkel, 1♂ (CAS). <bold>PERU: Madre de Dios:</bold> Rio Tambopata Reserve, 30 km (air) southwest Puerto Maldonato, 290 m, <named-content content-type="dwc:verbatimCoordinates" xlink:type="simple">12°50'S, 69°20'W</named-content>, Smithsonian Institute Canopy Fogging Project, 12.VII.1984, T.L. Erwin et al., 1♂ (MCZ).</p></def></abbrev></p></tp:treatment-sec><tp:treatment-sec sec-type="Diagnosis"><title>Diagnosis.</title><p>This species can be distinguished from all others by its yellowish and white abdomen with a darker foliate pattern, in addition to genitalic characteristics. <!--PageBreak-->The copulatory organs are most similar to <italic><tp:taxon-name>Selenops micropalpus</tp:taxon-name></italic> in that the palpal tibia is elongated, the embolus is short, and the RTA is small. These two species can be differentiated by the shape of the MA. In <italic><tp:taxon-name>Selenops banksi</tp:taxon-name></italic> the MA is conical with a very small, short, rounded distal hook (<xref ref-type="fig" rid="F17">Figs 15–16</xref>). The dorsal branch of the RTA is also directed ventrally. Females unknown.</p></tp:treatment-sec><tp:treatment-sec sec-type="Description"><title>Description.</title><p><italic>Holotype male:</italic> Color:carapace (holotype) brown-orange, with white setae, (recent) light dusky yellow with carapace and legs slightly darker; sternum (holotype) light yellow, (recent) light dusky yellow; chelicerae (holotype) orange-brown, (recent) dusky yellow, darker on sides; maxillae (holotype) light orange-brown, lightening distally, (recent) dusky yellow; labium (holotype) orange-brown, (recent) brown, lightening distally; abdomen dorsally (holotype) near white to dusky white with a narrow foliate basal lanceolate stripe, one or two interrupted dusky caudal chevrons and interrupted dusky remnants of the usual laterocaudal festoon, (recent) dusky yellow with white outlining lanceolate, foliate stripe, which begins anteriorly and terminates 1/4 way from the posterior end; ventrally light yellow; legs dusky yellow with annulations, leg bands indistinct except on the anteroventral faces of the femora, patellae and tibiae giving the impression of longitudinal stripes. Carapace: 0.87 times longer than broad. Eyes:AER slightly recurved; PER recurved; AME slightly larger than PME, PLE largest, ALE smallest; eye diameters, AME 0.23, ALE 0.08, PME 0.18, PLE 0.28; interdistances AME-PME 0.10, PME-ALE 2.50, ALE-PLE 2.25. PME-PME 0.95. ALE-ALE 1.53; ocular quadrangle AME-AME 0.43, PLE-PLE 1.53; clypeus 0.20 high. Mouthparts:chelicerae with a few stout setae medially and anteriorly; maxillae longer than broad, with tuft of conspicuous setae distally; labium distally rounded. Sternum:1.14 times longer than broad, posteriorly indented. Legs: leg I only slightly shorter than legs II, III and IV; leg formula 3241; scopulae present on distal end of all 4 tarsi; tarsi I-IV with strong claw tufts; pr claw per foot slightly toothed; spination: leg I, Fm pr 1–1–1, d 1–1–1, rl 1–1–1; Ti pr 1–1–0, d 1–1–0, rl 1–1–0, v 1–1–1–1–1; Mt pr 1–1–0, rl 1–1–0, v 2–2; leg II, Fm pr 0–1–1, d 1–1–1, rl 0–1–1; Ti pr 1–0–1, rl 1–0–1, v 2–2–2; Mt pr 1–1–0, v 2–2, rl 1–0–0; leg III, Fm pr 0–1–1, rl 0–1–1, d 1–1–1; Ti pr 1–0–1, rl 1–0–1, v 2–2; Mt pr 1–1–0, rl 1–1–0, v 2–2; leg IV, Fm pr 0–1–1, d 1–1–1, v 0–1–1; Ti pr 1–1–0, rl 1–1–0, v 2–1–0; Mt pr 1–1–1, rl 1–1–0, v 2–0–1. Abdomen:with terminal setal tufts. Pedipalp:Fm, spination dorsal 0–1–3; cymbium oval and slightly angled posterolaterally in ventral view; conductor stout, triangular structure arising distally; embolus very short, tapering suddenly from flat circular base, beginning at 9 o'clock, terminating at 12 o'clock; MA small, conical, slightly curved distally, forming a small hook, located at 2 o'clock position; RTA with two apophyses, both directed ventrally in lateral view, ventral one rounded distally in ventral view, lateral apophysis bent, quadrate, distally truncate, RTA barely reaching cymbium in ventral view; palpal tibia noticeably elongate (<xref ref-type="fig" rid="F7">Figs 15–16</xref>). <italic>Dimensions:</italic> Total length 7.55. Carapace length 3.48, width 3.98. Sternum length 2.00, width 1.75. Pedipalp: Fm 1.75, Pt 0.60, Ti 1.00, Ta 0.90, total 4.25. Leg I: Fm 5.00, Pt 1.75, Ti 5.00, Mt 4.75, Ta 2.00, total 17.50. Leg II: Fm 5.75, Pt 1.75, Ti 5.50, Mt 4.75, Ta 2.00, total 19.75. Leg III: Fm 6.50, Pt 1.60, Ti 5.35, Mt 4.80, Ta 2.10, total 20.35. Leg IV: Fm 6.25, Pt 1.00, tibia 4.65, Mt 4.65, Ta 1.75, total 18.30.<!--PageBreak--></p></tp:treatment-sec><tp:treatment-sec sec-type="Natural history"><title>Natural history.</title><p>This species, at least as an adult male, appears to live in the canopy, as it has only been collected by fogging. It is seemingly widespread, but has only rarely been collected. Juveniles have been collected from under bark.</p></tp:treatment-sec><tp:treatment-sec sec-type="Distribution"><title>Distribution.</title><p>Occurs from Panamá, south to Peru and east to Guyana (<xref ref-type="fig" rid="F3">Map 3</xref>).</p></tp:treatment-sec><tp:treatment-sec><!--Section generated to contain objects referenced in tp:taxon-treatment.--><fig id="F17" position="float" orientation="portrait"><label>Figures 15–20.</label><caption><p>Copulatory organs of <italic><tp:taxon-name>Selenops banksi</tp:taxon-name></italic> Muma male from Barro Colorado Island, Panamá (MCZ) <bold>15–16</bold> <italic><tp:taxon-name>Selenops micropalpus</tp:taxon-name></italic> Muma holotype male from Laudat, Dominica (AMNH) <bold>17–18</bold> female from Laudat, Dominica (AMNH) <bold>19–20, 15, 17</bold> male pedipalp, ventral view <bold>16, 18</bold> male pedipalp, retrolateral view <bold>19</bold> epigyne, ventral view <bold>20</bold> spermathecae, dorsal view. Scale bar = 0.60 mm (15–18), 0.45 mm (19–20).</p></caption><graphic xmlns:xlink="http://www.w3.org/1999/xlink" xlink:href="ZooKeys-105-001-g017.jpg" position="float" orientation="portrait" xlink:type="simple"/></fig><fig id="F3" position="float" orientation="portrait"><label>Map 3.</label><caption><p>Map of Panamá and South America (inset) showing the distribution of <italic><tp:taxon-name>Selenops banksi</tp:taxon-name></italic> Muma (white circles) and <italic><tp:taxon-name>Selenops buscki</tp:taxon-name></italic> Muma (black star). (Col = Colombia, Ecu = Ecuador, Ven = Venezuela, Guy = Guyana, Sur = Surinam, FG = French Guyana, Br = Brazil).</p></caption><graphic xmlns:xlink="http://www.w3.org/1999/xlink" xlink:href="ZooKeys-105-001-g003.jpg" position="float" orientation="portrait" xlink:type="simple"/></fig><fig id="F7" position="float" orientation="portrait"><label>Map 7.</label><caption><p>Map of North America, including the United States and México (inset) showing the distribution of some members of the <italic><tp:taxon-name>Selenops debilis</tp:taxon-name></italic> group (<italic>sensu</italic> Muma 1953), including those than cannot be identified to species (black circles) either because they are juveniles or they have diagnostic characteristics of more than one species (see text), <italic><tp:taxon-name>Selenops actophilus</tp:taxon-name></italic> Chamberlin (white circles), <italic><tp:taxon-name>Selenops debilis</tp:taxon-name></italic> Banks (white diamonds), and <italic><tp:taxon-name>Selenops nesophilus</tp:taxon-name></italic> Chamberlin (white stars).</p></caption><graphic xmlns:xlink="http://www.w3.org/1999/xlink" xlink:href="ZooKeys-105-001-g007.jpg" position="float" orientation="portrait" xlink:type="simple"/></fig></tp:treatment-sec><ref-list><ref id="B41"><mixed-citation xmlns:xlink="http://www.w3.org/1999/xlink" xlink:type="simple"><person-group><name name-style="western"><surname>Muma</surname><given-names>MH</given-names></name></person-group> (<year>1953</year>)<article-title> A study of the spider family Selenopidae in North and Central America and the West Indies.</article-title><source>American Museum Novitates</source><volume>1619</volume>:<fpage>1</fpage>-<lpage>55</lpage>.</mixed-citation></ref></ref-list></tp:taxon-treatment>
