# Supplementary material for: A revision of the spider genus Selenops Latreille, 1819 (Arachnida, Araneae, Selenopidae) in North America, Central America and the Caribbean
Source: Zookeys. 2011 Jun 14;(105):1–182. doi: 10.3897/zookeys.105.724 (PMC3131050; doi:10.3897/zookeys.105.724)
Supplement: XML Treatment for Selenops micropalpus [file zookeys.105.724-treatment8.xml]

<!DOCTYPE tp:taxon-treatment
  PUBLIC "-//TaxonX//DTD Taxonomic Treatment Publishing DTD v0 20100105//EN" "tax-treatment-NSO.dtd">
<tp:taxon-treatment xmlns:tp="http://www.plazi.org/taxpub"><tp:treatment-meta><mixed-citation publication-type="journal"><person-group><name><surname>Crews</surname><given-names>Sarah C.</given-names></name></person-group><article-title>A revision of the spider genus <italic>Selenops</italic> Latreille, 1819 (Arachnida, Araneae, Selenopidae) in North America, Central America and the Caribbean</article-title><source>Zookeys</source><day>14</day><month>6</month><year>2011</year><volume>2011</volume><issue>105</issue><fpage>1</fpage><lpage>182</lpage><pub-id pub-id-type="doi">10.3897/zookeys.105.724</pub-id></mixed-citation></tp:treatment-meta><tp:nomenclature><tp:taxon-name>
                        <tp:taxon-name-part taxon-name-part-type="genus">Selenops</tp:taxon-name-part>
                        <tp:taxon-name-part taxon-name-part-type="species">micropalpus</tp:taxon-name-part>
                        <object-id xmlns:xlink="http://www.w3.org/1999/xlink" xlink:type="simple">http://species-id.net/wiki/Selenops_micropalpus</object-id>
                    </tp:taxon-name><tp:taxon-authority>Muma, 1953</tp:taxon-authority><xref ref-type="fig" rid="F17">Figs 17–20</xref><xref ref-type="fig" rid="F38">180</xref><xref ref-type="fig" rid="F4">Map 4</xref><tp:nomenclature-citation-list><tp:nomenclature-citation><tp:taxon-name>Selenops micropalpus</tp:taxon-name><comment><xref ref-type="bibr" rid="B41">Muma 1953</xref>: 39, Figs 66–68 (♂, ♀, examined).</comment></tp:nomenclature-citation></tp:nomenclature-citation-list></tp:nomenclature><tp:treatment-sec sec-type="Type material"><title>Type material.</title><p>Holotype male: Laudat, Dominica, 13.VII.1911, F.E. Lutz, (AMNH, examined). Paratypes: Same data as holotype (AMNH, examined).</p></tp:treatment-sec><tp:treatment-sec sec-type="Other material examined"><title>Other material examined.</title><p><abbrev xmlns:xlink="http://www.w3.org/1999/xlink" xlink:type="simple">DOMINICA: Long Ditton:<def><p> 19.VII.1911, F.E. Lutz, 1♀ (AMNH); <bold>Roseau:</bold> 20.VII.1911, F.E. Lutz, 1 imm. (AMNH); Botanical Park, top of hill near shrine, <named-content content-type="dwc:verbatimCoordinates" xlink:type="simple">15°17.998'N, 61°22.754'W</named-content>, 63 m, 1.XI.2004, S. Crews, under bark, SCC04_059, 5 imm. (EME sel_097-101). <bold>Cabrits National Park:</bold> trail to fort, <named-content content-type="dwc:verbatimCoordinates" xlink:type="simple">15°35.049'N, 61°28.371'W</named-content>, 40 m, 2.XI.2004, S. Crews, A. James, S. Toussaint, under bark of <italic><tp:taxon-name>Bursera</tp:taxon-name></italic>, <italic><tp:taxon-name>Mastichodendron foetidissimum</tp:taxon-name></italic>, Campeche, mahogany, several egg sacs present, SCC04_060, 2♀, 4 imm. (EME sel_106-108, 110-111, 135). <bold>Jimmit-Warner:</bold> on top of hill with cell phone tower, <named-content content-type="dwc:verbatimCoordinates" xlink:type="simple">15°22.690'N, 61°24.003'W</named-content>, 54 m, 2.XI.2004, S. Crews, A. James, S. Toussaint, dry transitional rainforest, under bark of bay, lagawenn, SCC04_061, 3 imm. (CAS sel_102-105). <bold>MARTINIQUE: La Caravelle Reservé</bold> <bold>Naturelle:</bold> trail to Pointe Caricoli, <named-content content-type="dwc:verbatimCoordinates" xlink:type="simple">14°46'09.3"N, 60°53'24.7"W</named-content>, 8.III.2007, S. Crews, Nouree-Yvon, under bark, several egg sacs, guarded by female, SCC07_041, 3♀, 1♂, 3 imm. (EME sel_791-797). <bold>Anse Céran:</bold> off of road D-10, <named-content content-type="dwc:verbatimCoordinates" xlink:type="simple">14°50'01.5"N, 61°13'24.7"W</named-content>, 9.III.2007, S. Crews, Nouree-Yvon, dry forest, under bark, SCC07_042, 2♀, 3♂, 1p♂ (CAS sel_798-803). <bold>Le Diamant:</bold> Grande Anse du Diamant, off road D37, <named-content content-type="dwc:verbatimCoordinates" xlink:type="simple">14°28'32.9"N, 61°02'13.4"W</named-content>, sea level, 10.III.2007, S. Crews, D. Memia Zolo, dry forest, under bark of <italic><tp:taxon-name>Cocoloba</tp:taxon-name></italic>, SCC07_043, 4♀, 3 imm. (CAS sel_804-810). <bold>ST. LUCIA:</bold> <bold>Gros Islet:</bold> Pigeon Island, top of hill above construction, <named-content content-type="dwc:verbatimCoordinates" xlink:type="simple">14°05'31.3"N, 60°57'03.8"W</named-content>, ~30 m, 12.III.2007, S. Crews, G. George, under bark of <italic><tp:taxon-name>Bursera</tp:taxon-name></italic>, SCC07_044, 4 imm. (EME sel_811-814). <bold>Beausejour:</bold> near Gros Islet, past cricket sponsor's office, <named-content content-type="dwc:verbatimCoordinates" xlink:type="simple">14°04'43.1"N, 60°56'31.1"W</named-content>, ~60 m, 12.III.2007, S. Crews, G. George, under bark of <italic><tp:taxon-name>Bursera</tp:taxon-name></italic>, SCC07_045, 3♀, 2 imm. (EME sel_815-819). <bold>Anse La Raye:</bold> Ti-Kaye, <named-content content-type="dwc:verbatimCoordinates" xlink:type="simple">13°55'29.6"N, 61°02'41.3"W</named-content>, ~100 m, 13.III.2007, S. Crews, G. George, on banana plants, SCC07_046, 1p♂, 3 imm. (CAS sel_820-823). <bold>Dennery:</bold> on road from Dennery south on East Coast Road, Eastern Nature Trail, Heritage Tourism Site, <named-content content-type="dwc:verbatimCoordinates" xlink:type="simple">13°53'50.8"N, 60°52'51.2"W</named-content>, ~35 m, 13.III.2007, S. Crews, G. George, dry coastal forest, under bark of <italic><tp:taxon-name>Bursera</tp:taxon-name></italic> and sea grape, SCC07_047, 3♀, 1♂, 4 imm. (CAS sel_824-831); <bold>Vieux Fort:</bold> on hillside above airport, <named-content content-type="dwc:verbatimCoordinates" xlink:type="simple">13°44'20.2"N, 60°56'40.8"W</named-content>, ~40 m, 13.III.2007, S. Crews, G. George, under bark of <italic><tp:taxon-name>Bursera</tp:taxon-name></italic>, <!--PageBreak-->SCC07_048, 1♀, 2 imm. (EME sel_832-834). <bold>ST. VINCENT: Young Island:</bold> south of Villa Beach, <named-content content-type="dwc:verbatimCoordinates" xlink:type="simple">13°07.895'N, 61°12.142'W</named-content>, ~10 m, 24.X.2004, S. Crews, G. Alayón-García, under bark, SCC04_053, 1♀, 1 imm. (EME sel_091, 113). <bold>King's Hill Forest Reserve:</bold> <named-content content-type="dwc:verbatimCoordinates" xlink:type="simple">13°08.825'N, 61°10.021'W</named-content>, ~202 m, 27.X.2004, S. Crews, G. Alayón-García, M. da Silva, under bark of <italic><tp:taxon-name>Bursera</tp:taxon-name></italic>, 1♂, 6 imm. (CAS sel_088, 090, 092-095, 112).</p></def></abbrev></p></tp:treatment-sec><tp:treatment-sec sec-type="Diagnosis"><title>Diagnosis.</title><p>Males can be distinguished from all other species by the very long palpal tibia, the very short embolus, the small RTA and the distal hook of the MA being almost as long as the rest of the MA (<xref ref-type="fig" rid="F17">Figs 17–18</xref>). In the female, the epigynum has an anteriorly located diamond-shaped septum (<xref ref-type="fig" rid="F17">Figs 19–20</xref>).</p></tp:treatment-sec><tp:treatment-sec sec-type="Description"><title>Description.</title><p><italic>Holotype male</italic>: Color: carapace (holotype) orange-brown, (recent) yellow-brown with darker areas; sternum (holotype) orange-yellow, (recent) pale yellow, darker around border; chelicerae (holotype) orange-brown, slightly darker laterally, (recent) brown, darker laterally; maxillae orange-brown, lightening distally; labium (type) orange-brown, lightening distally; abdomen dorsally (holotype) cream to tan, faint indications of festoon, (recent) yellow-grey with dark lines, darker caudally, festoon present; ventrally (holotype) dusky yellow, (recent) yellow; legs (holotype) orange-brown, (recent) yellowish, annulations slightly apparent, metatarsal annulations fused, entire metatarsus dark. Carapace: 0.90 times longer than broad. Eyes:AER nearly straight; PER slightly recurved; PME same size as AME, PLE largest, ALE smallest; eye diameters, AME 0.30, ALE 0.16, PME 0.30, PLE 0.40; interdistances AME-PME 0.08, PME-ALE 0.15, ALE-PLE 0.30. PME-PME 1.40. ALE-ALE 2.30; ocular quadrangle AME-AME 0.53, PLE-PLE 2.40; clypeus 0.08 high. Mouthparts:chelicerae with a few stout setae medially and anteriorly; maxillae longer than broad, with tuft of conspicuous setae distally; labium distally rounded. Sternum:1.06 times longer than broad, posteriorly indented. Legs:all legs much shorter than leg II; leg formula 2314; scopulae present on distal end of all 4 tarsi; tarsi I-IV with strong claw tufts; pr claw per foot slightly toothed; spination: leg I, Fm pr 1–1–1, d 1–1–1, rl 1–1–1; Ti pr 1–0–1, rl 1–0–1, d 1–1–0, v 2–2–2; Mt pr 1–1–0, rl 1–1–0, v 2–2; leg II, Fm pr 1–1–1, d 1–1–1, rl 1–1–1; Ti pr 1–0–1, d 1–1–0, rl 1–0–1, v 2–2–2; Mt pr 1–1–0, v 2–2, rl 1–1–0; leg III, Fm pr 1–1–1, d 1–1–1, rl 1–1–1; Ti pr 1–0–1, d 1–0–0, rl 1–0–0, v 2–2; Mt pr 1–1–0, rl 1–1–0, v 2–2; leg IV, Fm pr 1–1–1, d 1–1–1, rl 1–1–1; Ti pr 1–0–1, d 1–1–0, rl 1–0–1, v 2–2–1; Mt pr 1–1–0, rl 1–1–0, v 2–2. Abdomen:with terminal setal tufts. Pedipalp:Fm, spination d 0–1–3; cymbium oval in ventral view; conductor stout structure arising distally, slightly truncate distally; embolus very short, tapers abruptly from flat circular base, beginning at 9 o'clock, terminating at 12 o'clock; MA arising at 3 o'clock, directed anterolateraly, finger-like, curved forming long hook distally; RTA small with two processes, both slightly curved and distally truncate; tibial apophyses barely reaching cymbium in ventral view (<xref ref-type="fig" rid="F17">Figs 17–18</xref>). <italic>Dimensions:</italic> Total length 10.50. Carapace length 5.20, width 5.75. Sternum length 2.65, width 2.50. Abdomen length 5.30, width 3.85. Pedipalp: Fm 2.50, Pt 0.75, Ti 1.75, Ta 1.00, total 6.00. Leg I: Fm 4.75, Pt 1.50, Ti 4.00, Mt 4.00, Ta 1.75, total 16.00. Leg II: Fm 5.75, Pt 2.00, Ti 5.00, Mt 4.50, Ta 2.00, total 19.25. Leg III: Fm 5.50, Pt<!--PageBreak--> 1.00, Ti 4.75, Mt 3.75, Ta 1.25, total 15.15. Leg IV: Fm 4.75, Pt 1.10, Ti 3.75, Mt 3.75, Ta 1.65, total 15.00.</p><p><italic>Paratype female</italic>: Color:carapace (paratype) orange-brown, (recent) light yellow-brown to light orange-brown to dark brown, darker laterally, mediolateral stripes from cephalic area to posterior end of cephalothorax, and sides of cephalic area; sternum (paratype) orange-brown, (recent) light yellow; chelicerae (paratype) red-orange, darker laterally, (recent) light brown medially, dark brown laterally; maxillae (paratype) orange-brown, lightening distally, (recent) light brown, lightening distally; labium (paratype) red-brown, (recent) brown; abdomen dorsally (paratype) brownish, more yellow medially, festoon barely visible (recent) light greyish with two chevrons at top of abdomen, some darker flecks, festoon present; ventrally grey to brown with a pair of narrow stripes; legs (paratype) yellow-orange with orange-brown annulations, (recent) yellow-brown with annulations, metatarsal annulations fused, metatarsi dark. Carapace:0.90 times longer than broad. Eyes:AER nearly straight; PER slightly recurved; PME larger than AME, PLE largest, ALE smallest; eye diameters, AME 0.23, ALE 0.08, PME 0.30, PLE 0.38; interdistances AME-PME 0.13, PME-ALE 0.23, ALE-PLE 0.55. PME-PME 1.70. ALE-ALE 2.83; ocular quadrangle AME-AME 0.63, PLE-PLE 2.90; clypeus 0.06 high. Mouthparts:chelicerae with stout setae medially and anteriorly; maxillae longer than broad, with tuft of conspicuous setae distally; labium distally rounded. Sternum:1.40 times longer than broad, posteriorly indented. Legs:leg I only slightly shorter than legs II, III and IV; leg formula 2431; scopulae present on tarsi of all legs and metatarsi of legs I and II; tarsi I-IV with strong claw tufts; pr claw per foot slightly toothed; spination: leg I, Fm pr 1–1–0, d 1–1–1, rl 1–1–1; Ti v 2–2–2; Mt v 2–2; leg II, Fm pr 1–0–0, d 1–1–1, rl 1–0–1; Ti v 2–2–2; Mt v 2–2; leg III, Fm pr 1–0–0, d 1–1–1, rl, 0–0–1; Ti v 2–2–0; Mt v 2–2; leg IV, Fm pr 1–1–0, d 1–1–1, rl 0–0–1; Ti v 2–2–0; Mt v 2–1. Abdomen:with terminal setal tufts. Pedipalp:claw present with 9 teeth. Epigyne:lateral lobes conspicuous, coming together medially, then curving out, diamond-shaped septum present anteriorly, genital openings located anterolateraly at septum, epigynal pockets located medially; internally, ducts appear slightly coiled, extending posteriorly, fertilization ducts located posteriorly, posterodorsal fold absent (<xref ref-type="fig" rid="F17">Figs 19–20</xref>). <italic>Dimensions:</italic> Total length 13.45. Carapace length 6.33, width 7.00. Sternum length 3.50, width 2.50. Abdomen length 7.13, width 4.24. Pedipalp: Fm 2.00, Pt 1.00, Ti 1.00, Ta 1.90, total 5.90. Leg I: Fm 6.50, Pt 2.75, Ti 5.75, Mt 4.75, Ta 1.75, total 21.50. Leg II: Fm 7.00, Pt 2.50, Ti 6.00, Mt 5.00, Ta 1.75, total 22.25. Leg III: Fm 6.75, Pt 2.50, Ti 6.00, Mt 4.75, Ta 1.85, total 21.85. Leg IV: Fm 7.00, Pt 2.50, Ti 5.75, Mt 5.00, Ta 1.75, total 22.00.</p></tp:treatment-sec><tp:treatment-sec sec-type="Natural history"><title>Natural history.</title><p>Found under the bark of various trees in rainforests, transitional rainforests and dry forests (<xref ref-type="fig" rid="F38">Fig. 180</xref>). Some of those trees are <italic><tp:taxon-name>Bursera</tp:taxon-name></italic>, <italic><tp:taxon-name>Cocoloba</tp:taxon-name></italic>, <italic><tp:taxon-name>Mastichodendron foetidissimum</tp:taxon-name></italic>, Campeche, mahogany, bay, and lagawenn. The female guards the flat, disc shaped egg sac.</p></tp:treatment-sec><tp:treatment-sec sec-type="Distribution"><title>Distribution.</title><p>Southern Lesser Antilles from Dominica, south to Mayreau in St. Vincent and the Grenadines (<xref ref-type="fig" rid="F4">Map 4</xref>).</p></tp:treatment-sec><tp:treatment-sec><!--Section generated to contain objects referenced in tp:taxon-treatment.--><fig id="F17" position="float" orientation="portrait"><label>Figures 15–20.</label><caption><p>Copulatory organs of <italic><tp:taxon-name>Selenops banksi</tp:taxon-name></italic> Muma male from Barro Colorado Island, Panamá (MCZ) <bold>15–16</bold> <italic><tp:taxon-name>Selenops micropalpus</tp:taxon-name></italic> Muma holotype male from Laudat, Dominica (AMNH) <bold>17–18</bold> female from Laudat, Dominica (AMNH) <bold>19–20, 15, 17</bold> male pedipalp, ventral view <bold>16, 18</bold> male pedipalp, retrolateral view <bold>19</bold> epigyne, ventral view <bold>20</bold> spermathecae, dorsal view. Scale bar = 0.60 mm (15–18), 0.45 mm (19–20).</p></caption><graphic xmlns:xlink="http://www.w3.org/1999/xlink" xlink:href="ZooKeys-105-001-g017.jpg" position="float" orientation="portrait" xlink:type="simple"/></fig><fig id="F38" position="float" orientation="portrait"><label>Figures 177–182.</label><caption><p>Habitats and natural history of some <italic><tp:taxon-name>Selenops</tp:taxon-name></italic> species. <bold>177</bold> <italic><tp:taxon-name>Selenops arikok</tp:taxon-name></italic> sp. n. from Aruba guarding egg sac with several spiderlings inside <bold>178</bold> <italic><tp:taxon-name>Selenops geraldinae</tp:taxon-name></italic> Corronca eating a fly and guarding her egg sac on a bromeliad, Gaspar Grande Island, Trinidad and Tobago <bold>179</bold> <italic><tp:taxon-name>Selenops willinki</tp:taxon-name></italic> Corronca on a tree trunk, Little Tobago, Trinidad and Tobago. Terminal setal tufts and festoon pattern are visible <bold>180</bold> <italic><tp:taxon-name>Selenops micropalpus</tp:taxon-name></italic> Muma on the trunk of <italic><tp:taxon-name>Bursera simaruba</tp:taxon-name></italic>, in a dry forest, St. Lucia. Terminal setal tufts and festoon pattern are visible <bold>181</bold> <italic><tp:taxon-name>Selenops mexicanus</tp:taxon-name></italic> Keyserling on a large tree trunk outside of Cueva Actun Kan, Guatemala. Note the alternating light and dark leg annulations <bold>182</bold> Egg sacs of <italic><tp:taxon-name>Selenops bifurcatus</tp:taxon-name></italic> Banks on rocks in a wash in dry forest and thornscrub, Zacatan, Guatemala. <italic><tp:taxon-name>Selenops bifurcatus</tp:taxon-name></italic> sometimes guards the yellowish egg sacs, and other times does not.</p></caption><graphic xmlns:xlink="http://www.w3.org/1999/xlink" xlink:href="ZooKeys-105-001-g038.jpg" position="float" orientation="portrait" xlink:type="simple"/></fig><fig id="F4" position="float" orientation="portrait"><label>Map 4.</label><caption><p>Map of Dominica, Martinique, St. Lucia, St. Vincent and the Grenadines and Grenada (inset) showing the distribution of <italic><tp:taxon-name>Selenops micropalpus</tp:taxon-name></italic> Muma (white circles).</p></caption><graphic xmlns:xlink="http://www.w3.org/1999/xlink" xlink:href="ZooKeys-105-001-g004.jpg" position="float" orientation="portrait" xlink:type="simple"/></fig></tp:treatment-sec><ref-list><ref id="B41"><mixed-citation xmlns:xlink="http://www.w3.org/1999/xlink" xlink:type="simple"><person-group><name name-style="western"><surname>Muma</surname><given-names>MH</given-names></name></person-group> (<year>1953</year>)<article-title> A study of the spider family Selenopidae in North and Central America and the West Indies.</article-title><source>American Museum Novitates</source><volume>1619</volume>:<fpage>1</fpage>-<lpage>55</lpage>.</mixed-citation></ref></ref-list></tp:taxon-treatment>
