# Supplementary material for: A revision of the spider genus Selenops Latreille, 1819 (Arachnida, Araneae, Selenopidae) in North America, Central America and the Caribbean
Source: Zookeys. 2011 Jun 14;(105):1–182. doi: 10.3897/zookeys.105.724 (PMC3131050; doi:10.3897/zookeys.105.724)
Supplement: XML Treatment for Selenops malinalxochitl [file zookeys.105.724-treatment11.xml]

<!DOCTYPE tp:taxon-treatment
  PUBLIC "-//TaxonX//DTD Taxonomic Treatment Publishing DTD v0 20100105//EN" "tax-treatment-NSO.dtd">
<tp:taxon-treatment xmlns:tp="http://www.plazi.org/taxpub"><tp:treatment-meta><mixed-citation publication-type="journal"><person-group><name><surname>Crews</surname><given-names>Sarah C.</given-names></name></person-group><article-title>A revision of the spider genus <italic>Selenops</italic> Latreille, 1819 (Arachnida, Araneae, Selenopidae) in North America, Central America and the Caribbean</article-title><source>Zookeys</source><day>14</day><month>6</month><year>2011</year><volume>2011</volume><issue>105</issue><fpage>1</fpage><lpage>182</lpage><pub-id pub-id-type="doi">10.3897/zookeys.105.724</pub-id></mixed-citation></tp:treatment-meta><tp:nomenclature><tp:taxon-name>
                        <tp:taxon-name-part taxon-name-part-type="genus">Selenops</tp:taxon-name-part>
                        <tp:taxon-name-part taxon-name-part-type="species">malinalxochitl</tp:taxon-name-part>
                        <object-id xmlns:xlink="http://www.w3.org/1999/xlink" xlink:type="simple">urn:lsid:zoobank.org:act:615D0716-84E7-4053-BB7B-6FAB75270B96</object-id>
                    		<object-id xmlns:xlink="http://www.w3.org/1999/xlink" xlink:type="simple">http://species-id.net/wiki/Selenops_malinalxochitl</object-id>
                    </tp:taxon-name><tp:taxon-status xmlns:xlink="http://www.w3.org/1999/xlink" xlink:type="simple">sp. n.</tp:taxon-status><xref ref-type="fig" rid="F18">Figs 25–26</xref><xref ref-type="fig" rid="F5">Map 5</xref><tp:nomenclature-citation-list><tp:nomenclature-citation><tp:taxon-name>Selenops gracilis</tp:taxon-name><comment><xref ref-type="bibr" rid="B41">Muma 1953</xref>: 10, figs 12–14 (misidentification of ♀ specimen from Cuernavaca in AMNH, nec <italic><tp:taxon-name>Selenops gracilis</tp:taxon-name></italic> Muma, 1953).</comment></tp:nomenclature-citation></tp:nomenclature-citation-list></tp:nomenclature><tp:treatment-sec sec-type="Type material"><title>Type material.</title><p>Holotype female: Mun. Zapotitlan de las Salinas, Puebla, México, <named-content xmlns:xlink="http://www.w3.org/1999/xlink" content-type="dwc:verbatimCoordinates" xlink:type="simple">18°22'48.3"N, 97°30'23.9"W</named-content>, 2473 m, 29.V.2005, U.O.G. Vázquez, under rock (CNAN sel_1005). Paratypes: Female, same data as holotype (CNAN sel_1002).</p></tp:treatment-sec><tp:treatment-sec sec-type="Other material examined"><title>Other material examined.</title><p><abbrev xmlns:xlink="http://www.w3.org/1999/xlink" xlink:type="simple">MÉXICO: Morelos:<def><p> Cuernavaca, Colonia Chamilpa, University of Morelos, <named-content content-type="dwc:verbatimCoordinates" xlink:type="simple">18°58'45.84"N, 99°'39.17"W</named-content>, 11.II.2005, 1850 m, U.O.G. Vázquez, on wall at night, 1p♂ (EME sel_1010); Cuernavaca, 1♀ - <xref ref-type="bibr" rid="B41">Muma (1953)</xref> placed this specimen in <italic><tp:taxon-name>Selenops gracilis</tp:taxon-name></italic> (AMNH).</p></def></abbrev></p></tp:treatment-sec><tp:treatment-sec sec-type="Etymology"><title>Etymology.</title><p>The specific epithet comes from the Nahua goddess Malinalxochitl, the goddess of desert-dwelling snakes and arthropods, and refers to the type locality and the indigenous Nahua people of this species' distribution. It is to be treated as a noun in apposition.<!--PageBreak--></p></tp:treatment-sec><tp:treatment-sec sec-type="Diagnosis"><title>Diagnosis.</title><p>This species is most similar to <italic><tp:taxon-name>Selenops gracilis</tp:taxon-name></italic>, but the posterior sclerotized area is u-shaped, with the lateral indentations directed anteriorly, and the posteromedian area of the caudal margin is rounded, rather than pointed (<xref ref-type="fig" rid="F18">Fig. 25</xref>). Internally, the posterodorsal fold is medially depressed and the internal ducts are branched (<xref ref-type="fig" rid="F18">Fig. 26</xref>). Males unknown.</p></tp:treatment-sec><tp:treatment-sec sec-type="Remarks"><title>Remarks.</title><p>As in other closely related species, there is some epigynal variation. The internal ducts and posterodorsal fold are uniform across specimens examined.</p></tp:treatment-sec><tp:treatment-sec sec-type="Description"><title>Description.</title><p><italic>Holotype female:</italic> Color: carapace red-brown, dusky near fovea and laterally; sternum orange-brown, darker around border; chelicerae dark-brown; maxillae orange-brown, lightening distally, darkening on anterolateral border, lightening on anteromedial border; labium orange-brown, lightening distally; abdomen dorsally brownish-grey with several medial chevrons, festoon present; ventrally dusky grey with no markings; legs orange to brown, darkening distally only slightly, annulations visible. Very dark and over half of tibiae, making lighter area appear very light. Cephalothorax: 0.83 times longer than broad; fovea longitudinal, broad, very shallow. Eyes:AER nearly straight; PER recurved; PME larger than AME, PLE largest, ALE smallest; eye diameters, AME 0.20, ALE 0.13, PME 0.30, PLE 0.55; interdistances AME-PME 0.03, PME-ALE 0.25, ALE-PLE 0.48. PME-PME 2.35. ALE-ALE 2.45; ocular quadrangle AME-AME 0.58, PLE-PLE 2.65; clypeus 0.07 high. Mouthparts:chelicerae with stout setae medially and anteriorly; maxillae longer than broad, with tuft of conspicuous setae distally; labium distally rounded. Sternum:1.38 times longer than broad, posteriorly indented. Pedipalp:claw with 12 teeth. Legs:leg I much shorter than legs II, III and IV; leg formula unknown (at least one leg missing); scopulae present on tarsi of all legs and metatarsi of legs I and II; tarsi I-IV with strong claw tufts; pr claw toothed, rl claws with fewer teeth; spination: leg I, Fm pr 1–1–1, d 1–1–1, rl 1–1–1; Ti d 0, v 2–2–2; Mt v 2–2; leg II, Fm pr 1–0–0, d 1–1–1, rl 1–1–1; Ti v 2–2–2; Mt v 2–2; leg III, Fm pr 1–0–0, d 1–1–1, rl 1–0–1; Ti v 2–2–0; Mt v 2–1. Abdomen:without terminal setal tufts. Epigyne:lateral lobes indistinct, hyaline median field with median septum terminating at heavily sclerotized posterior margin, lateral indentations directed anteriorly, posteromedian area u-shaped, genital openings located at posterolateral margins of median septum, internally ducts located posteriorly, directed laterally, branched, large heavily sclerotized posterodorsal fold covering nearly all of the internal ducts, medially depressed, rounded anterolaterally (<xref ref-type="fig" rid="F18">Figs 25–26</xref>). <italic>Dimensions:</italic> Total length 9.33. Carapace length 4.73, width 5.75. Sternum length 2.75, width 2.00. Abdomen length 4.60, width 5.50. Pedipalp: Fm 1.00, Pt 0.70, Ti 0.75, ta 1.45, total 3.90. Leg I: Fm 4.75, Pt 2.00, Ti 4.00, Mt 3.00, Ta 1.00, total 14.75. Leg II: Fm 5.75, Pt 1.50, Ti 4.75, Mt 3.50, Ta 1.50, total 17.00. Leg III: Fm 5.80, Pt 1.75, Ti 4.75, Mt 3.75, Ta 1.00, total 17.05. Leg IV: Missing.</p></tp:treatment-sec><tp:treatment-sec sec-type="Natural history"><title>Natural history.</title><p>Collected under rocks and on the walls of human habitations.</p></tp:treatment-sec><tp:treatment-sec sec-type="Distribution"><title>Distribution.</title><p>The south central Mexican states of Morelos and Puebla (<xref ref-type="fig" rid="F5">Map 5</xref>).</p></tp:treatment-sec><tp:treatment-sec><!--Section generated to contain objects referenced in tp:taxon-treatment.--><fig id="F18" position="float" orientation="portrait"><label>Figures 21–28.</label><caption><p>Copulatory organs of <italic><tp:taxon-name>Selenops gracilis</tp:taxon-name></italic> Muma holotype male from Ayotzinapa, Guerrero, México (AMNH) <bold>21–22</bold> female from Taxco, México (AMNH) <bold>23–24</bold> <italic><tp:taxon-name>Selenops malinalxochitl</tp:taxon-name></italic> sp. n. holotype female from Zapotitlan de las Salinas, Puebla, México (CNAN sel_1005) <bold>25–26</bold> <italic><tp:taxon-name>Selenops mexicanus</tp:taxon-name></italic> Keyserling male from Totogalpa, Alcadia Ocotal, Departmiento Madríz,Nicaragua (EME sel_934) <bold>27–28, 21, 27</bold> male pedipalp, ventral view <bold>22, 28</bold> male pedipalp, retrolateral view <bold>23, 25</bold> epigyne, ventral view <bold>24, 26</bold> spermathecae dorsal view. Scale bar = 0.90 mm (21–22), 0.50 mm (23–26).</p></caption><graphic xmlns:xlink="http://www.w3.org/1999/xlink" xlink:href="ZooKeys-105-001-g018.jpg" position="float" orientation="portrait" xlink:type="simple"/></fig><fig id="F5" position="float" orientation="portrait"><label>Map 5.</label><caption><p>Map of México and Guatemala (inset) showing the distribution of several <italic><tp:taxon-name>Selenops</tp:taxon-name></italic> species in the region. <italic><tp:taxon-name>Selenops aztecus</tp:taxon-name></italic> Valdez-Mondragón (white circle), <italic><tp:taxon-name>Selenops gracilis</tp:taxon-name></italic> Muma (black circles), <italic><tp:taxon-name>Selenops malinalxochitl</tp:taxon-name></italic> sp. n. (black squares), <italic><tp:taxon-name>Selenops abyssus</tp:taxon-name></italic> Muma (white squares), <italic><tp:taxon-name>Selenops juxtlahuaca</tp:taxon-name></italic> Valdez-Mondragón (white triangle), <italic><tp:taxon-name>Selenops marginalis</tp:taxon-name></italic> F.O. Pickard-Cambridge(white X), <italic><tp:taxon-name>Selenops minutus</tp:taxon-name></italic> F.O. Pickard-Cambridge (black triangle), <italic><tp:taxon-name>Selenops morosus</tp:taxon-name></italic> Banks (black Xs), <italic><tp:taxon-name>Selenops nigromaculatus</tp:taxon-name></italic> Keyserling (black hexagon), <italic><tp:taxon-name>Selenops makimaki</tp:taxon-name></italic> sp. n. (grey hexagon), <italic><tp:taxon-name>Selenops scitus</tp:taxon-name></italic> Muma (black stars), <italic><tp:taxon-name>Selenops ixchel</tp:taxon-name></italic> sp. n. (white star), <italic><tp:taxon-name>Selenops petenajtoy</tp:taxon-name></italic> sp. n. (white diamond), <italic><tp:taxon-name>Selenops lepidus</tp:taxon-name></italic> Muma (black diamond), <italic><tp:taxon-name>Selenops chamela</tp:taxon-name></italic> sp. n. (grey circle), <italic><tp:taxon-name>Selenops huetocatl</tp:taxon-name></italic> sp. n. (grey squares). US = United States, Mex = México, Gu = Guatemala, ES = El Salvador, H = Honduras, N = Nicaragua.</p></caption><graphic xmlns:xlink="http://www.w3.org/1999/xlink" xlink:href="ZooKeys-105-001-g005.jpg" position="float" orientation="portrait" xlink:type="simple"/></fig></tp:treatment-sec><ref-list><ref id="B41"><mixed-citation xmlns:xlink="http://www.w3.org/1999/xlink" xlink:type="simple"><person-group><name name-style="western"><surname>Muma</surname><given-names>MH</given-names></name></person-group> (<year>1953</year>)<article-title> A study of the spider family Selenopidae in North and Central America and the West Indies.</article-title><source>American Museum Novitates</source><volume>1619</volume>:<fpage>1</fpage>-<lpage>55</lpage>.</mixed-citation></ref></ref-list></tp:taxon-treatment>
