# Supplementary material for: A revision of the spider genus Selenops Latreille, 1819 (Arachnida, Araneae, Selenopidae) in North America, Central America and the Caribbean
Source: Zookeys. 2011 Jun 14;(105):1–182. doi: 10.3897/zookeys.105.724 (PMC3131050; doi:10.3897/zookeys.105.724)
Supplement: XML Treatment for Selenops abyssus [file zookeys.105.724-treatment13.xml]

<!DOCTYPE tp:taxon-treatment
  PUBLIC "-//TaxonX//DTD Taxonomic Treatment Publishing DTD v0 20100105//EN" "tax-treatment-NSO.dtd">
<tp:taxon-treatment xmlns:tp="http://www.plazi.org/taxpub"><tp:treatment-meta><mixed-citation publication-type="journal"><person-group><name><surname>Crews</surname><given-names>Sarah C.</given-names></name></person-group><article-title>A revision of the spider genus <italic>Selenops</italic> Latreille, 1819 (Arachnida, Araneae, Selenopidae) in North America, Central America and the Caribbean</article-title><source>Zookeys</source><day>14</day><month>6</month><year>2011</year><volume>2011</volume><issue>105</issue><fpage>1</fpage><lpage>182</lpage><pub-id pub-id-type="doi">10.3897/zookeys.105.724</pub-id></mixed-citation></tp:treatment-meta><tp:nomenclature><tp:taxon-name>
                        <tp:taxon-name-part taxon-name-part-type="genus">Selenops </tp:taxon-name-part>
                        <tp:taxon-name-part taxon-name-part-type="species">abyssus</tp:taxon-name-part>
                        <object-id xmlns:xlink="http://www.w3.org/1999/xlink" xlink:type="simple">http://species-id.net/wiki/Selenops_abyssus</object-id>
                    </tp:taxon-name><tp:taxon-authority>Muma, 1953</tp:taxon-authority><xref ref-type="fig" rid="F19">Figs 31–32</xref><xref ref-type="fig" rid="F5">Map 5</xref><tp:nomenclature-citation-list><tp:nomenclature-citation><tp:taxon-name>Selenops abyssus</tp:taxon-name><comment><xref ref-type="bibr" rid="B41">Muma 1953</xref>: 21, Fig. 36 (♀, examined).</comment></tp:nomenclature-citation></tp:nomenclature-citation-list></tp:nomenclature><tp:treatment-sec sec-type="Type material"><title>Type material.</title><p>Holotype female: Tizapan, Jalisco, México, 6.I.1946, F. Bonet (AMNH, examined).</p></tp:treatment-sec><tp:treatment-sec sec-type="Other material examined"><title>Other material examined.</title><p><abbrev xmlns:xlink="http://www.w3.org/1999/xlink" xlink:type="simple">MÉXICO: Colima:<def><p> Manzanillo, Mun. Manzanillo, 1.2–1.4 km East of La Central, 1♀ (CNAN sel_1004); Mun. Ixtlahuacán, Tamala, 1 imm. (EME sel_1013); <bold>Jalisco:</bold> 5 km southwest of Tecalitlán, 2.I.1999, 1200 m, E.S. Ross, R.E. Stecker, 1♀ (CAS); 12 miles northwest of Jiquilipan, 22.X.1973, S.C. Williams, C. L. Mullinex, 2♀ (CAS); <bold>Michoacán:</bold> 10 miles south of Uruapan, Hwy 37, 2.IX.1977, 1200 m, E.I. Schlinger, 1♀ (CAS); Mun. Coalcomán, Cerro La Penita, 1 imm. (CAS sel_1012); <bold>Nayarit:</bold> Islas Tres Marias, María Madre, 13-23.V.1925, H.H. Keifer, 1♀ (CAS); vic. Campostela, 16.X.1935, 1♀ (AMNH).</p></def></abbrev></p></tp:treatment-sec><tp:treatment-sec sec-type="Diagnosis"><title>Diagnosis.</title><p>This species can be distinguished from others by the inconspicuous lateral lobes, and the triangular epigynal plate, with a central v-shape (<xref ref-type="fig" rid="F19">Fig. 31</xref>). Internally, the spermathecae are large and round, located laterally (<xref ref-type="fig" rid="F19">Fig. 32</xref>). Males unknown.</p></tp:treatment-sec><tp:treatment-sec sec-type="Description"><title>Description.</title><p><italic>Holotype female:</italic> Color:Carapace (holotype) brownish-red (recent) dusky yellow, cephalic region brown, lateral margins dark; sternum (holotype) red-brown (recent) yellow-brown, darker at border; chelicerae (holotype) brown-red (recent) brown, darker laterally; maxillae (holotype) orange-brown, lightening distally (recent) light brown, darkening on the distolateral border, lightening on inner distal border; labium dark brown, lightening distally; abdomen dorsally (holotype) damaged (recent) dusky grey-brown with darker mottling, ventrally (holotype) dark grey (recent) cream-colored; legs (holotype) brown-red, annulations no longer visible (recent) yellowish, darkening distally, with annulations and specks, lighter on femora, with no markings retrolaterally. Carapace:0.98 times longer than broad. Eyes:AER slightly recurved; PER<!--PageBreak--> recurved; PME larger than AME, PLE largest, ALE smallest; eye diameters, AME 0.20, ALE 0.03, PME 0.30, PLE 0.45; interdistances AME-PME 0.13, PME-ALE 0.18, ALE-PLE 0.48. PME-PME 1.28. ALE-ALE 2.23; ocular quadrangle AME-AME 0.48, PLE-PLE 2.45; clypeus 0.15 high. Mouthparts:chelicerae with stout setae medially and anteriorly; maxillae longer than broad, with tuft of conspicuous setae distally; labium distally rounded. Sternum:As long as broad, posteriorly indented. Legs:Leg formula 4321 (Muma, 1953); scopulae present on tarsi of all legs and metatarsi of legs I and II; tarsi I-IV with strong claw tufts; pr claw toothed, rl claw with fewer teeth; spination: leg I, Fm pr 1–1–0, d 1–1–1, rl 1–1–1; Ti v 2–2–2; Mt v 2–2; II, Fm pr 1–1–0, d 1–1–1, rl 1–1–1; Ti v 2–2–2; Mt v 2–2; III, Fm pr 1–1–0, d 1–1–1, rl 1–1–1; Ti v 2–2–0; Mt v 2–2; IV, Fm pr 1–1–0, d 1–1–1, rl 1–1–1; Ti v 2–2–0; Mt v 2–2. Abdomen:Without terminal setal tufts. Pedipalp:claw with 13 teeth. Epigyne:Plate triangular, lateral lobes inconspicuous, small v-shaped area located medially, genital openings located laterally to v-shape, epigynal pockets absent; internally, ducts directed medially to laterally leading to laterally located spermathecae, fertilization ducts located laterally, directed anteriorly, small posterodorsal fold present, though it does not cover ducts (<xref ref-type="fig" rid="F19">Figs 31–32</xref>). <italic>Dimensions:</italic> Total length 11.30. Carapace length 5.40, width 5.50. Abdomen length 5.90, width 2.60. Pedipalp: Fm 1.00, Pt 1.50, Ti 0.75, Ta 1.00, total 4.25. Leg I: Fm 5.30, Pt 2.00, Ti 2.96. Leg II: Absent. Leg III: Fm 5.00, Pt 2.20, Ti 4.25, Mt 4.25, Ta 2.00, total 17.70. Leg IV: Fm 6.50, Pt 2.00, Ti 5.31, Mt 4.50, Ta 2.00, total 20.31</p></tp:treatment-sec><tp:treatment-sec sec-type="Natural history"><title>Natural history.</title><p>Collected from lower elevations up to 1200 m.</p></tp:treatment-sec><tp:treatment-sec sec-type="Distribution"><title>Distribution.</title><p>Found in southwestern México from Nayarit to Michoacán (<xref ref-type="fig" rid="F5">Map 5</xref>).</p></tp:treatment-sec><tp:treatment-sec><!--Section generated to contain objects referenced in tp:taxon-treatment.--><fig id="F19" position="float" orientation="portrait"><label>Figures 29–36.</label><caption><p>Copulatory organs of <italic><tp:taxon-name>Selenops mexicanus</tp:taxon-name></italic> Keyserling lectotype female from México (BMNH) <bold>29–30</bold> <italic><tp:taxon-name>Selenops abyssus</tp:taxon-name></italic> Muma, female holotype from Tizapan, Jalisco, México (AMNH) <bold>31–32</bold> <italic><tp:taxon-name>Selenops marginalis</tp:taxon-name></italic> F.O.Pickard-Cambridge lectotype male from Omilteme, Guerrero, México (BMNH) <bold>33–34</bold> paralectotype female Omilteme, Guerrero, México (BMNH) <bold>35–36, 29, 31, 35</bold> epigyne, ventral view <bold>30, 32, 36</bold> spermathecae, dorsal view <bold>33</bold> left pedipalp, ventral view <bold>34</bold> left pedipalp, retrolateral view. Scale bar = 0.50 mm (29–30, 33–36), 0.40 mm (31–32).</p></caption><graphic xmlns:xlink="http://www.w3.org/1999/xlink" xlink:href="ZooKeys-105-001-g019.jpg" position="float" orientation="portrait" xlink:type="simple"/></fig><fig id="F5" position="float" orientation="portrait"><label>Map 5.</label><caption><p>Map of México and Guatemala (inset) showing the distribution of several <italic><tp:taxon-name>Selenops</tp:taxon-name></italic> species in the region. <italic><tp:taxon-name>Selenops aztecus</tp:taxon-name></italic> Valdez-Mondragón (white circle), <italic><tp:taxon-name>Selenops gracilis</tp:taxon-name></italic> Muma (black circles), <italic><tp:taxon-name>Selenops malinalxochitl</tp:taxon-name></italic> sp. n. (black squares), <italic><tp:taxon-name>Selenops abyssus</tp:taxon-name></italic> Muma (white squares), <italic><tp:taxon-name>Selenops juxtlahuaca</tp:taxon-name></italic> Valdez-Mondragón (white triangle), <italic><tp:taxon-name>Selenops marginalis</tp:taxon-name></italic> F.O. Pickard-Cambridge(white X), <italic><tp:taxon-name>Selenops minutus</tp:taxon-name></italic> F.O. Pickard-Cambridge (black triangle), <italic><tp:taxon-name>Selenops morosus</tp:taxon-name></italic> Banks (black Xs), <italic><tp:taxon-name>Selenops nigromaculatus</tp:taxon-name></italic> Keyserling (black hexagon), <italic><tp:taxon-name>Selenops makimaki</tp:taxon-name></italic> sp. n. (grey hexagon), <italic><tp:taxon-name>Selenops scitus</tp:taxon-name></italic> Muma (black stars), <italic><tp:taxon-name>Selenops ixchel</tp:taxon-name></italic> sp. n. (white star), <italic><tp:taxon-name>Selenops petenajtoy</tp:taxon-name></italic> sp. n. (white diamond), <italic><tp:taxon-name>Selenops lepidus</tp:taxon-name></italic> Muma (black diamond), <italic><tp:taxon-name>Selenops chamela</tp:taxon-name></italic> sp. n. (grey circle), <italic><tp:taxon-name>Selenops huetocatl</tp:taxon-name></italic> sp. n. (grey squares). US = United States, Mex = México, Gu = Guatemala, ES = El Salvador, H = Honduras, N = Nicaragua.</p></caption><graphic xmlns:xlink="http://www.w3.org/1999/xlink" xlink:href="ZooKeys-105-001-g005.jpg" position="float" orientation="portrait" xlink:type="simple"/></fig></tp:treatment-sec><ref-list><ref id="B41"><mixed-citation xmlns:xlink="http://www.w3.org/1999/xlink" xlink:type="simple"><person-group><name name-style="western"><surname>Muma</surname><given-names>MH</given-names></name></person-group> (<year>1953</year>)<article-title> A study of the spider family Selenopidae in North and Central America and the West Indies.</article-title><source>American Museum Novitates</source><volume>1619</volume>:<fpage>1</fpage>-<lpage>55</lpage>.</mixed-citation></ref></ref-list></tp:taxon-treatment>
