# Supplementary material for: A revision of the spider genus Selenops Latreille, 1819 (Arachnida, Araneae, Selenopidae) in North America, Central America and the Caribbean
Source: Zookeys. 2011 Jun 14;(105):1–182. doi: 10.3897/zookeys.105.724 (PMC3131050; doi:10.3897/zookeys.105.724)
Supplement: XML Treatment for Selenops juxtlahuaca [file zookeys.105.724-treatment14.xml]

<!DOCTYPE tp:taxon-treatment
  PUBLIC "-//TaxonX//DTD Taxonomic Treatment Publishing DTD v0 20100105//EN" "tax-treatment-NSO.dtd">
<tp:taxon-treatment xmlns:tp="http://www.plazi.org/taxpub"><tp:treatment-meta><mixed-citation publication-type="journal"><person-group><name><surname>Crews</surname><given-names>Sarah C.</given-names></name></person-group><article-title>A revision of the spider genus <italic>Selenops</italic> Latreille, 1819 (Arachnida, Araneae, Selenopidae) in North America, Central America and the Caribbean</article-title><source>Zookeys</source><day>14</day><month>6</month><year>2011</year><volume>2011</volume><issue>105</issue><fpage>1</fpage><lpage>182</lpage><pub-id pub-id-type="doi">10.3897/zookeys.105.724</pub-id></mixed-citation></tp:treatment-meta><tp:nomenclature><tp:taxon-name>
                        <tp:taxon-name-part taxon-name-part-type="genus">Selenops</tp:taxon-name-part>
                        <tp:taxon-name-part taxon-name-part-type="species">juxtlahuaca</tp:taxon-name-part>
                        <object-id xmlns:xlink="http://www.w3.org/1999/xlink" xlink:type="simple">http://species-id.net/wiki/Selenops_juxtlahuaca</object-id>
                    </tp:taxon-name><tp:taxon-authority>Valdez-Mondragón, 2007</tp:taxon-authority><xref ref-type="fig" rid="F5">Map 5</xref><tp:nomenclature-citation-list><tp:nomenclature-citation><tp:taxon-name>Selenops juxtlahuaca</tp:taxon-name><comment><xref ref-type="bibr" rid="B54">Valdez-Mondragón 2007</xref>: 65, Figs 1–8 (♂, ♀; ♂ holotype and ♀ paratypes from near the entrance Grutas de Juxtlahuaca, 5 km northwest of Colotlipa, Mun. Quechultenango, <named-content xmlns:xlink="http://www.w3.org/1999/xlink" content-type="dwc:verbatimCoordinates" xlink:type="simple">17° 26' 32.4" N, 99° 09' 57.0" W</named-content>, Guerrero, México, 17.I.2006, A. Valdez-Mondragón, H. Montaño, in CNAN, not examined).</comment></tp:nomenclature-citation></tp:nomenclature-citation-list></tp:nomenclature><tp:treatment-sec sec-type="Natural history"><title>Natural history.</title><p>Collected in and around the entrance to a cave, under limestone rocks, in tropical deciduous forest (Valdez-Mondragón pers. comm.).</p></tp:treatment-sec><tp:treatment-sec sec-type="Distribution"><title>Distribution.</title><p>Known only from the type locality (<xref ref-type="fig" rid="F5">Map 5</xref>).</p></tp:treatment-sec><tp:treatment-sec><!--Section generated to contain objects referenced in tp:taxon-treatment.--><fig id="F5" position="float" orientation="portrait"><label>Map 5.</label><caption><p>Map of México and Guatemala (inset) showing the distribution of several <italic><tp:taxon-name>Selenops</tp:taxon-name></italic> species in the region. <italic><tp:taxon-name>Selenops aztecus</tp:taxon-name></italic> Valdez-Mondragón (white circle), <italic><tp:taxon-name>Selenops gracilis</tp:taxon-name></italic> Muma (black circles), <italic><tp:taxon-name>Selenops malinalxochitl</tp:taxon-name></italic> sp. n. (black squares), <italic><tp:taxon-name>Selenops abyssus</tp:taxon-name></italic> Muma (white squares), <italic><tp:taxon-name>Selenops juxtlahuaca</tp:taxon-name></italic> Valdez-Mondragón (white triangle), <italic><tp:taxon-name>Selenops marginalis</tp:taxon-name></italic> F.O. Pickard-Cambridge(white X), <italic><tp:taxon-name>Selenops minutus</tp:taxon-name></italic> F.O. Pickard-Cambridge (black triangle), <italic><tp:taxon-name>Selenops morosus</tp:taxon-name></italic> Banks (black Xs), <italic><tp:taxon-name>Selenops nigromaculatus</tp:taxon-name></italic> Keyserling (black hexagon), <italic><tp:taxon-name>Selenops makimaki</tp:taxon-name></italic> sp. n. (grey hexagon), <italic><tp:taxon-name>Selenops scitus</tp:taxon-name></italic> Muma (black stars), <italic><tp:taxon-name>Selenops ixchel</tp:taxon-name></italic> sp. n. (white star), <italic><tp:taxon-name>Selenops petenajtoy</tp:taxon-name></italic> sp. n. (white diamond), <italic><tp:taxon-name>Selenops lepidus</tp:taxon-name></italic> Muma (black diamond), <italic><tp:taxon-name>Selenops chamela</tp:taxon-name></italic> sp. n. (grey circle), <italic><tp:taxon-name>Selenops huetocatl</tp:taxon-name></italic> sp. n. (grey squares). US = United States, Mex = México, Gu = Guatemala, ES = El Salvador, H = Honduras, N = Nicaragua.</p></caption><graphic xmlns:xlink="http://www.w3.org/1999/xlink" xlink:href="ZooKeys-105-001-g005.jpg" position="float" orientation="portrait" xlink:type="simple"/></fig></tp:treatment-sec><ref-list><ref id="B54"><mixed-citation xmlns:xlink="http://www.w3.org/1999/xlink" xlink:type="simple"><person-group><name name-style="western"><surname>Valdez-Mondragón</surname><given-names>A</given-names></name></person-group> (<year>2007</year>)<article-title> A new species of the selenopid crab-spider genus <italic>Selenops</italic> Latreille, 1819 (Araneae: Selenopidae) from Guerrero, México.</article-title><source>Zootaxa</source><volume>1449</volume>:<fpage>65</fpage>-<lpage>68</lpage>.</mixed-citation></ref></ref-list></tp:taxon-treatment>
