# Supplementary material for: A revision of the spider genus Selenops Latreille, 1819 (Arachnida, Araneae, Selenopidae) in North America, Central America and the Caribbean
Source: Zookeys. 2011 Jun 14;(105):1–182. doi: 10.3897/zookeys.105.724 (PMC3131050; doi:10.3897/zookeys.105.724)
Supplement: XML Treatment for Selenops marginalis [file zookeys.105.724-treatment15.xml]

<!DOCTYPE tp:taxon-treatment
  PUBLIC "-//TaxonX//DTD Taxonomic Treatment Publishing DTD v0 20100105//EN" "tax-treatment-NSO.dtd">
<tp:taxon-treatment xmlns:tp="http://www.plazi.org/taxpub"><tp:treatment-meta><mixed-citation publication-type="journal"><person-group><name><surname>Crews</surname><given-names>Sarah C.</given-names></name></person-group><article-title>A revision of the spider genus <italic>Selenops</italic> Latreille, 1819 (Arachnida, Araneae, Selenopidae) in North America, Central America and the Caribbean</article-title><source>Zookeys</source><day>14</day><month>6</month><year>2011</year><volume>2011</volume><issue>105</issue><fpage>1</fpage><lpage>182</lpage><pub-id pub-id-type="doi">10.3897/zookeys.105.724</pub-id></mixed-citation></tp:treatment-meta><tp:nomenclature><tp:taxon-name>
                        <tp:taxon-name-part taxon-name-part-type="genus">Selenops</tp:taxon-name-part>
                        <tp:taxon-name-part taxon-name-part-type="species">marginalis</tp:taxon-name-part>
                        <object-id xmlns:xlink="http://www.w3.org/1999/xlink" xlink:type="simple">http://species-id.net/wiki/Selenops_marginalis</object-id>
                    </tp:taxon-name><tp:taxon-authority>F. O. Pickard-Cambridge, 1900</tp:taxon-authority><xref ref-type="fig" rid="F19">Figs 33–36</xref><xref ref-type="fig" rid="F5">Map 5</xref><!--PageBreak--><tp:nomenclature-citation-list><tp:nomenclature-citation><tp:taxon-name>Selenops marginalis</tp:taxon-name><comment> F. O. <xref ref-type="bibr" rid="B46">Pickard-Cambridge 1900</xref>: 117, pl. 8, Figs 15–16 (♂, ♀).</comment></tp:nomenclature-citation><tp:nomenclature-citation><tp:taxon-name>Selenops marginalis</tp:taxon-name><comment>:<xref ref-type="bibr" rid="B41">Muma 1953</xref>: 43, Figs 74–75 (♂, ♀).</comment></tp:nomenclature-citation></tp:nomenclature-citation-list></tp:nomenclature><tp:treatment-sec sec-type="Type material"><title>Type material.</title><p>Lectotype male (here designated) and male and female paralectotypes (here designated): Omilteme, Guerrero, México, Godman and Salvin (BMNH 680, examined).</p></tp:treatment-sec><tp:treatment-sec sec-type="Note"><title>Note.</title><p>Examination of the specimens described by F. O. <xref ref-type="bibr" rid="B46">Pickard-Cambridge (1900)</xref> revealed two males and one female in the type series vial with a ‘cotype' label. Muma (1953: 43) did not examine F. O. Pickard-Cambridge's types. In the interest of nomenclatural stability one male is designate as the lectotype and the other male and female as the paralectotypes.</p></tp:treatment-sec><tp:treatment-sec sec-type="Other material examined"><title>Other material examined.</title><p><abbrev xmlns:xlink="http://www.w3.org/1999/xlink" xlink:type="simple">MÉXICO: Guerrero:<def><p> same data as the lectotype, 1♂, 1p♂, 2p♀ (BMNH 1905.4.28-10-13).</p></def></abbrev></p></tp:treatment-sec><tp:treatment-sec sec-type="Diagnosis"><title>Diagnosis.</title><p>Males can be differentiated from other species by the embolus which has a round base, and is bladelike distally. Embolus located more medially than laterally. Also, MA with quadrangular base and strongly hooked distally (<xref ref-type="fig" rid="F19">Fig. 33</xref>). Females can be separated from other species by the quadrangular median area of the epigynum (<xref ref-type="fig" rid="F19">Fig. 35</xref>).</p></tp:treatment-sec><tp:treatment-sec sec-type="Remarks"><title>Remarks.</title><p>In the illustration of the ventral view of the palp of the male by F. O. Pickard-Cambridge (1900: fig. 15), the MA looks somewhat different than on the lectotype. Everything else looks exactly the same. It is my conclusion that the MA was articulated differently, and that the equipment used to view the palp such a long time ago was perhaps not as sophisticated as equipment used today, and thus, this is definitely the same species. This species has been listed as occurring in Panamá (Nentwig et al. 1993), however, I believe this to be a misidentification.</p></tp:treatment-sec><tp:treatment-sec sec-type="Description"><title>Description.</title><p><italic>Lectotype male:</italic> Color:carapace light orange; sternum light orange-brown; chelicerae orange-brown, with some dusky markings; maxillae orange-brown; labium orange-brown to brown, lightening distally; abdomen dorsally yellow-grey with remnants of a lanceolate foliate pattern, chevron at 1/3 the length and at 2/3 the length of the abdomen, horizontal stripes at distal end, dark laterally, terminally, festoon present; ventrally dusky grey with no markings; legs orange, no markings visible any longer. Carapace: 0.88 times longer than broad; fovea longitudinal, broad, very shallow. Eyes:AER slightly recurved; PER recurved; PME larger than AME, PLE largest, ALE smallest; eye diameters, AME 0.20, ALE 0.10, PME 0.28, PLE 0.35; interdistances AME-PME 0.08, PME-ALE 0.15, ALE-PLE 0.38. PME-PME 1.18. ALE-ALE 1.80; ocular quadrangle AME-AME 0.48, PLE-PLE 1.95; clypeus 0.10 high. Mouthparts:chelicerae with a few stout setae medially and anteriorly; maxillae longer than broad, with tuft of conspicuous setae distally; labium distally rounded. Sternum:1.25 times longer than broad, posteriorly indented. Legs:leg formula unknown (at least one leg missing); scopulae present on distal end of all 4 tarsi; tarsi I-IV with strong claw tufts; pr claw toothed, rl claw with fewer teeth; spination: II, Fm pr 1–1–0, d 1–1–1, rl 1–1–1. Abdomen:without terminal setal tufts. Pedipalp:Fm, spination d 0–1–4;cymbium oval in ventral view, angled bottom, right, very pointed distally; scopulae scattered, denser toward tip; basal cymbial process absent; conductor ari<!--PageBreak-->sing medially and laterally, pointed distally; embolus short and blade like with an oval base, tapering abruptly, directed anteriorly instead of curving around the lateral edge, originating at 6 o'clock terminating at 11 o'clock; MA with a stout quadrangular base, with stout terminal hook, located at 2 o'clock, directed laterally; RTA barely reaching cymbium in ventral view, with two processes, the lateral one on a small stalk, widening distally into a slightly quadrate structure with sinuate lateral margins, truncated distally; ventral branch small and triangular (<xref ref-type="fig" rid="F19">Figs 33–34</xref>). <italic>Dimensions:</italic> Total length 7.85. Carapace length 4.10, width 4.68. Sternum length 2.50, width 2.00. Abdomen length 3.75, width 2.88. Pedipalp: Fm 1.50, Pt 0.25, Ti 0.90, Ta 1.45, total 4.10.</p><p><italic>Paralectotype female:</italic> Color:carapace orange-brown, some dusky markings medially and laterally; sternum light orange-brown; chelicerae orange-brown, with some dusky markings; maxillae brown, lightening distally; labium light brown lightening distally; abdomen dorsally yellow-grey with remnants of lanceolate foliate pattern, chevrons 1/3 and 2/3 down the length of the abdomen, horizontal stripes terminally, dark laterally, festoon present; ventrally dusky grey with no markings; legs orange-brown with annulations, also dark patches on femora of legs I and II and patella, tibia and metatarsus of legs III and IV; Carapace: 0.88 times longer than broad; fovea longitudinal, broad, very shallow. Eyes:AER slightly recurved; PER recurved; PME larger than AME, PLE largest, ALE smallest; eye diameters, AME 0.20, ALE 0.08, PME 0.28, PLE 0.30; interdistances AME-PME 0.03, PME-ALE 0.18, ALE-PLE 0.48. PME-PME 2.18. ALE-ALE 1.90; ocular quadrangle AME-AME 0.50, PLE-PLE 2.10; clypeus 0.06 high. Mouthparts:chelicerae with a few stout setae medially and anteriorly; maxillae longer than broad, with tuft of conspicuous setae distally; labium distally rounded. Sternum:1.20 times longer than broad, posteriorly indented. Legs:leg I much shorter than legs II, III and IV; leg formula 2341; scopulae present on tarsi of all legs and metatarsi of legs I and II; tarsi I-IV with strong claw tufts; pr claw toothed, rl claw with fewer teeth; spination: leg I, Fm pr 1–1–0, d 1–1–1, rl 1–0–1; Ti v 2–2–2–1; Mt v 2–2–2; leg II, Fm pl 1–0–1, d 1–1–1, rl 1–0–1; Ti v 2–2–2; Mt v 2–2; leg III, Fm pl 1–0–0, d 1–1–1, rl 1–0–1; Ti v 1–1–0; Mt v 2–0; leg IV, Fm pr 1–0–0, d 1–1–1, rl 0–0–1; Ti v 1–1; Mt v 1-0;. Abdomen: without terminal setal tufts. Pedipalp:claw with 13 teeth. Epigyne:median field quadrangular, genital openings located anterolaterally to median quadrangular area; internally, cylindrical ducts directed anteriorly, spherical somewhat coiled ducts located laterally, posterodorsal fold present, rounded, covering about half of the internal ducts (<xref ref-type="fig" rid="F19">Figs 35–36</xref>). <italic>Dimensions:</italic> Total length 10.00. Carapace length 4.30, width 4.90. Sternum length 2.40, width 2.00. Abdomen length 5.70, width 4.30. Pedipalp: Fm 1.00, Pt 0.50, Ti 0.75, ta 1.00, total 3.25. Leg I: Fm 4.00, Pt 1.75, Ti 3.75, Mt 2.75, Ta 1.5, total 13.75. Leg II: Fm 5.00, Pt 2.00, Ti 4.00, Mt 3.75, Ta 1.75, total 16.50. Leg III: Fm 5.00, Pt 1.80, Ti 4.00, Mt 3.75, Ta 1.60, total 16.15. Leg IV: Fm 5.00, Pt 1.50, Ti 4.00, Mt 3.60, Ta 1.75, total 15.85.</p></tp:treatment-sec><tp:treatment-sec sec-type="Natural history"><title>Natural history.</title><p>No data.</p></tp:treatment-sec><tp:treatment-sec sec-type="Distribution"><title>Distribution.</title><p>Known only from the type locality (<xref ref-type="fig" rid="F5">Map 5</xref>).</p></tp:treatment-sec><tp:treatment-sec><!--Section generated to contain objects referenced in tp:taxon-treatment.--><fig id="F19" position="float" orientation="portrait"><label>Figures 29–36.</label><caption><p>Copulatory organs of <italic><tp:taxon-name>Selenops mexicanus</tp:taxon-name></italic> Keyserling lectotype female from México (BMNH) <bold>29–30</bold> <italic><tp:taxon-name>Selenops abyssus</tp:taxon-name></italic> Muma, female holotype from Tizapan, Jalisco, México (AMNH) <bold>31–32</bold> <italic><tp:taxon-name>Selenops marginalis</tp:taxon-name></italic> F.O.Pickard-Cambridge lectotype male from Omilteme, Guerrero, México (BMNH) <bold>33–34</bold> paralectotype female Omilteme, Guerrero, México (BMNH) <bold>35–36, 29, 31, 35</bold> epigyne, ventral view <bold>30, 32, 36</bold> spermathecae, dorsal view <bold>33</bold> left pedipalp, ventral view <bold>34</bold> left pedipalp, retrolateral view. Scale bar = 0.50 mm (29–30, 33–36), 0.40 mm (31–32).</p></caption><graphic xmlns:xlink="http://www.w3.org/1999/xlink" xlink:href="ZooKeys-105-001-g019.jpg" position="float" orientation="portrait" xlink:type="simple"/></fig><fig id="F5" position="float" orientation="portrait"><label>Map 5.</label><caption><p>Map of México and Guatemala (inset) showing the distribution of several <italic><tp:taxon-name>Selenops</tp:taxon-name></italic> species in the region. <italic><tp:taxon-name>Selenops aztecus</tp:taxon-name></italic> Valdez-Mondragón (white circle), <italic><tp:taxon-name>Selenops gracilis</tp:taxon-name></italic> Muma (black circles), <italic><tp:taxon-name>Selenops malinalxochitl</tp:taxon-name></italic> sp. n. (black squares), <italic><tp:taxon-name>Selenops abyssus</tp:taxon-name></italic> Muma (white squares), <italic><tp:taxon-name>Selenops juxtlahuaca</tp:taxon-name></italic> Valdez-Mondragón (white triangle), <italic><tp:taxon-name>Selenops marginalis</tp:taxon-name></italic> F.O. Pickard-Cambridge(white X), <italic><tp:taxon-name>Selenops minutus</tp:taxon-name></italic> F.O. Pickard-Cambridge (black triangle), <italic><tp:taxon-name>Selenops morosus</tp:taxon-name></italic> Banks (black Xs), <italic><tp:taxon-name>Selenops nigromaculatus</tp:taxon-name></italic> Keyserling (black hexagon), <italic><tp:taxon-name>Selenops makimaki</tp:taxon-name></italic> sp. n. (grey hexagon), <italic><tp:taxon-name>Selenops scitus</tp:taxon-name></italic> Muma (black stars), <italic><tp:taxon-name>Selenops ixchel</tp:taxon-name></italic> sp. n. (white star), <italic><tp:taxon-name>Selenops petenajtoy</tp:taxon-name></italic> sp. n. (white diamond), <italic><tp:taxon-name>Selenops lepidus</tp:taxon-name></italic> Muma (black diamond), <italic><tp:taxon-name>Selenops chamela</tp:taxon-name></italic> sp. n. (grey circle), <italic><tp:taxon-name>Selenops huetocatl</tp:taxon-name></italic> sp. n. (grey squares). US = United States, Mex = México, Gu = Guatemala, ES = El Salvador, H = Honduras, N = Nicaragua.</p></caption><graphic xmlns:xlink="http://www.w3.org/1999/xlink" xlink:href="ZooKeys-105-001-g005.jpg" position="float" orientation="portrait" xlink:type="simple"/></fig></tp:treatment-sec><ref-list><ref id="B46"><mixed-citation xmlns:xlink="http://www.w3.org/1999/xlink" xlink:type="simple"><person-group><name name-style="western"><surname>Pickard-Cambridge</surname><given-names>FO</given-names></name></person-group> (<year>1900</year>)<article-title> Arachnida-Araneida and Opiliones. In: Biología Centrali- Americana, Zoology.</article-title><source>London</source><volume>2</volume>:<fpage>89</fpage>-<lpage>192</lpage>.</mixed-citation></ref><ref id="B41"><mixed-citation xmlns:xlink="http://www.w3.org/1999/xlink" xlink:type="simple"><person-group><name name-style="western"><surname>Muma</surname><given-names>MH</given-names></name></person-group> (<year>1953</year>)<article-title> A study of the spider family Selenopidae in North and Central America and the West Indies.</article-title><source>American Museum Novitates</source><volume>1619</volume>:<fpage>1</fpage>-<lpage>55</lpage>.</mixed-citation></ref></ref-list></tp:taxon-treatment>
