# Supplementary material for: A revision of the spider genus Selenops Latreille, 1819 (Arachnida, Araneae, Selenopidae) in North America, Central America and the Caribbean
Source: Zookeys. 2011 Jun 14;(105):1–182. doi: 10.3897/zookeys.105.724 (PMC3131050; doi:10.3897/zookeys.105.724)
Supplement: XML Treatment for Selenops nigromaculatus [file zookeys.105.724-treatment18.xml]

<!DOCTYPE tp:taxon-treatment
  PUBLIC "-//TaxonX//DTD Taxonomic Treatment Publishing DTD v0 20100105//EN" "tax-treatment-NSO.dtd">
<tp:taxon-treatment xmlns:tp="http://www.plazi.org/taxpub"><tp:treatment-meta><mixed-citation publication-type="journal"><person-group><name><surname>Crews</surname><given-names>Sarah C.</given-names></name></person-group><article-title>A revision of the spider genus <italic>Selenops</italic> Latreille, 1819 (Arachnida, Araneae, Selenopidae) in North America, Central America and the Caribbean</article-title><source>Zookeys</source><day>14</day><month>6</month><year>2011</year><volume>2011</volume><issue>105</issue><fpage>1</fpage><lpage>182</lpage><pub-id pub-id-type="doi">10.3897/zookeys.105.724</pub-id></mixed-citation></tp:treatment-meta><tp:nomenclature><tp:taxon-name>
                        <tp:taxon-name-part taxon-name-part-type="genus">Selenops</tp:taxon-name-part>
                        <tp:taxon-name-part taxon-name-part-type="species">nigromaculatus</tp:taxon-name-part>
                        <object-id xmlns:xlink="http://www.w3.org/1999/xlink" xlink:type="simple">http://species-id.net/wiki/Selenops_nigromaculatus</object-id>
                    </tp:taxon-name><tp:taxon-authority>Keyserling, 1880</tp:taxon-authority><xref ref-type="fig" rid="F20">Figs 43–44</xref><xref ref-type="fig" rid="F5">Map 5</xref><tp:nomenclature-citation-list><tp:nomenclature-citation><tp:taxon-name>Selenops nigromaculatus</tp:taxon-name><comment><xref ref-type="bibr" rid="B31">Keyserling 1880</xref>: 230, pl. 6, Fig. 126 (♂, ♀, examined).</comment></tp:nomenclature-citation><tp:nomenclature-citation><tp:taxon-name>Selenops nigromaculatus</tp:taxon-name><comment>:F. O. P-Cambridge 1900: 117, pl. 8, Fig. 14 (♂ not ♀).</comment></tp:nomenclature-citation><tp:nomenclature-citation><!--PageBreak--><tp:taxon-name>Selenops nigromaculatus</tp:taxon-name><comment>: <xref ref-type="bibr" rid="B39">Mello-Leitão 1918</xref>: 30, Figs 6–7 (♂, ♀).</comment></tp:nomenclature-citation><tp:nomenclature-citation><tp:taxon-name>Selenops nigromaculatus</tp:taxon-name><comment>:<xref ref-type="bibr" rid="B41">Muma 1953</xref>: 44, Figs 76–77 (♂ not ♀).</comment></tp:nomenclature-citation><tp:nomenclature-citation><tp:taxon-name>Selenops santibanezi</tp:taxon-name><comment><xref ref-type="bibr" rid="B55">Valdez-Mondragón 2010</xref>: 50, Figs 5–11 (♂, ♀; not examined) syn. n.</comment></tp:nomenclature-citation></tp:nomenclature-citation-list></tp:nomenclature><tp:treatment-sec sec-type="Type material"><title>Type material.</title><p>Holotype male: México, E. Simon (1595 BMNH, examined).</p></tp:treatment-sec><tp:treatment-sec sec-type="Notes"><title>Notes.</title><p>Based on the original illustrations by Valdez-Mondragón (2010: figs 5–11), the holotype male of <italic><tp:taxon-name>Selenops santibanezi</tp:taxon-name></italic> Valdez-Mondragón, 2010, is in every way identical to the holotype male of <italic><tp:taxon-name>Selenops nigromaculatus</tp:taxon-name></italic> Keyserling, 1880. The former species was recorded from the following locality: Santa Catarina Ixtepeji, <named-content xmlns:xlink="http://www.w3.org/1999/xlink" content-type="dwc:verbatimCoordinates" xlink:type="simple">17.28°, -96.54496667°</named-content>, 2021 m, Municipio Santa Catarina Ixtepeji, Distrito Ixtlán, Oaxaca, México, 19.IX.2009, ♀, A. Valdez-Mondragón, R. Paredes, C. Santibáñez (CNAN-T0415), not examined.</p></tp:treatment-sec><tp:treatment-sec sec-type="Diagnosis"><title>Diagnosis.</title><p>Males can be distinguished from other species by the dorsal branch of the RTA which is a small stalk that abruptly widens to a small quadrangular structure distally (<xref ref-type="fig" rid="F20">Figs 43–44</xref>). Females can be separated from other species by the median lobes that are close together and come together medially, before separating posteriorly (<xref ref-type="bibr" rid="B55">Valdez-Mondragón 2010</xref>: figs 10–11).</p></tp:treatment-sec><tp:treatment-sec sec-type="Remarks"><title>Remarks.</title><p>Until very recently (<xref ref-type="bibr" rid="B55">Valdez-Mondragón 2010</xref>) there was much confusion regarding this species, in particular the female. The male and female were described by <xref ref-type="bibr" rid="B31">Keyserling (1880)</xref>. The illustrations are of poor quality and it is difficult to distinguish details from them. F. O. <xref ref-type="bibr" rid="B46">Pickard-Cambridge (1900)</xref> produced several beautiful illustrations of the male of <italic><tp:taxon-name>Selenops nigromaculatus</tp:taxon-name></italic>. For unknown reasons Simon didn't show him the female, and unfortunately it was not illustrated. In 1918, Mello-Leitão copied Keyserling's (1880) description and illustration, claiming he had collected a similar female, based on Keyserling's description, in Pará, Brazil. Finally, <xref ref-type="bibr" rid="B41">Muma (1953)</xref> was not able to examine the specimen himself, but he had M. Vachon describe and illustrate the male. Apparently, Vachon also illustrated the female, but this was disregarded by Muma because “There is no doubt that Keyserling's female type is the same as <italic>gracilis</italic>, new species," which added to the confusion. Although Keyserling's (1880) illustrations are lacking in certain details, his illustration of the female of <italic><tp:taxon-name>Selenops nigromaculatus</tp:taxon-name></italic> looks nothing like <italic><tp:taxon-name>Selenops gracilis</tp:taxon-name></italic>. Other illustrations of female <italic><tp:taxon-name>Selenops</tp:taxon-name></italic> copulatory organs (e.g. <italic><tp:taxon-name>Selenops mexicanus</tp:taxon-name></italic>) do resemble what the species actually looks like. I have come to two conclusions, both having the same outcome. First, <xref ref-type="bibr" rid="B31">Keyserling (1880)</xref> may have illustrated a juvenile. In the vials of <italic><tp:taxon-name>Selenops nigromaculatus</tp:taxon-name></italic> types at the BMNH, there is no adult female. There is a single adult male, which is the type, and, in addition, there is a juvenile spider in another vial labelled as <italic><tp:taxon-name>Selenops nigromaculatus</tp:taxon-name></italic>, from Panamá, Koch collection, with a blank label, numbered 15.3.5.6416. There is no female, which looks like <italic><tp:taxon-name>Selenops gracilis</tp:taxon-name></italic> or otherwise. The second involves the actual female of <italic><tp:taxon-name>Selenops nigromaculatus</tp:taxon-name></italic> being lost. Luckily, a male of <italic><tp:taxon-name>Selenops nigromaculatus</tp:taxon-name></italic> was collected with a female, described and beautifully illustrated by <xref ref-type="bibr" rid="B55">Valdez-Mondragón (2010)</xref>. The specimens were described as <italic><tp:taxon-name>Selenops santibanezi</tp:taxon-name></italic>. The male type and illustration by <xref ref-type="bibr" rid="B55">Valdez-Mondragón (2010)</xref> clearly reveal these are the same species, and thus, <italic><tp:taxon-name>Selenops santibanezi</tp:taxon-name></italic> is a junior synonym of <italic><tp:taxon-name>Selenops nigromaculatus</tp:taxon-name></italic>.<!--PageBreak--></p><p>There also appear to be some erroneous locality records. <xref ref-type="bibr" rid="B39">Mello-Leitão's (1918)</xref> collection of a female in Pará, Brazil is dubious, given that the actual specimen was not illustrated, and that it resembled Keyserling's description. In addition, the thorough work on South American selenopids by (<xref ref-type="bibr" rid="B15">Corronca (1996</xref>, <xref ref-type="bibr" rid="B16">1998</xref>) has turned up no specimens of <italic><tp:taxon-name>Selenops nigromaculatus</tp:taxon-name></italic>. Finally, it is mentioned by <xref ref-type="bibr" rid="B50">Simon (1880)</xref> and <xref ref-type="bibr" rid="B39">Mello-Leitão (1918)</xref> that this spider was found in Antigua by Grenadier. This particular specimen has not been located. This could refer to the vicinity of Antigua, Guatemala, rather than the Caribbean island nation of Antigua and Barbuda. The type locality is México and a different species has been found in Antigua and Barbuda which is not closely allied with <italic><tp:taxon-name>Selenops nigromaculatus</tp:taxon-name></italic>.</p></tp:treatment-sec><tp:treatment-sec sec-type="Description"><title>Description.</title><p><italic>Holotype male:</italic> Color:carapace uniformly brownish-red; sternum orange-brown; chelicerae orange-brown; maxillae brown, lightening distally; labium light brown lightening distally; abdomen dorsally orange-yellow, no markings present any longer, remnants of festoon visible; ventrally orange-yellowish. Carapace: 0.86 times longer than broad; fovea longitudinal, broad, very shallow. Eyes:AER nearly straight; PER slightly recurved; PME larger than AME, PLE largest, ALE smallest; eye diameters, AME 0.30, ALE 0.08, PME 0.40, PLE 0.50; interdistances AME-PME 0.03, PME-ALE 0.10, ALE-PLE 0.68. PME-PME 1.65. ALE-ALE 2.50; ocular quadrangle AME-AME 0.60, PLE-PLE 2.70; clypeus 0.15 high. Mouthparts:chelicerae with stout setae, maxillae longer than broad, with tuft of conspicuous setae distally; labium distally rounded. Sternum:1.09 times longer than broad, posteriorly indented. Legs:leg I only slightly shorter than legs II, III and IV; leg formula 3241 (Muma, 1953); scopulae present on tarsi of all legs and on metatarsi of legs I and II; tarsi I-IV with strong claw tufts on all legs; both claws with around same number of teeth; spination: leg I, Fm pr 1–1–1, d 1–1–1, rl 1–1–1; Ti pr 1–0–1, d 0, rl 1–0–1, v 2–2–2; Mt v 2–2; leg II, Fm pr 1–1–1, d 1–1–1, rl 1–1–1; Ti pr 1–0–1, d 0, rl 1–0–1, v 2–2–2, Mt v 2–2; leg III, Fm pr 1–1–1, d 1–1–1, rl 1–1–1; Ti pr 1–0–1, rl 1–0–1, v 2–2; Mt v 2–2; leg IV, Fm pr 1–1–1, d 1–1–1, rl 1–1–1; Ti pr 1–1–0, v 2–2–0, rl 1–1–0; Mt v 2–2. Abdomen:without terminal tufts of setae. Pedipalp:Fm, spination dorsal 0–1–4; cymbium oval to round in ventral view, angled posterolaterally; scopulae scattered, denser toward tip; conductor arising from side and center of bulb, quadrangular; embolus long, blade like, narrow, begins at 7 o'clock, ends at 12 o'clock, does not curve around edge of cymbial margin, but instead directed anteriorly; MA short with stout base and longer hooked finger-like process, arising at 2 o'clock, directed laterally; RTA extending at least 1/4 the length of cymbium in ventral view; RTA with 2 apophyses, the lateral process is a stout stalk with a distal quadrangular process, the ventral process is smaller, blunt and curved; basal cymbial process absent (<xref ref-type="fig" rid="F20">Figs 43–44</xref>). <italic>Dimensions:</italic> Total length 13.20. Carapace length 5.90, width 6.90. Sternum length 3.00, width 2.75. Abdomen length 7.30, width 5.25. Pedipalp: Fm 1.75, Pt 0.75, Ti 1.00, Ta 1.50, total 5.00. Leg I: Fm 7.00, Pt 3.00, Ti 6.50, Mt 6.00, Ta 2.50, total 25.00. Leg II: Fm 8.00, Pt 3.00, Ti 7.00, Mt 6.65, Ta 2.50, total 27.15. Leg III: Fm 8.00, Pt 2.50, Ti 7.00, Mt 6.50, Ta 2.25, total 26.75. Leg IV: Fm 7.75, Pt 2.50, Ti 6.75, Mt 6.75.</p><p><italic>Female</italic>: See Valdez-Mondragón (2010: under <italic><tp:taxon-name>Selenops santibanezi</tp:taxon-name></italic>).</p></tp:treatment-sec><tp:treatment-sec sec-type="Natural history"><title>Natural history.</title><p>This species has been found in bromeliads growing on oak trees at 2000 m elevation (<xref ref-type="bibr" rid="B55">Valdez-Mondragón 2010</xref>).</p></tp:treatment-sec><tp:treatment-sec sec-type="Distribution"><title>Distribution.</title><p>Unfortunately I only know the type to be from México, but it is also possible this species is found near Antigua, Guatemala (see Remarks). Other specimens, including the female, are from Oaxaca (<xref ref-type="fig" rid="F5">Map 5</xref>).</p></tp:treatment-sec><tp:treatment-sec><!--Section generated to contain objects referenced in tp:taxon-treatment.--><fig id="F20" position="float" orientation="portrait"><label>Figures 37–44.</label><caption><p>Copulatory organs of <italic><tp:taxon-name>Selenops minutus</tp:taxon-name></italic> F.O.Pickard-Cambridge holotype male from Guatemala (BMNH) <bold>37–38</bold> paratype female from Guatemala (BMNH) <bold>39–40</bold> <italic><tp:taxon-name>Selenops morosus</tp:taxon-name></italic> Banks, lectotype male from Tepic, México (MCZ) <bold>41–42</bold> <italic><tp:taxon-name>Selenops nigromaculatus</tp:taxon-name></italic> Keyserling holotype male from México (BMNH) <bold>43–44, 37, 41, 43</bold> left pedipalp, ventral view <bold>38, 42, 44</bold> left pedipalp, retrolateral view <bold>39</bold> epigyne, ventral view <bold>40</bold> spermathecae, dorsal view. Scale bar = 0.50 mm.</p></caption><graphic xmlns:xlink="http://www.w3.org/1999/xlink" xlink:href="ZooKeys-105-001-g020.jpg" position="float" orientation="portrait" xlink:type="simple"/></fig><fig id="F5" position="float" orientation="portrait"><label>Map 5.</label><caption><p>Map of México and Guatemala (inset) showing the distribution of several <italic><tp:taxon-name>Selenops</tp:taxon-name></italic> species in the region. <italic><tp:taxon-name>Selenops aztecus</tp:taxon-name></italic> Valdez-Mondragón (white circle), <italic><tp:taxon-name>Selenops gracilis</tp:taxon-name></italic> Muma (black circles), <italic><tp:taxon-name>Selenops malinalxochitl</tp:taxon-name></italic> sp. n. (black squares), <italic><tp:taxon-name>Selenops abyssus</tp:taxon-name></italic> Muma (white squares), <italic><tp:taxon-name>Selenops juxtlahuaca</tp:taxon-name></italic> Valdez-Mondragón (white triangle), <italic><tp:taxon-name>Selenops marginalis</tp:taxon-name></italic> F.O. Pickard-Cambridge(white X), <italic><tp:taxon-name>Selenops minutus</tp:taxon-name></italic> F.O. Pickard-Cambridge (black triangle), <italic><tp:taxon-name>Selenops morosus</tp:taxon-name></italic> Banks (black Xs), <italic><tp:taxon-name>Selenops nigromaculatus</tp:taxon-name></italic> Keyserling (black hexagon), <italic><tp:taxon-name>Selenops makimaki</tp:taxon-name></italic> sp. n. (grey hexagon), <italic><tp:taxon-name>Selenops scitus</tp:taxon-name></italic> Muma (black stars), <italic><tp:taxon-name>Selenops ixchel</tp:taxon-name></italic> sp. n. (white star), <italic><tp:taxon-name>Selenops petenajtoy</tp:taxon-name></italic> sp. n. (white diamond), <italic><tp:taxon-name>Selenops lepidus</tp:taxon-name></italic> Muma (black diamond), <italic><tp:taxon-name>Selenops chamela</tp:taxon-name></italic> sp. n. (grey circle), <italic><tp:taxon-name>Selenops huetocatl</tp:taxon-name></italic> sp. n. (grey squares). US = United States, Mex = México, Gu = Guatemala, ES = El Salvador, H = Honduras, N = Nicaragua.</p></caption><graphic xmlns:xlink="http://www.w3.org/1999/xlink" xlink:href="ZooKeys-105-001-g005.jpg" position="float" orientation="portrait" xlink:type="simple"/></fig></tp:treatment-sec><ref-list><ref id="B31"><mixed-citation xmlns:xlink="http://www.w3.org/1999/xlink" xlink:type="simple"><person-group><name name-style="western"><surname>Keyserling</surname><given-names>E</given-names></name></person-group> (<year>1880</year>)<article-title> Die Spinnen Amerikas, I. Laterigradae.</article-title><source>Nürnberg,</source><volume>1</volume>:<fpage>1</fpage>-<lpage>283</lpage>.</mixed-citation></ref><ref id="B39"><mixed-citation xmlns:xlink="http://www.w3.org/1999/xlink" xlink:type="simple"><person-group><name name-style="western"><surname>Mello-Leitão CF</surname><given-names>de</given-names></name></person-group> (<year>1918</year>)<article-title> Drassoideas do Brasil.</article-title><source>Archivos de Escola Superior de Agricultura Medicina e Veterinária</source><volume>2</volume>:<fpage>17</fpage>-<lpage>74</lpage>.</mixed-citation></ref><ref id="B41"><mixed-citation xmlns:xlink="http://www.w3.org/1999/xlink" xlink:type="simple"><person-group><name name-style="western"><surname>Muma</surname><given-names>MH</given-names></name></person-group> (<year>1953</year>)<article-title> A study of the spider family Selenopidae in North and Central America and the West Indies.</article-title><source>American Museum Novitates</source><volume>1619</volume>:<fpage>1</fpage>-<lpage>55</lpage>.</mixed-citation></ref><ref id="B55"><mixed-citation xmlns:xlink="http://www.w3.org/1999/xlink" xlink:type="simple"><person-group><name name-style="western"><surname>Valdez-Mondragón</surname><given-names>A</given-names></name></person-group> (<year>2010</year>)<article-title> Two new species of spiders of the genus <italic>Selenops</italic> Latreille, 1819 (Araneae: Selenopidae) and redescription of <italic>Selenops scitus</italic> Muma, 1953 from México.</article-title><source>Zootaxa</source><volume>2334</volume>:<fpage>47</fpage>-<lpage>58</lpage>.</mixed-citation></ref><ref id="B46"><mixed-citation xmlns:xlink="http://www.w3.org/1999/xlink" xlink:type="simple"><person-group><name name-style="western"><surname>Pickard-Cambridge</surname><given-names>FO</given-names></name></person-group> (<year>1900</year>)<article-title> Arachnida-Araneida and Opiliones. In: Biología Centrali- Americana, Zoology.</article-title><source>London</source><volume>2</volume>:<fpage>89</fpage>-<lpage>192</lpage>.</mixed-citation></ref><ref id="B15"><mixed-citation xmlns:xlink="http://www.w3.org/1999/xlink" xlink:type="simple"><person-group><name name-style="western"><surname>Corronca</surname><given-names>JA</given-names></name></person-group> (<year>1996</year>)<article-title> Tres nuevas especies de <italic>Selenops</italic> Latreille, 1819 (Araneae: Selenopidae) en América del Sur.</article-title><source>Neotropica</source><volume>42</volume>:<fpage>91</fpage>-<lpage>96</lpage>.</mixed-citation></ref><ref id="B16"><mixed-citation xmlns:xlink="http://www.w3.org/1999/xlink" xlink:type="simple"><person-group><name name-style="western"><surname>Corronca</surname><given-names>JA</given-names></name></person-group> (<year>1998</year>)<article-title> The South American spiders of the genus <italic>Selenops</italic> (Araneae, Selenopidae) with a description of three new species.</article-title><source>Studies of Neotropical Fauna and the Environment</source><volume>33</volume>:<fpage>124</fpage>-<lpage>148</lpage>. doi: <ext-link ext-link-type="uri" xlink:href="http://dx.doi.org/10.1076/snfe.33.2.124.2153" xlink:type="simple">10.1076/snfe.33.2.124.2153</ext-link></mixed-citation></ref><ref id="B50"><mixed-citation xmlns:xlink="http://www.w3.org/1999/xlink" xlink:type="simple"><person-group><name name-style="western"><surname>Simon</surname><given-names>E</given-names></name></person-group> (<year>1880</year>)<article-title> Révision de la famille des Sparassidae (Arachnides).</article-title><source>Acta Société Linnéenne de Bordeaux</source><volume>34</volume>:<fpage>223</fpage>-<lpage>351</lpage>.</mixed-citation></ref></ref-list></tp:taxon-treatment>
