# Supplementary material for: A revision of the spider genus Selenops Latreille, 1819 (Arachnida, Araneae, Selenopidae) in North America, Central America and the Caribbean
Source: Zookeys. 2011 Jun 14;(105):1–182. doi: 10.3897/zookeys.105.724 (PMC3131050; doi:10.3897/zookeys.105.724)
Supplement: XML Treatment for Selenops makimaki [file zookeys.105.724-treatment19.xml]

<!DOCTYPE tp:taxon-treatment
  PUBLIC "-//TaxonX//DTD Taxonomic Treatment Publishing DTD v0 20100105//EN" "tax-treatment-NSO.dtd">
<tp:taxon-treatment xmlns:tp="http://www.plazi.org/taxpub"><tp:treatment-meta><mixed-citation publication-type="journal"><person-group><name><surname>Crews</surname><given-names>Sarah C.</given-names></name></person-group><article-title>A revision of the spider genus <italic>Selenops</italic> Latreille, 1819 (Arachnida, Araneae, Selenopidae) in North America, Central America and the Caribbean</article-title><source>Zookeys</source><day>14</day><month>6</month><year>2011</year><volume>2011</volume><issue>105</issue><fpage>1</fpage><lpage>182</lpage><pub-id pub-id-type="doi">10.3897/zookeys.105.724</pub-id></mixed-citation></tp:treatment-meta><tp:nomenclature><tp:taxon-name>
                        <tp:taxon-name-part taxon-name-part-type="genus">Selenops</tp:taxon-name-part>
                        <tp:taxon-name-part taxon-name-part-type="species">makimaki</tp:taxon-name-part>
                        <object-id xmlns:xlink="http://www.w3.org/1999/xlink" xlink:type="simple">urn:lsid:zoobank.org:act:C9D8E820-9627-414F-8BC3-E9737AF19542</object-id>
                    		<object-id xmlns:xlink="http://www.w3.org/1999/xlink" xlink:type="simple">http://species-id.net/wiki/Selenops_makimaki</object-id>
                    </tp:taxon-name><tp:taxon-status xmlns:xlink="http://www.w3.org/1999/xlink" xlink:type="simple">sp. n.</tp:taxon-status><xref ref-type="fig" rid="F21">Figs 45–46</xref><xref ref-type="fig" rid="F5">Map 5</xref></tp:nomenclature><tp:treatment-sec sec-type="Type material"><title>Type material.</title><p>Holotype female: 21 km west of Rizo de Oro, along ridge, southeast of Cerro El Bejucal, near Chiapas border, Oaxaca, México, 8.I.1973, 1615 m, within epiphytic <italic><tp:taxon-name>Vriesia</tp:taxon-name></italic> sp., K.E. Lucas (CAS).</p></tp:treatment-sec><tp:treatment-sec sec-type="Other material examined"><title>Other material examined.</title><p><abbrev xmlns:xlink="http://www.w3.org/1999/xlink" xlink:type="simple">MÉXICO: Oaxaca:<def><p> same data as holotype, 1♀, 1 imm.</p></def></abbrev></p></tp:treatment-sec><tp:treatment-sec sec-type="Etymology"><title>Etymology.</title><p>This species is named after the word for spider, makimaki, in the indigenous Chimalapas Zoque language from the region of the type locality. The name is to be treated as a noun in apposition.</p></tp:treatment-sec><tp:treatment-sec sec-type="Diagnosis"><title>Diagnosis.</title><p>This species can be distinguished from all other species by the presence of a thin median septum, while the region surrounding the median septum is more heavily sclerotized, giving the appearance of a keyhole-shaped opening (<xref ref-type="fig" rid="F21">Fig. 45</xref>). Males unknown.</p></tp:treatment-sec><tp:treatment-sec sec-type="Description"><title>Description.</title><p><italic>Holotype female:</italic> Color:carapace yellow, slightly dusky laterally; sternum yellow, darker around border; chelicerae yellow, dusky u-shaped markings occurring midway down; maxillae pale yellow; labium pale yellow; abdomen dorsally dusky yellow, indications of lanceolate stripe, about 3/4 of the way down the length of the abdomen, and two w-shaped chevrons expending to lateral margins, also a dark spot anteromedially, and some white areas present, festoon present; ventrally dusky yellow-grey, no markings; legs yellowish, very faint annulations present, most prominent on tibiae just below patellae of all legs, especially noticeable in legs I and II, anterolateral faces of legs with dark markings, horizontal stripe, prominent on femora I and II, less prominent on legs III and IV, though still visible. Carapace: as long as broad; fovea longitudinal, broad, very shallow. Eyes:AER nearly straight; PER slightly recurved; PME larger than AME, PLE largest, ALE smallest; eye diameters, AME 0.15, ALE 0.08, PME 0.18, PLE 0.23; interdistances AME-PME 0.06, PME-ALE 0.10, ALE-PLE 0.30. PME-PME 1.03. ALE-ALE 1.63; ocular quadrangle AME-AME 0.40, PLE-PLE 1.83; clypeus 0.08 high. Mouthparts:chelicerae with a few stout setae medially and anteriorly; maxillae longer than broad, with tuft of conspicuous setae distally; labium distally rounded. Sternum:0.92 times longer than broad, posteriorly indented. Legs:leg I only slightly shorter than II and III; leg formula 2314; scopulae present on all 4 tarsi and metatarsi and tibiae I and II; tarsi I-IV with strong claw tufts; pr claw toothed, rl claw with fewer teeth; spination: leg I, Fm pr 1–1–0, d 1–1–1, rl 1–0–0; Ti d 0, ventral 2–2–2; Mt v 2–2; leg II, Fm pr 1–0–0, d 1–1–1, rl 0; Ti v 2–2–2; Mt v 2–2; leg III,<!--PageBreak--> Fm pr 1–0–0, d 1–1–1, rl, 0–0–1; Ti v 1–1–0; Mt v 2–0; leg IV, Fm pr 0, d 1–1–1, rl 0–0–1; Ti v 1–1; Mt v 2–0. Abdomen:with terminal setal tufts. Pedipalp:claw present, with ca. 6 teeth. Epigyne:median septum only slightly sclerotized, coupled with more sclerotized lateral lobes, giving the appearance of a keyhole-shaped opening medially on the epigynal plate, genital openings located laterally at edges of septum; internally, ducts are located laterally, with anteriorly directed finger-like extensions, as well as wider sinuous structures, fertilization ducts located laterally, directed anteriorly, posterodorsal fold present, but barely covers posterior edge of ducts (<xref ref-type="fig" rid="F21">Figs 45–46</xref>). <italic>Dimensions:</italic> Total length 7.65. Carapace length 3.88, width 3.85. Sternum length 1.90, width 1.75. Abdomen length 3.78, width 2.70. Pedipalp: Fm 1.00, Pt 0.50, Ti 0.75, Ta 0.90, total 3.15. Leg I: Fm 4.00, Pt 1.65, Ti 3.00, Mt 2.60, Ta 1.25, total 12.50. Leg II: Fm 4.60, Pt 1.60, Ti 3.50, Mt 3.00, Ta 1.00, total 13.70. Leg III: Fm 4.50, Pt 1.50, Ti 3.50, Mt 3.00, Ta 1.00, total 13.50. Leg IV: Fm 4.00 Pt 1.25, Ti 3.00, Mt 2.50, Ta 1.00, total 11.75.</p></tp:treatment-sec><tp:treatment-sec sec-type="Natural history"><title>Natural history.</title><p>This species has been found within epiphytic <italic><tp:taxon-name>Vriesia</tp:taxon-name></italic> sp.</p></tp:treatment-sec><tp:treatment-sec sec-type="Distribution"><title>Distribution.</title><p>Known only from the type locality (<xref ref-type="fig" rid="F5">Map 5</xref>).</p></tp:treatment-sec><tp:treatment-sec><!--Section generated to contain objects referenced in tp:taxon-treatment.--><fig id="F21" position="float" orientation="portrait"><label>Figures 45–52.</label><caption><p>Copulatory organs of <italic><tp:taxon-name>Selenops makimaki</tp:taxon-name></italic> sp. n. holotype female from 21 km west of Rizo de Oro, along ridge, southeast of Cerro El Bejucal, near Chiapas border, Oaxaca, México (CAS) <bold>45–46</bold> <italic><tp:taxon-name>Selenops scitus</tp:taxon-name></italic> Muma holotype female from Mexcala, Guerrero, México (AMNH) <bold>47–48</bold> male from 22 miles west of Puerto Escondido, Oaxaca, México (CAS) <bold>49–50</bold>, <italic><tp:taxon-name>Selenops ixchel</tp:taxon-name></italic> sp. n. holotype female from Cozumel, Quintana Roo, México (CAS) <bold>51–52,</bold> <bold>45, 47, 51</bold> epigyne, ventral view <bold>46, 48, 52</bold> spermathecae, dorsal view <bold>49</bold> left pedipalp, ventral view <bold>50</bold> left pedipalp, retrolateral view. Scale bar = 0.50 mm.</p></caption><graphic xmlns:xlink="http://www.w3.org/1999/xlink" xlink:href="ZooKeys-105-001-g021.jpg" position="float" orientation="portrait" xlink:type="simple"/></fig><fig id="F5" position="float" orientation="portrait"><label>Map 5.</label><caption><p>Map of México and Guatemala (inset) showing the distribution of several <italic><tp:taxon-name>Selenops</tp:taxon-name></italic> species in the region. <italic><tp:taxon-name>Selenops aztecus</tp:taxon-name></italic> Valdez-Mondragón (white circle), <italic><tp:taxon-name>Selenops gracilis</tp:taxon-name></italic> Muma (black circles), <italic><tp:taxon-name>Selenops malinalxochitl</tp:taxon-name></italic> sp. n. (black squares), <italic><tp:taxon-name>Selenops abyssus</tp:taxon-name></italic> Muma (white squares), <italic><tp:taxon-name>Selenops juxtlahuaca</tp:taxon-name></italic> Valdez-Mondragón (white triangle), <italic><tp:taxon-name>Selenops marginalis</tp:taxon-name></italic> F.O. Pickard-Cambridge(white X), <italic><tp:taxon-name>Selenops minutus</tp:taxon-name></italic> F.O. Pickard-Cambridge (black triangle), <italic><tp:taxon-name>Selenops morosus</tp:taxon-name></italic> Banks (black Xs), <italic><tp:taxon-name>Selenops nigromaculatus</tp:taxon-name></italic> Keyserling (black hexagon), <italic><tp:taxon-name>Selenops makimaki</tp:taxon-name></italic> sp. n. (grey hexagon), <italic><tp:taxon-name>Selenops scitus</tp:taxon-name></italic> Muma (black stars), <italic><tp:taxon-name>Selenops ixchel</tp:taxon-name></italic> sp. n. (white star), <italic><tp:taxon-name>Selenops petenajtoy</tp:taxon-name></italic> sp. n. (white diamond), <italic><tp:taxon-name>Selenops lepidus</tp:taxon-name></italic> Muma (black diamond), <italic><tp:taxon-name>Selenops chamela</tp:taxon-name></italic> sp. n. (grey circle), <italic><tp:taxon-name>Selenops huetocatl</tp:taxon-name></italic> sp. n. (grey squares). US = United States, Mex = México, Gu = Guatemala, ES = El Salvador, H = Honduras, N = Nicaragua.</p></caption><graphic xmlns:xlink="http://www.w3.org/1999/xlink" xlink:href="ZooKeys-105-001-g005.jpg" position="float" orientation="portrait" xlink:type="simple"/></fig></tp:treatment-sec></tp:taxon-treatment>
