# Supplementary material for: A revision of the spider genus Selenops Latreille, 1819 (Arachnida, Araneae, Selenopidae) in North America, Central America and the Caribbean
Source: Zookeys. 2011 Jun 14;(105):1–182. doi: 10.3897/zookeys.105.724 (PMC3131050; doi:10.3897/zookeys.105.724)
Supplement: XML Treatment for Selenops scitus [file zookeys.105.724-treatment20.xml]

<!DOCTYPE tp:taxon-treatment
  PUBLIC "-//TaxonX//DTD Taxonomic Treatment Publishing DTD v0 20100105//EN" "tax-treatment-NSO.dtd">
<tp:taxon-treatment xmlns:tp="http://www.plazi.org/taxpub"><tp:treatment-meta><mixed-citation publication-type="journal"><person-group><name><surname>Crews</surname><given-names>Sarah C.</given-names></name></person-group><article-title>A revision of the spider genus <italic>Selenops</italic> Latreille, 1819 (Arachnida, Araneae, Selenopidae) in North America, Central America and the Caribbean</article-title><source>Zookeys</source><day>14</day><month>6</month><year>2011</year><volume>2011</volume><issue>105</issue><fpage>1</fpage><lpage>182</lpage><pub-id pub-id-type="doi">10.3897/zookeys.105.724</pub-id></mixed-citation></tp:treatment-meta><tp:nomenclature><tp:taxon-name>
                        <tp:taxon-name-part taxon-name-part-type="genus">Selenops</tp:taxon-name-part>
                        <tp:taxon-name-part taxon-name-part-type="species">scitus</tp:taxon-name-part>
                        <object-id xmlns:xlink="http://www.w3.org/1999/xlink" xlink:type="simple">http://species-id.net/wiki/Selenops_scitus</object-id>
                    </tp:taxon-name><tp:taxon-authority>Muma, 1953</tp:taxon-authority><xref ref-type="fig" rid="F21">Figs 47–50</xref><xref ref-type="fig" rid="F5">Map 5</xref><tp:nomenclature-citation-list><tp:nomenclature-citation><tp:taxon-name>Selenops scitus</tp:taxon-name><comment><xref ref-type="bibr" rid="B41">Muma 1953</xref>: 19, Fig. 32 (♀, examined).</comment></tp:nomenclature-citation><tp:nomenclature-citation><tp:taxon-name>Selenops scitus</tp:taxon-name><comment>:<xref ref-type="bibr" rid="B55">Valdez-Mondragón 2010</xref>: 53, Figs 12–18 (♂).</comment></tp:nomenclature-citation></tp:nomenclature-citation-list></tp:nomenclature><tp:treatment-sec sec-type="Type material"><title>Type material.</title><p>Holotype female: Mexcala, Guerrero, México, VIII.1946, C.J. Goodnight (AMNH, examined).</p></tp:treatment-sec><tp:treatment-sec sec-type="Other material examined"><title>Other material examined.</title><p><abbrev xmlns:xlink="http://www.w3.org/1999/xlink" xlink:type="simple">MÉXICO: Guerrero:<def><p> Mexcala, 2.VII.1941, L.I. Davis, 1♀ (AMNH); <bold>Oaxaca:</bold> 22 miles west of Puerto Escondido, palm forest, on low shrubs and fallen fronds, 1♂ (CAS).</p></def></abbrev></p></tp:treatment-sec><tp:treatment-sec sec-type="Diagnosis"><title>Diagnosis.</title><p>Females can be separated from others by the lateral lobes which have the appearance of being fused and are pinched medially, and internally, the spermathecae are large and round, with two long, finger-like anteriorly directed processes (<xref ref-type="fig" rid="F21">Figs 47–48</xref>). Males can be separated from other species by the large MA, located at 3 o'clock, the inconspicuous conductor, and the laterally angled cymbium (<xref ref-type="fig" rid="F21">Figs 49–50</xref>).</p></tp:treatment-sec><tp:treatment-sec sec-type="Description"><title>Description.</title><p><italic>Male</italic>: Color:carapace orange-brown, some dusky markings medially and laterally; sternum pale yellow; chelicerae orange-brown, with some dusky markings; maxillae dusky yellow-brown, lightening distally; labium grey-brown, lightening distally; abdomen dorsally yellow-brown with dark specks, faded; ventrally pale yellow, no markings; legs light orange-brown, annulations present, mottling on anterolateral faces of femora. Carapace: 0.99 times longer than broad; fovea longitudinal, broad, very shallow. Eyes:AER slightly recurved; PER recurved; PME larger than AME, PLE largest, ALE smallest; eye diameters, AME 0.13, ALE 0.05, PME 0.3, PLE 0.38; interdistances AME-PME 0.05, PME-ALE 0.14, ALE-PLE 0.33. PME-PME 0.88, ALE-<!--PageBreak-->ALE 1.58; ocular quadrangle AME-AME 0.28, PLE-PLE 1.58; clypeus 0.13 high. Mouthparts:chelicerae with stout setae medially and anteriorly; maxillae longer than broad, with tuft of conspicuous setae distally; labium distally rounded. Sternum:as long as broad, posteriorly indented. Legs: leg formula 42,3=1; scopulae present on distal end of all 4 tarsi; tarsi I-IV with strong claw tufts; pr claw toothed, rl claw with fewer teeth; spination: leg I, Fm pr 1–1–1, d 1–1–1, rl 1–1–1; Ti d 1–1–0, pr 1–0–1, rl 1–0–1, v 2–2–2; Mt pr 1–1–0, v 2–2–0, rl 1–0–0; leg II, Fm pr 1–1–1, d 1–1–1, rl 1–1–1; Ti pr 1–0–1, rl 1–0–1, v 2–2–2; Mt pr 1–0–0, v 2–2, rl 1–1–0; leg III, Fm pr 1–1–1, d 1–1–1, rl 1–1–1; Ti pr 1–0–1, rl 1–0–1, v 2–2; Mt pr 1–0–0, rl 1–0–0, v 2–1; leg IV, Fm pr 1–1–1, d 1–1–1, rl 1–1–1; Ti pr 1–0–1, rl 1–1–1, v 2–2–2; Mt pr 1–0–0, rl 1–0–0, v 2–2. Abdomen:without terminal setal tufts. Pedipalp:Fm spination d 0–1–4; Cymbium oval in ventral view, angled posterolaterally; basal cymbial process absent; scopulae scattered, denser distally; conductor arises laterally and distally, angular distally; embolus very long, curved around the margin of the cymbium, originating at 5 o'clock, ending at 1 o' clock; MA with a short stout, slightly rounded base with long, hooked, finger-like process, truncate distally, MA arising at 3 o'clock, directed distally; RTA with 2 processes, both about the same size, lateral apophysis indented on distal margin and quadrangular, ventral process rounded distally; RTA barely reaching cymbium in ventral view (<xref ref-type="fig" rid="F21">Figs 49–50</xref>). <italic>Dimensions:</italic> Total length 7.43. Carapace length 3.35, width 3.40. Sternum length 1.65, width 1.65. Abdomen length 4.08, width 2.23. Pedipalp: Fm 1.00, Pt 0.25, Ti 0.40, Ta 1.00, total 2.65. Leg I: Fm 3.75, Pt 1.35, Ti 3.65, Mt 3.65, Ta 1.75, total 14.15. Leg II: Fm 4.00, Pt 1.00, Ti 3.75, Mt 3.75, Ta 1.75, total 14.25. Leg III: Fm 4.00, Pt 1.00, Ti 3.65, Mt 3.75, Ta 1.75, total 14.15. Leg IV: Fm 5.00, Pt 5.00, Ti 1.00, Mt 4.00, Ta 1.90, total 16.9.</p><p><italic>Holotype female</italic>:Color:carapace brown, darker laterally with white setae; sternum yellow-brown; chelicerae brown, darker laterally; maxillae brown, lightening distally; labium brown, lightening distally; abdomen damaged, grey-brown with some darker flecks, damage precludes visualization of patterns; legs light brown with darker annulations. Carapace:0.90 times longer than broad; fovea longitudinal, broad, shallow. Eyes: AER nearly straight; PER recurved; PME larger than AME, PLE largest, ALE smallest; eye diameters, AME 0.10, ALE 0.08, PME 0.20, PLE 0.28; interdistances AME-PME 0.03, PME-ALE 0.08, ALE-PLE 0.40. PME-PME 0.80. ALE-ALE 1.45; ocular quadrangle AME-AME 0.30, PLE-PLE 1.48; clypeus 0.05 high. Mouthparts:chelicerae with a few stout setae medially and anteriorly; maxillae longer than broad, with tuft of conspicuous setae distally; labium distally rounded. Sternum:as long as broad, posteriorly indented. Legs:leg formula 4321; scopulae present on distal end of all 4 tarsi; tarsus I-IV with strong claw tufts; pr claw toothed, rl claws with fewer teeth; spination: leg I, Fm pr 1–1–0, d 1–1–1, rl 1–1–1; Ti v 2–2–2; Mt v 2–2; II, Fm pr 1–0–0, d 1–1–1, rl 1–1–0; Ti v 2–2–2; Mt v 2–2; III, Fm pr 1–1–0, d 1–1–1, rl 1–1–1; IV, Fm pr 1–0–0, d 1–1–1, rl 1–1–1; Ti v 1–1; Mt v 2–2 Abdomen:without terminal setal tufts. Pedipalp:claw with ca.10 teeth. Epigyne:lateral lobes appearing fused medially, pinched forming an anterior u-shape and a posterior arch, genital openings located anteriorly; internally, ducts located medially, nearly touching, extending laterally, spe<!--PageBreak-->rmathecae large and round, with long anteriorly directed finger-like processes located medially, fertilization ducts located posterolaterally, directed anteriorly, posterodorsal fold absent (<xref ref-type="fig" rid="F21">Figs 47–48</xref>). <italic>Dimensions:</italic> Total length 5.65. Carapace length 2.70, width 3.00. Sternum length 1.40, width 1.00. Abdomen length 2.95, width 2.60. Pedipalp: Fm 0.65, Pt 0.25, Ti 0.20, Ta 0.75, total 1.85. Leg I: Fm 2.75, Pt 0.90, Ti 2.00, Mt 1.75, Ta 0.70, total 8.10. Leg II: Fm 3.80, Pt 1.00, Ti 2.30, Mt 2.00, Ta 1.00, total 10.10. Leg III: Fm 3.00, Pt 0.80, Ti 2.50, Mt 2.50, Ta 0.90, total 9.70. Leg IV: Fm 3.00, Pt 0.80, Ti 2.50, Mt and Ta missing.</p></tp:treatment-sec><tp:treatment-sec sec-type="Natural history"><title>Natural history.</title><p>Collected in deciduous thorn scrub (<xref ref-type="bibr" rid="B55">Valdez-Mondragón 2010</xref>), as well as in a coastal palm forest on the ground in fallen fronds.</p></tp:treatment-sec><tp:treatment-sec sec-type="Distribution"><title>Distribution.</title><p>Southern México from Guerrero to Oaxaca (<xref ref-type="fig" rid="F5">Map 5</xref>).</p></tp:treatment-sec><tp:treatment-sec><!--Section generated to contain objects referenced in tp:taxon-treatment.--><fig id="F21" position="float" orientation="portrait"><label>Figures 45–52.</label><caption><p>Copulatory organs of <italic><tp:taxon-name>Selenops makimaki</tp:taxon-name></italic> sp. n. holotype female from 21 km west of Rizo de Oro, along ridge, southeast of Cerro El Bejucal, near Chiapas border, Oaxaca, México (CAS) <bold>45–46</bold> <italic><tp:taxon-name>Selenops scitus</tp:taxon-name></italic> Muma holotype female from Mexcala, Guerrero, México (AMNH) <bold>47–48</bold> male from 22 miles west of Puerto Escondido, Oaxaca, México (CAS) <bold>49–50</bold>, <italic><tp:taxon-name>Selenops ixchel</tp:taxon-name></italic> sp. n. holotype female from Cozumel, Quintana Roo, México (CAS) <bold>51–52,</bold> <bold>45, 47, 51</bold> epigyne, ventral view <bold>46, 48, 52</bold> spermathecae, dorsal view <bold>49</bold> left pedipalp, ventral view <bold>50</bold> left pedipalp, retrolateral view. Scale bar = 0.50 mm.</p></caption><graphic xmlns:xlink="http://www.w3.org/1999/xlink" xlink:href="ZooKeys-105-001-g021.jpg" position="float" orientation="portrait" xlink:type="simple"/></fig><fig id="F5" position="float" orientation="portrait"><label>Map 5.</label><caption><p>Map of México and Guatemala (inset) showing the distribution of several <italic><tp:taxon-name>Selenops</tp:taxon-name></italic> species in the region. <italic><tp:taxon-name>Selenops aztecus</tp:taxon-name></italic> Valdez-Mondragón (white circle), <italic><tp:taxon-name>Selenops gracilis</tp:taxon-name></italic> Muma (black circles), <italic><tp:taxon-name>Selenops malinalxochitl</tp:taxon-name></italic> sp. n. (black squares), <italic><tp:taxon-name>Selenops abyssus</tp:taxon-name></italic> Muma (white squares), <italic><tp:taxon-name>Selenops juxtlahuaca</tp:taxon-name></italic> Valdez-Mondragón (white triangle), <italic><tp:taxon-name>Selenops marginalis</tp:taxon-name></italic> F.O. Pickard-Cambridge(white X), <italic><tp:taxon-name>Selenops minutus</tp:taxon-name></italic> F.O. Pickard-Cambridge (black triangle), <italic><tp:taxon-name>Selenops morosus</tp:taxon-name></italic> Banks (black Xs), <italic><tp:taxon-name>Selenops nigromaculatus</tp:taxon-name></italic> Keyserling (black hexagon), <italic><tp:taxon-name>Selenops makimaki</tp:taxon-name></italic> sp. n. (grey hexagon), <italic><tp:taxon-name>Selenops scitus</tp:taxon-name></italic> Muma (black stars), <italic><tp:taxon-name>Selenops ixchel</tp:taxon-name></italic> sp. n. (white star), <italic><tp:taxon-name>Selenops petenajtoy</tp:taxon-name></italic> sp. n. (white diamond), <italic><tp:taxon-name>Selenops lepidus</tp:taxon-name></italic> Muma (black diamond), <italic><tp:taxon-name>Selenops chamela</tp:taxon-name></italic> sp. n. (grey circle), <italic><tp:taxon-name>Selenops huetocatl</tp:taxon-name></italic> sp. n. (grey squares). US = United States, Mex = México, Gu = Guatemala, ES = El Salvador, H = Honduras, N = Nicaragua.</p></caption><graphic xmlns:xlink="http://www.w3.org/1999/xlink" xlink:href="ZooKeys-105-001-g005.jpg" position="float" orientation="portrait" xlink:type="simple"/></fig></tp:treatment-sec><ref-list><ref id="B41"><mixed-citation xmlns:xlink="http://www.w3.org/1999/xlink" xlink:type="simple"><person-group><name name-style="western"><surname>Muma</surname><given-names>MH</given-names></name></person-group> (<year>1953</year>)<article-title> A study of the spider family Selenopidae in North and Central America and the West Indies.</article-title><source>American Museum Novitates</source><volume>1619</volume>:<fpage>1</fpage>-<lpage>55</lpage>.</mixed-citation></ref><ref id="B55"><mixed-citation xmlns:xlink="http://www.w3.org/1999/xlink" xlink:type="simple"><person-group><name name-style="western"><surname>Valdez-Mondragón</surname><given-names>A</given-names></name></person-group> (<year>2010</year>)<article-title> Two new species of spiders of the genus <italic>Selenops</italic> Latreille, 1819 (Araneae: Selenopidae) and redescription of <italic>Selenops scitus</italic> Muma, 1953 from México.</article-title><source>Zootaxa</source><volume>2334</volume>:<fpage>47</fpage>-<lpage>58</lpage>.</mixed-citation></ref></ref-list></tp:taxon-treatment>
