# Supplementary material for: A revision of the spider genus Selenops Latreille, 1819 (Arachnida, Araneae, Selenopidae) in North America, Central America and the Caribbean
Source: Zookeys. 2011 Jun 14;(105):1–182. doi: 10.3897/zookeys.105.724 (PMC3131050; doi:10.3897/zookeys.105.724)
Supplement: XML Treatment for Selenops ixchel [file zookeys.105.724-treatment21.xml]

<!DOCTYPE tp:taxon-treatment
  PUBLIC "-//TaxonX//DTD Taxonomic Treatment Publishing DTD v0 20100105//EN" "tax-treatment-NSO.dtd">
<tp:taxon-treatment xmlns:tp="http://www.plazi.org/taxpub"><tp:treatment-meta><mixed-citation publication-type="journal"><person-group><name><surname>Crews</surname><given-names>Sarah C.</given-names></name></person-group><article-title>A revision of the spider genus <italic>Selenops</italic> Latreille, 1819 (Arachnida, Araneae, Selenopidae) in North America, Central America and the Caribbean</article-title><source>Zookeys</source><day>14</day><month>6</month><year>2011</year><volume>2011</volume><issue>105</issue><fpage>1</fpage><lpage>182</lpage><pub-id pub-id-type="doi">10.3897/zookeys.105.724</pub-id></mixed-citation></tp:treatment-meta><tp:nomenclature><tp:taxon-name>
                        <tp:taxon-name-part taxon-name-part-type="genus">Selenops</tp:taxon-name-part>
                        <tp:taxon-name-part taxon-name-part-type="species">ixchel</tp:taxon-name-part>
                        <object-id xmlns:xlink="http://www.w3.org/1999/xlink" xlink:type="simple">urn:lsid:zoobank.org:act:4402E23A-5D8E-410A-AEB5-050D6B7BE313</object-id>
                    		<object-id xmlns:xlink="http://www.w3.org/1999/xlink" xlink:type="simple">http://species-id.net/wiki/Selenops_ixchel</object-id>
                    </tp:taxon-name><tp:taxon-status xmlns:xlink="http://www.w3.org/1999/xlink" xlink:type="simple">sp. n.</tp:taxon-status><xref ref-type="fig" rid="F21">Figs 51–52</xref><xref ref-type="fig" rid="F5">Map 5</xref></tp:nomenclature><tp:treatment-sec sec-type="Type material"><title>Type material.</title><p>Holotype female: Cozumel, Quintana Roo, México, 25-27.I.1984, V. Roth (CAS).</p></tp:treatment-sec><tp:treatment-sec sec-type="Etymology"><title>Etymology.</title><p>The specific epithet comes from the name of the Mayan goddess Ix Chel for whom the type locality of Cozumel is sacred. It is to be treated as a noun in apposition.</p></tp:treatment-sec><tp:treatment-sec sec-type="Diagnosis"><title>Diagnosis.</title><p>Females can be distinguished from other species by the median septum which is very narrow and somewhat diamond shaped, and the v-shaped internal ducts (<xref ref-type="fig" rid="F21">Figs 51–52</xref>). Males unknown.</p></tp:treatment-sec><tp:treatment-sec sec-type="Description"><title>Description.</title><p><italic>Holotype female:</italic> Color:carapace brownish-red with some dusky markings; sternum light brown, darker around border; chelicerae uniformly brownish-red; maxillae light orange-brown, lightening distally; labium light brown lightening distally; abdomen dorsally yellowish-grey, darkening distally, remnants of a faded lanceolate stripe, foliate pattern starting about halfway down, slight festoon; ventrally yellowish, dark on sides, at bottom; legs orange-brown, darkening to brown distally, annulations prominent. Carapace: 1.08 times longer than broad; fovea longitudinal, broad, very shallow. Eyes:AER nearly straight; PER slightly recurved; PME larger than AME, PLE largest, ALE smallest; eye diameters, AME 0.23, ALE 0.08, PME 0.38, PLE 0.45; interdistances AME-PME 0.06, PME-ALE 0.18, ALE-PLE 0.45. PME-PME 1.35. ALE-ALE 2.16; ocular quadrangle AME-AME 0.53, PLE-PLE 2.38; clypeus 0.17 high. Mouthparts:chelicerae with stout setae medially and anteriorly; maxillae longer than broad, with tuft of conspicuous setae distally; labium distally rounded. Sternum:1.38 times longer than broad, posteriorly indented. Legs:leg I only slightly shorter than legs II, III and IV; leg formula 42=31; scopulae present on all 4 tarsi and metatarsi and tibiae I and II; tarsus I-IV with strong claw tufts; pr claw toothed, rl claw with fewer teeth; spination: leg I, Fm pr 1–1–0, d 1–1–1, rl 1–1–1; <!--PageBreak-->Ti d 0, v 2–2–2; Mt v 2–2; leg II, Fm pr 1–1–0, d 1–1–1, rl 1–1–1; Ti v 2–2–2; Mt v 2–2; leg III, Fm pr 1–1–0, d 1–1–1, rl 1–1–1; Ti (R) 2–2–1, (L) 2–1–1; Mt v 2–1; leg IV, Fm pr 1–1–0, d 1–1–1, rl 1–1–1; Ti v 2–2–0; Mt v 2–1. Abdomen:without terminal setal tufts. Pedipalp:claw with 13 teeth. Epigyne:very narrow median septum, somewhat diamond shaped, widening posteriorly, genital openings located at lateral margins of median septum; internally, ducts are v-shaped, located laterally, fertilization ducts located posteriorly, directed anterolaterally, small posterodorsal fold present, but does not cover any part of the internal ducts (<xref ref-type="fig" rid="F21">Figs 51–52</xref>). <italic>Dimensions:</italic> Total length 11.48. Carapace length 4.65, width 4.33. Sternum length 2.50, width 1.87. Abdomen length 6.83, width 4.38. Pedipalp: Fm 1.00, Pt 0.50, Ti 0.75, Ta 1.50, total 3.75. Leg I: Fm 3.50, Pt 2.80, Ti 4.00, Mt 3.50, Ta 1.50, total 15.30. Leg II: Fm 5.00, Pt 2.00, Ti 4.00, Mt 3.00, Ta 1.75, total 15.75. Leg III: Fm 5.00, Pt 1.75, Ti 4.00, Mt 3.50, Ta 1.50, total 15.75. Leg IV: Fm 5.00, Pt 1.35, Ti 4.00, Mt 3.75, Ta 1.75, total 15.85.</p></tp:treatment-sec><tp:treatment-sec sec-type="Natural history"><title>Natural history.</title><p>No data.</p></tp:treatment-sec><tp:treatment-sec sec-type="Distribution"><title>Distribution.</title><p>Known only from the type locality (<xref ref-type="fig" rid="F5">Map 5</xref>).</p><sec sec-type="Selenops debilis group (sensuMuma 1953)"><title>Selenops debilis group (sensu<xref ref-type="bibr" rid="B41">Muma 1953</xref>)</title><p>The following three descriptions are of the spiders that belong to what <xref ref-type="bibr" rid="B41">Muma (1953)</xref> called the <italic><tp:taxon-name>Selenops debilis</tp:taxon-name></italic> group. These spiders were all described nearly 100 years ago, and the male and female types of <italic><tp:taxon-name>Selenops debilis</tp:taxon-name></italic> and <italic><tp:taxon-name>Selenops actophilus</tp:taxon-name></italic> are not from the same locality (though collecting from the same locality does not guarantee the same species as known in other species). Additionally, the three species have overlapping distributions in the desert southwest of North America and all three may be found in a single locality (<xref ref-type="fig" rid="F41">Fig. 198</xref>, <xref ref-type="fig" rid="F7">Map 7</xref>). Finally, there also appears to be genitalic variation away from the types, and several specimens have been found that share morphological features of more than one species. DNA data indicates at least three species in the region (<xref ref-type="bibr" rid="B21">Crews and Gillespie 2010</xref>). Morphologically determining which specimen belongs to which species is a daunting task, and in some instances is not possible at the present time. Unfortunately recent collections did not contain adults. At this time, no taxonomic changes are made. Below, the types are re-described and locality data are included only when a specimen could, with reasonable certainty, be assigned to a particular species (i.e., when they did not differ from the type). Additional locality records are included below for members of the <italic><tp:taxon-name>Selenops debilis</tp:taxon-name></italic> group that cannot be sorted to species. Variations of the internal female copulatory organs are found in <xref ref-type="fig" rid="F23">Figs 65–68</xref>. In order to sort out the variation and uncertainty in this group, to determine the correct number of species, and to learn more about biogeography and possible hybridization, this group is in need of revision. This will include the collection and analysis of molecular, morphometric, and behavioral data.</p><p><abbrev xmlns:xlink="http://www.w3.org/1999/xlink" xlink:type="simple">Unsorted records. MÉXICO: Baja California:<def><p> 0.5 mi S Las Virgenes, 2000', 9.IV.1969, S.C. Williams, 1 imm. (CAS); 2 mi S El Rosario on Mex Hwy 1 (dirt road) RB-3, 27.XI.1962, P.R. Craig, D. Dailey, 2 imm. (CAS); Isla Cedros, 14.III.1945, B.B.<!--PageBreak--> Osorio, 1 imm. (AMNH); Isla Cedros, Gran Cañon, 10.III.1945, B.O. Tafall, 2 imm. (AMNH); 42 miles south of Ensenada, 28.IV.1961, W.J. Gertsch, 1 imm. (AMNH); Isla San Esteban, 1.IV.1953, B. Firstman, 1 imm. (AMNH); Puertocitos, on wall of cabaña, 10.VI.1968, S.C. Williams, M.M. Bentzein, no abdomen (CAS); 1 mile north of Miller's Landing, 28.30 N, 114.00 W, 24.II.1966, V. Roth, 1 imm. (AMNH); Isla San Lorenzo, northern island, 16.III.1971, V.F. Lee, 3 imm. (CAS); Isla Cedros, Punta Norte, 15 m, 3.VII.1983, V.F. Lee, 1♀ (CAS); 44.1 mi N by Mex Hwy 1, of junction with road to Bahia de Los Angeles, 19.VII.1977, R. Seib, 1 imm. (CAS); Sierra Juarez, Tajo-Cantil Canyon system, 14-18.IV.1973, S.C. Williams, 1 imm. (CAS); Isla Raza, 31.III.1981, S.C. Williams, 1 imm. (CAS); Isla Cedros, trail from El Pueblo de Cerre de Cetros, 180 m, 26.IX.1984, D.B. Weissman, V.F. Lee, 1 exuvium (CAS); 11 mi SW Punta Prieta, 200', 15.IV.1969, S.C. Williams, 1 imm. (CAS); Isla Raza, 15.III.1971, V.F. Lee, 3 imm. (CAS); 10 mi N Domingo Landing, 27.VI.1938, A.E. Michelbacher, E.S. Ross, 1 imm. (CAS); 13.2 mi S of El Rosario on Mex Hwy 1, dirt road RB-3, 29.XI.1962, P.R. Craig, D.L. Dailey, 1 imm. (CAS); Isla Sal Si Puedes, 15.III1971, V.F. Lee 4 imm. (CAS); Isla San Jéronimo, 1.VI.1944, B. Osorio, several (AMNH). <bold>Baja California Sur:</bold> Bahia de Los Muertos, 20.XII.1958, H.B. Leech, in rotting <italic><tp:taxon-name>Pachycereus calva</tp:taxon-name></italic>, 1 imm. (CAS); Boca de la Sierra, near Miraflores, 23.20 N, 109.45 W, 10.II.1966, V. Roth, 1♂, 1 imm. (AMNH); Isla Carmen, 21.V.1921, J.C. Chamberlin, 1 imm. (CAS); La Paz, 25', 30.IV.1969, S.C. Williams, 1 imm. (CAS); 44 km W La Paz at 0.2 km S km 44 on Mex Hwy 1, 31.XII.1978, D. Weissman, R. Love, V. Lee, C. Mullinex, 1 imm. (CAS); 1 km W La Burrera on road to La Burrera, 2.I.1979, D. Weissman, R. Love, C. Mullinex, V.F. Lee, 2 imm. (CAS); Isla San Ildefonso, 30.III.1953, J.P. Figg-Hoblyn, 2 imm. (AMNH); Isla San Diego, west side, 25.III.1971, V.F. Lee, 1 imm. (CAS); Isla Angel de la Guarda, North of Punta Rocosa, 14.III.1971, V.F. Lee, 2 imm. (CAS); Isla San Jose, near boy's prison, 25.III.1953, B. Firstman, 2 imm. (AMNH); Isla Ceralvo, El Mostrador, river bed, 22.III.1953, B. Firstman, under rocks, 2 imm. (AMNH); Isla Santa Catalina, SW end at navigation light, 21.V.1970, S.C. Williams, V.F. Lee, 1 imm., 1p♂ (CAS); 3 miles west El Triunfo, 23.45 N, 110.00 W, 11.II.1966, V. Roth, 1 imm. (AMNH); La Paz, 1-3.II.1965, V. Roth, 1 imm. (AMNH); 20 miles southeast of El Arco, 19.I.1965, V. Roth, 1 imm. (AMNH); 3.8 mi S of the Santa Maria Sky Ranch on Mex Hwy 1, dirt road RB-3, 25.XI.1963, P.R. Craig, D. Dailey, 1 imm. (CAS); Las Barracas, 30 km ESE Santiago, IV.1982, P. DeBach, 2♀ (CAS); Rancho Centenario, west of La Paz on road to Los Aripes, 10.IX.1963, P.R, D.L. Craig, R.A. Gates, 1♂, 1♀, 1 imm. (CAS); 1.3 miles NW El Triunfo, 20.I.1959, 3 imm. (CAS); 3 mi NW San Antonio, 13-18.XII.1977, C.E. Griswold, L. Vincent, 1 imm. (CAS); Isla San Esteban, 19.IV.1921, J.C. Chamberlin, 1 imm. (CAS); La Ribera, 23.30°N, 109.30°W, 10.II.1966, V. Roth, 2 imm. (AMNH); San Jose del Cabo, 23.III.1945, M. Correa, 1 imm. (AMNH); Isla Magdalena, Puerto Magdalena, 17.III.1957, R. Zweifel, 1 imm. (AMNH); Isla Danzante, 24.V.1921, J.C. Chamberllin, 1p♂ (MCZ); Bahia Agua Verde, 26.V.1921, J.C. Chamberlin, 2 imm. (MCZ); Isla San Esteban, 19.IV.1921, J.C. Chamberlin, 2 imm. (MCZ); Isla Sal Si Puedes, 9.V.1921, J.C. Chamberlin, 2 imm. (MCZ); Isla Sal Si Puedes, 21.V.1962, R.E, A.E. Ryckman, <!--PageBreak-->C.P. Christianson, 1 imm. (AMNH); Misión San Luis Gonzaga, 25 N, 111.15 S, 14.II.1966, V. Roth, 1p♂ (AMNH); Bahia de Los Angeles, 25.VI.1921, J.C. Chamberlin, 2 imm. (MCZ); Isla San Pedro Martir, 18.IV.1921, J.C. Chamberlin, 2 imm. (CAS); Cabo San Lucas, 22.VII.1969, M. Cazier, S.C. Williams, 1 imm. (CAS); Isla Cerralvo, Bahia Limoña, 17.V.1970, S.C. Williams, V.F. Lee, 2 imm. (CAS); La Paz, 50', 12.X.1968, E.L. Sleeper, F.J. Moore, 1 imm. (CAS); Punta Trinidad, cobblestone beach, 20.III.1971, V.F. Lee, 1 imm. (CAS); 44 km S Guerrero Negro, turnoff at km 171 on Mex Hwy 1, 29.XII.1978, D. Weissman, R. Love, V. Lee, C. Mullinex, 1 imm. (CAS); La Paz, Arroyo de Palo, off airport road, 7.IX.1963, P.R. Craig, E. Warington, 1 imm. (CAS); Sierra La Laguna, 17 air mi ENE Todos Santos, 6000', 12-18.XII.1979, C.E. Griswold, 1♂, 7 imm. (CAS); Sierra La Laguna, 1♀ (USNM); 2.8 mi SSE of Todos Santos, 25.XII.1958, H.B. Leech, beating dead leaves of living <italic><tp:taxon-name>Yucca valida</tp:taxon-name></italic>, 3 imm. (CAS); 5.9 mi N of Todos Santos, 24.VII.1968, Williams, Fox, Bentzion, under dead vegetation, 1♀ (CAS); Cabo San Lucas, 5.III.1928, T. Craig, 1 imm. (CAS); Isla Carmen, Puerto Balandra, 23.III.1971, V.F. Lee, 1 imm. (CAS); Santiago, in house, 15-18.VIII.1964, H.W. Campbell, 1 imm. (CAS). <bold>Chihuahua:</bold> Tejaban, 11-15.V.1991, R.E. Stecker, 1♂ (CAS). <bold>Sonora:</bold> Álamos, Guaymas, 9.IV.1921, E.P. Van Duzee, 1 imm. (AMNH); Guaymas, 14.IV.1921, J.C. Chamberlin, 1 imm. (AMNH); 25 km southwest Navojoa, 22.VII.1954, R.E. Ryckman, C. P. Christianson, 1 imm. (AMNH); Guaymas, 14.IV.1921, J.C. Chamberlin, 1 imm. (MCZ); Guaymas, II.1953, A. Ebeling, 1 imm. (AMNH); East Side of Sierra Alamos, 12.XI.1972, V. Roth, 3 imm. (AMNH); Isla Tiburon, 3.VII.1921, J.C. Chamberlin, 1 p♂ (MCZ); Isla San Pedro Martir, south end, 17-18.III.1971, V.F. Lee, 1 imm. (CAS). <bold>UNITED STATES: Arizona:</bold> Apache Co., Southfork, 6-13.V.1956, M. Statham, several (AMNH); Cochise Co., Portal, 8.VI.1964, V. Roth, 1♂, 1♀ (AMNH); Cochise Co., Portal, 21.V.1985, W.J. Gertsch, in house, 1♂ (AMNH); Cochise Co., Portal, 1.VI.1993, V. Roth, in building, 1♂ (AMNH); Cochise Co. SWRS, 5 mi West of Portal, 20-23.V.1972, D.C. Rentz, 1♀ (CAS); Cochise Co., Portal, 12.VI.1923, W.J. Gertsch, 1♂ (AMNH); Cochise Co., Portal, 28.V.1973, W.J. Gertsch, 1♂ (AMNH); Cochise Co., Portal, 16-30.V.1964, 1♂, 1♀ (AMNH); Cochise Co., South fork Cave Creek, Chiricahua Mountains, 11.IX.1950, W.J. Gertsch, 3 imm. (AMNH); Cochise Co., 1 mile west of Portal, 10.IX.1950, W.J. Gertsch, 3 imm. , 2p♂ (AMNH); Cochise Co., Portal, in house, 14.VI.1974, 1♂ (AMNH); Cochise Co., Portal, 13.V.1972, W.J. Gertsch, in house, 1♂ (AMNH); Cochise Co., west of Portal, Painted Canyon Ranch, 20.VI.1954, M.A. Cazier, several (AMNH); Cochise Co., 5 miles southeast San Simone, 21.V.1956, E. Ordway, 1♂ (AMNH); Cochise Co., Portal, V.1969, W. J. Gertsch, several (AMNH); Cochise Co., SWRS, 5 miles west of Portal, V.1962, W.J. Gertsch, 1♂ (AMNH); Cochise Co., Portal, VI.1965, W.J. Gertsch, 1♂ (AMNH); Cochise Co., SWRS, 5 miles west of Portal, 26.VI.1955, M. Statham, 2♂ (AMNH); Cochise Co., SWRS, 5 miles west of Portal, 15.VI.1955, M. Statham, 2♀ (AMNH); Cochise Co., Portal, Chiricahua Mountains, 1.VI.1952, several (AMNH); Cochise Co., Portal, matured V.1965, V. Roth, 1♂ (AMNH); Cochise Co., SWRS, 5 miles west of Portal, 6-20.VII.1955, W.J. Gertsch, several (AMNH); Cochise Co., 2 miles west of Chiricahua National Monument, 6000<!--PageBreak-->-6400', 27.VIII.1951, T. Cohn, 3 imm. (AMNH); Cochise Co., Fort Bowie, V.1973, V. Roth, 1♂, 1 imm. (AMNH); Cochise Co., Guadelupe Canyon, 28 miles east of Douglas, 9.VI.1972, G. Dingerkus, 1♂ (AMNH); Cochise Co., Portal, 14.VI.1972, W.J. Gertsch, 1♀ (AMNH); Cochise Co., Portal, Herb Martyr Dam, 7.VI.1972, G. Dingerkus, 1♀ (AMNH); Cochise Co., Portal, 12.X.1953, M.A. Cazier (AMNH); Cochise Co., Portal, 12.XII.1967, W. J. Gertsch, 1♂ (AMNH); Cochise Co., 3 miles west of Portal, VII.1963, J. Woods, 1♀; Cochise Co., Portal, 10.VI.1971, in house, 1♂ (AMNH); Cochise Co., West of Portal, Painted Canyon, Ranch, 4.VII.1954, W.J. Gertsch, 1♂ (AMNH); Maricopa Co., South Mountain Park, pit trap 61-80, 24.X.1965, S.C. Willilams, 2 imm. (CAS); Maricopa Co., South Mountain Park, pit trap 81-100, 6.XII.1964, S.C. Williams, 1 imm. (CAS); Pima Co., near Tucson, Upper Sabmino Canyon, 24.III.1960, W.J. Gertsch, W. Ivie, R. Schrammel, under rocks, dry hillside, 1 imm. (AMNH); Pima Co., Tucson, 20.III.1940, R.H. Crandall, 3 imm. (AMNH); Pima Co., Baboquivari Mountains, Rancho El Mirador, 4.IX.1950, W. J. Gertsch, 2♀, 3 imm. (AMNH); Pima Co., Baboquivari Canyon, west side of Baboquivari Mountains, 25-27.V.1952, H.B. Leech, J.W. Green, 1 imm. (CAS); Pima Co., Baboquivari Mountains, Brown Canyon, 19.VII.1959, V. Roth, 3 imm. (AMNH); Pima Co., Baboquivari Mountains, 22.IV.1961, W.J. Gertsch, 1 imm. (AMNH); Pima Co., Wet Canyon, Mount Graham, 14.VII.1950, M.A. Cazier, 1 p♂ (AMNH); Pima Co., Colossal Cave Camp, 8.IX.1941, W. Ivie, 3 imm. (AMNH); Santa Cruz Co., Patagonia, turn off Hwy 80, 23.V.1972, D.C. Rentz, 1♂ (CAS); Santa Cruz Co., 5 miles southwest of Patagonia, 25.VIII.1950, M.A. Cazier, 1p♂, 2 imm. (AMNH); Santa Cruz Co., Madera Canyon, 5000', II-IV.1931, H. Exline, 1♀ (MCZ); Santa Cruz Co., Roundup Camp, Madera Canyon, 10.IX.1941, W. Ivie, 2p♂, 3 imm. (AMNH); Santa Cruz Co., Roundup Camp, Madera Canyon, 23.III.1960, W.J. Gertsch, W. Ivie, R. Schrammel, 5 imms, 1p♂ (AMNH); Santa Cruz Co., Santa Rita Mountains, Box Canyon, 19.VI.1957, 1♀ (AMNH); Santa Cruz Co., Santa Rita Mountains, 1 imm. (AMNH); Santa Cruz Co., Santa Rita Mountains, White House Canyon, 15.X.1936, O. Bryant, 1p♂, 1 imm. (AMNH); Santa Cruz Co., Santa Rita Mountains, mouth of Madera Canyon, 29.VII.1949, W.J., J.W. Gertsch, 4 imm. (AMNH); Santa Cruz County, Santa Rita Mountains, Madera Canyon, O. Bryant, 1p♂ (AMNH); Santa Cruz Co., Santa Rita Mountains, Madera Canyon, 4600', 2.V.1941, H. Ellsworth, 3 imm. (AMNH); Santa Cruz Co., Madera Canyon, 25.VIII.1950, M.A. Cazier, 1 imm. (AMNH); Santa Cruz Co., Santa Rita Mountains, Madera Canyon, VI.1898, GAS, 1♀ (USNM); Santa Cruz Co., 4 mi southeast of Ruby, 5.IX.1950, W.J. Gertsch, 1 imm, (AMNH); Yuma Co., Palm Canyon, 7.V.1960, W.J. Gertsch, V. Roth, 1 imm. (AMNH); Palm Canyon, Kofa Mountains, 25.IV.1960, W.J. Gertsch, 3 imm. (AMNH); Yavapai Co., Yarnell, 5.VI.1937, R. Komarek, 1♀ (AMNH); Yavapai Co., Congress Junction, VII.1938, J.P. Klein, 1♀, ♂ (CAS) <bold>California:</bold> Los Angeles Co., Mulholland Drive, Santa Monica Mountains, 1♀ (AMNH); Ventura Co., Santa Barbara, 1♀ (USNM); San Diego Co., Sutherland Dam, Santa Ysabel Creek, 14.V.1948, W.M. Pearce, 1 imm. (AMNH); San Diego Co., Jacumba, 30.IX.1961, W. Ivie, W.J. Gertsch, 3 imm. (AMNH). <bold>Texas:</bold> Presidio Co., 1 mile west of Lajitas, 23-30.IV.1963, J.E. Gillaspy, 1♀ (MCZ); Brewster <!--PageBreak-->Co., Big Bend National Park, KA Bar ranch house, 24-25.V.1967, E. Sabath, on rock porch, 1 imm. (AMNH); Brewster Co., Big Bend National Park, Hot Springs, 12.XII.1954, K.W. Haller, 1p♂ (AMNH); Edwards Co., Punkin Cave, 8 miles southwest of Carta Valley, 4.IX.1965, J. Redell, 1 imm. (AMNH); Val Verde Co., Marshall Bat Cave, bottom of dug entrance shaft, 800' from natural entrance, 1.I.1963, Reddell, Reddell, 1p♂ (AMNH); Val Verde Co., H. Fawcett Ranch, 40 miles north of del Rio, 29.XII.1958, F.E. Potter Jr., several (AMNH); Val Verde Co., 10 mi west of Del Rio at jnct of Devil's and US 90 P33, 7.IV.1963, C.E. Parker, 6 imm. (CAS).</p></def></abbrev></p><p><abbrev xmlns:xlink="http://www.w3.org/1999/xlink" xlink:type="simple">Distribution.<def><p> <italic><tp:taxon-name>Selenops debilis</tp:taxon-name></italic>, <italic><tp:taxon-name>Selenops actophilus</tp:taxon-name></italic> and <italic><tp:taxon-name>Selenops nesophilus</tp:taxon-name></italic> are all found throughout the southwest of North America (<xref ref-type="fig" rid="F7">Map 7</xref>).</p></def></abbrev></p></sec></tp:treatment-sec><tp:treatment-sec><!--Section generated to contain objects referenced in tp:taxon-treatment.--><fig id="F21" position="float" orientation="portrait"><label>Figures 45–52.</label><caption><p>Copulatory organs of <italic><tp:taxon-name>Selenops makimaki</tp:taxon-name></italic> sp. n. holotype female from 21 km west of Rizo de Oro, along ridge, southeast of Cerro El Bejucal, near Chiapas border, Oaxaca, México (CAS) <bold>45–46</bold> <italic><tp:taxon-name>Selenops scitus</tp:taxon-name></italic> Muma holotype female from Mexcala, Guerrero, México (AMNH) <bold>47–48</bold> male from 22 miles west of Puerto Escondido, Oaxaca, México (CAS) <bold>49–50</bold>, <italic><tp:taxon-name>Selenops ixchel</tp:taxon-name></italic> sp. n. holotype female from Cozumel, Quintana Roo, México (CAS) <bold>51–52,</bold> <bold>45, 47, 51</bold> epigyne, ventral view <bold>46, 48, 52</bold> spermathecae, dorsal view <bold>49</bold> left pedipalp, ventral view <bold>50</bold> left pedipalp, retrolateral view. Scale bar = 0.50 mm.</p></caption><graphic xmlns:xlink="http://www.w3.org/1999/xlink" xlink:href="ZooKeys-105-001-g021.jpg" position="float" orientation="portrait" xlink:type="simple"/></fig><fig id="F5" position="float" orientation="portrait"><label>Map 5.</label><caption><p>Map of México and Guatemala (inset) showing the distribution of several <italic><tp:taxon-name>Selenops</tp:taxon-name></italic> species in the region. <italic><tp:taxon-name>Selenops aztecus</tp:taxon-name></italic> Valdez-Mondragón (white circle), <italic><tp:taxon-name>Selenops gracilis</tp:taxon-name></italic> Muma (black circles), <italic><tp:taxon-name>Selenops malinalxochitl</tp:taxon-name></italic> sp. n. (black squares), <italic><tp:taxon-name>Selenops abyssus</tp:taxon-name></italic> Muma (white squares), <italic><tp:taxon-name>Selenops juxtlahuaca</tp:taxon-name></italic> Valdez-Mondragón (white triangle), <italic><tp:taxon-name>Selenops marginalis</tp:taxon-name></italic> F.O. Pickard-Cambridge(white X), <italic><tp:taxon-name>Selenops minutus</tp:taxon-name></italic> F.O. Pickard-Cambridge (black triangle), <italic><tp:taxon-name>Selenops morosus</tp:taxon-name></italic> Banks (black Xs), <italic><tp:taxon-name>Selenops nigromaculatus</tp:taxon-name></italic> Keyserling (black hexagon), <italic><tp:taxon-name>Selenops makimaki</tp:taxon-name></italic> sp. n. (grey hexagon), <italic><tp:taxon-name>Selenops scitus</tp:taxon-name></italic> Muma (black stars), <italic><tp:taxon-name>Selenops ixchel</tp:taxon-name></italic> sp. n. (white star), <italic><tp:taxon-name>Selenops petenajtoy</tp:taxon-name></italic> sp. n. (white diamond), <italic><tp:taxon-name>Selenops lepidus</tp:taxon-name></italic> Muma (black diamond), <italic><tp:taxon-name>Selenops chamela</tp:taxon-name></italic> sp. n. (grey circle), <italic><tp:taxon-name>Selenops huetocatl</tp:taxon-name></italic> sp. n. (grey squares). US = United States, Mex = México, Gu = Guatemala, ES = El Salvador, H = Honduras, N = Nicaragua.</p></caption><graphic xmlns:xlink="http://www.w3.org/1999/xlink" xlink:href="ZooKeys-105-001-g005.jpg" position="float" orientation="portrait" xlink:type="simple"/></fig><fig id="F41" position="float" orientation="portrait"><label>Figures 195–200.</label><caption><p>Habitats and natural history of some <italic><tp:taxon-name>Selenops</tp:taxon-name></italic> species. <bold>195</bold> <italic><tp:taxon-name>Selenops submaculosus</tp:taxon-name></italic> Bryant on a tree branch, San Salvador, Bahamas. Note extreme dorsoventral flattening <bold>196</bold> In this thornscrub habitat in Bonaire, <italic><tp:taxon-name>Selenops curazao</tp:taxon-name></italic> Alayón-García can be found under bark and under the limestone rocks on the ground <bold>197</bold> Dry forest habitat on Little Tobago where <italic><tp:taxon-name>Selenops willinki</tp:taxon-name></italic> Corronca is quite common under bark <bold>198</bold> A desert habitat in San Bernardino County California where members of the <italic><tp:taxon-name>Selenops debilis</tp:taxon-name></italic> group Muma can be found on and under boulders <bold>199</bold> Tapeats Canyon, Grand Canyon National Park. <italic><tp:taxon-name>Selenops nesophilus</tp:taxon-name></italic> Chamberlin has been collected at the bottom of the canyon and this is the northernmost collection locality for the genus in North America <bold>200</bold> Cloud forest in Chiapas, México where <italic><tp:taxon-name>Selenops huetocatl</tp:taxon-name></italic> sp. n. can be found.</p></caption><graphic xmlns:xlink="http://www.w3.org/1999/xlink" xlink:href="ZooKeys-105-001-g041.jpg" position="float" orientation="portrait" xlink:type="simple"/></fig><fig id="F7" position="float" orientation="portrait"><label>Map 7.</label><caption><p>Map of North America, including the United States and México (inset) showing the distribution of some members of the <italic><tp:taxon-name>Selenops debilis</tp:taxon-name></italic> group (<italic>sensu</italic> Muma 1953), including those than cannot be identified to species (black circles) either because they are juveniles or they have diagnostic characteristics of more than one species (see text), <italic><tp:taxon-name>Selenops actophilus</tp:taxon-name></italic> Chamberlin (white circles), <italic><tp:taxon-name>Selenops debilis</tp:taxon-name></italic> Banks (white diamonds), and <italic><tp:taxon-name>Selenops nesophilus</tp:taxon-name></italic> Chamberlin (white stars).</p></caption><graphic xmlns:xlink="http://www.w3.org/1999/xlink" xlink:href="ZooKeys-105-001-g007.jpg" position="float" orientation="portrait" xlink:type="simple"/></fig><fig id="F23" position="float" orientation="portrait"><label>Figures 61–68.</label><caption><p>Copulatory organs of <italic><tp:taxon-name>Selenops nesophilus</tp:taxon-name></italic> Chamberlin holotype male from Isla Tortuga, Baja California Sur, México (CAS) <bold>61–62</bold> female from Isla Tortuga, Baja California Sur, México (CAS) <bold>63–64</bold> <italic><tp:taxon-name>Selenops debilis</tp:taxon-name></italic> group showing some of the internal variation found in various specimens. Female from Portal, Cochise Co., Arizona (AMNH) <bold>65</bold> females from Guadelupe Canyon, Cochise Co., Arizona (AMNH) <bold>66–67</bold> female from 1 mile west of Lajitas, Brewster Co., Texas (AMNH) <bold>68, 61</bold> left pedipalp, ventral view <bold>62</bold> left pedipalp, retrolateral view <bold>63</bold> epigyne, ventral view <bold>64–67</bold> spermathecae, dorsal view. Scale bar = 0.50 mm.</p></caption><graphic xmlns:xlink="http://www.w3.org/1999/xlink" xlink:href="ZooKeys-105-001-g023.jpg" position="float" orientation="portrait" xlink:type="simple"/></fig></tp:treatment-sec><ref-list><ref id="B41"><mixed-citation xmlns:xlink="http://www.w3.org/1999/xlink" xlink:type="simple"><person-group><name name-style="western"><surname>Muma</surname><given-names>MH</given-names></name></person-group> (<year>1953</year>)<article-title> A study of the spider family Selenopidae in North and Central America and the West Indies.</article-title><source>American Museum Novitates</source><volume>1619</volume>:<fpage>1</fpage>-<lpage>55</lpage>.</mixed-citation></ref><ref id="B21"><mixed-citation xmlns:xlink="http://www.w3.org/1999/xlink" xlink:type="simple"><person-group><name name-style="western"><surname>Crews</surname><given-names>SC</given-names></name><name name-style="western"><surname>Gillespie</surname><given-names>RG</given-names></name></person-group> (<year>2010</year>)<article-title> Molecular systematics of <italic>Selenops</italic> spiders (Araneae: Selenopidae) from North and Central America: implications for Caribbean biogeography.</article-title><source>Biological Journal of the Linnean Society</source><volume>101</volume>:<fpage>288</fpage>-<lpage>322</lpage>. doi: <ext-link ext-link-type="uri" xlink:href="http://dx.doi.org/10.1111/j.1095-8312.2010.01494.x" xlink:type="simple">10.1111/j.1095-8312.2010.01494.x</ext-link></mixed-citation></ref></ref-list></tp:taxon-treatment>
