# Supplementary material for: A revision of the spider genus Selenops Latreille, 1819 (Arachnida, Araneae, Selenopidae) in North America, Central America and the Caribbean
Source: Zookeys. 2011 Jun 14;(105):1–182. doi: 10.3897/zookeys.105.724 (PMC3131050; doi:10.3897/zookeys.105.724)
Supplement: XML Treatment for Selenops actophilus [file zookeys.105.724-treatment22.xml]

<!DOCTYPE tp:taxon-treatment
  PUBLIC "-//TaxonX//DTD Taxonomic Treatment Publishing DTD v0 20100105//EN" "tax-treatment-NSO.dtd">
<tp:taxon-treatment xmlns:tp="http://www.plazi.org/taxpub"><tp:treatment-meta><mixed-citation publication-type="journal"><person-group><name><surname>Crews</surname><given-names>Sarah C.</given-names></name></person-group><article-title>A revision of the spider genus <italic>Selenops</italic> Latreille, 1819 (Arachnida, Araneae, Selenopidae) in North America, Central America and the Caribbean</article-title><source>Zookeys</source><day>14</day><month>6</month><year>2011</year><volume>2011</volume><issue>105</issue><fpage>1</fpage><lpage>182</lpage><pub-id pub-id-type="doi">10.3897/zookeys.105.724</pub-id></mixed-citation></tp:treatment-meta><tp:nomenclature><tp:taxon-name>
                        <tp:taxon-name-part taxon-name-part-type="genus">Selenops</tp:taxon-name-part>
                        <tp:taxon-name-part taxon-name-part-type="species">actophilus</tp:taxon-name-part>
                        <object-id xmlns:xlink="http://www.w3.org/1999/xlink" xlink:type="simple">http://species-id.net/wiki/Selenops_actophilus</object-id>
                    </tp:taxon-name><tp:taxon-authority>Chamberlin, 1924</tp:taxon-authority><xref ref-type="fig" rid="F22">Figs 53–56</xref><xref ref-type="fig" rid="F41">198</xref><xref ref-type="fig" rid="F7">Map 7</xref><tp:nomenclature-citation-list><tp:nomenclature-citation><tp:taxon-name>Selenops actophilus</tp:taxon-name><comment><xref ref-type="bibr" rid="B13">Chamberlin 1924</xref>: 655, Figs 95–98 (♂, ♀, examined).</comment></tp:nomenclature-citation><tp:nomenclature-citation><tp:taxon-name>Selenops actophilus</tp:taxon-name><comment>:<xref ref-type="bibr" rid="B41">Muma 1953</xref>: 14, Figs 19–22 (♂, ♀).</comment></tp:nomenclature-citation></tp:nomenclature-citation-list></tp:nomenclature><tp:treatment-sec sec-type="Type material"><title>Type material.</title><p>Holotype male: San Carlos Bay, Sonora, México, 7.VII.1921, J.C. Chamberlin (CAS1435, examined).</p></tp:treatment-sec><tp:treatment-sec sec-type="Other material examined"><title>Other material examined.</title><p><abbrev xmlns:xlink="http://www.w3.org/1999/xlink" xlink:type="simple">MÉXICO: Baja California:<def><p> Meling Ranch, 26.V.1981, V. Roth, 1♂ (AMNH). <bold>Chihuahua:</bold> 19 mi SW Tejaban along Urique River, 19.V.1991, R.E. Stecker 1♂ (CAS); 10 mi SW Tejaban along Urique River, 11-15.V.1991, R.E. Stecker, 2♀, 1♂, 3 imm. (CAS); 25 mi SW Tejaban along Urique River, 20-23.V.1991, R.E. Stecker, 1♂ (CAS). <bold>Sinaloa:</bold> 40 miles south of Culiacán, 6.VIII.1956, V. Roth, W.J. Gertsch, 1♀ (AMNH). <bold>Sonora:</bold> Guaymas, under a rock on hill above Jamison's Dock, 3.IV.1964, W. Shear, 1♀ (AMNH); Guaymas, 24.VI.1943, F.J. Pough, 1♀ (AMNH); Guaymas, 14.IV.1921, J. C. Chamberlin, 1♀ (AMNH); Guaymas, 9.IV.1921, E.P. Van Duzee, 1♀ (AMNH); San Pedro Bay, 7.VII. 1921, J.C. Chamberlin (CAS1436); 15 miles west of Yecora, 4000', 7.VIII.1986, V. Roth, 1♀ (CAS); Navajoa, 1.VIII.1952, P., C. Vaurie, 1♂ (AMNH); Alamos, on building, 27.IV.1986, V. Roth, several (AMNH); Sonoran Highway on way to Yecora, <named-content content-type="dwc:verbatimCoordinates" xlink:type="simple">28°34'08.7"N, 109°39'28.1"W</named-content>, 1512', 14.VII.2007, M. VanDam, 1♀ (EME sel_851). <bold>UNITED STATES: Arizona:</bold> Cochise Co., Chiricahua Mtns.,1.VI.1952, M. Cazier, W.J. Gertsch, R. Schrammel, 1♀ (AMNH); Cochise Co., 4 mi west of Portal, South fork of Cave Creek, 10.VI.1958, W.J, J.W. Gertsch, 1♀ (AMNH); Cochise Co., Chiricahua Mtns, SWRS, 5400', 5.VI.1965, D. Ligon, 1♀ (AMNH); Cochise Co., Chiricahua Mountains, South Fork of Cave Creek, 31.51 N, 109.12 W, 24.V.1963, W.J. Gertsch, W. Ivie, 1♂, 1♀ (AMNH); Mohave Co., South of Wickieup, 2.7 miles from Hwy 93, Burro Creek Crossing Road, <named-content content-type="dwc:verbatimCoordinates" xlink:type="simple">34°36'449"N, 113°28'921"W</named-content>, S. Crews, L. Bell, 1♂ (CAS sel_001); Pima Co., Organ Pipe Cactus National Monument, 10.VI.1952, M. Cazier, W. J. Gertsch, R. Schrammel, 1♂ (AMNH); Santa<!--PageBreak--> Cruz Co., Pena Blanca Lake, northwest of Nogales, 31.24 N, 111.05 W, 19.V.1963, W. J. Gertsch, W. Ivie, several (AMNH); Santa Cruz Co., 10 miles east of Nogales, 9.V.1961, W.J. Gertsch, 1♀, 1 imm. (AMNH); Santa Cruz Co., Santa Rita Mountains, Madera Canyon, 7.VI.1952, Cazier, Gertsch, Schrammel, 1♀ (AMNH - with a male, however, male cannot be confirmed as this species). <bold>Texas:</bold> Alpine Co, 30.VI.1965, running on ground, M.H. Muma, 1♂ (FSU); Brewster Co., Big Bend National Park, The Basin, 5400', 24.V.1965, K.W. Haller, 1♂ (AMNH); Presidio Co., 11 miles west of Valentine, VI.1948, Reagan, Flury, 2♀ (AMNH); Val Verde Co., 19 miles north of Comstock, 14.IV.1973, C. Soileau, 2♀, 1♂, 3 imm. (AMNH); Val Verde Co., Seminole Canyon, Hwy 90, under bridge, <named-content content-type="dwc:verbatimCoordinates" xlink:type="simple">29°42.523"N, 101°18.138"W</named-content>, 18.XI.2004, along road, under rock, P. Paquin, PP-8804, 1 imm. (EME sel_208).</p></def></abbrev></p></tp:treatment-sec><tp:treatment-sec sec-type="Diagnosis"><title>Diagnosis.</title><p>Males can be distinguished from <italic><tp:taxon-name>Selenops debilis</tp:taxon-name></italic> and <italic><tp:taxon-name>Selenops nesophilus</tp:taxon-name></italic> by a combination of the embolus beginning at the 5 o'clock position and a MA that is broad, but tapers suddenly to a finger-like extension. Additionally, the conductor and RTA are shaped differently than those of <italic><tp:taxon-name>Selenops debilis</tp:taxon-name></italic> and <italic><tp:taxon-name>Selenops nesophilus</tp:taxon-name></italic> (<xref ref-type="fig" rid="F22">Figs 59</xref>–<xref ref-type="fig" rid="F23">62</xref>). Females can be distinguished by a more triangular epigynal plate, with a distally narrower septum. Internally, there is a much smaller invagination of the posterodorsal fold than in the other two species, and the spermathecae consist of two nearly parallel branches extending anteriorly (<xref ref-type="fig" rid="F22">Figs 55–56</xref>).</p></tp:treatment-sec><tp:treatment-sec sec-type="Description"><title>Description.</title><p><italic>Holotype male:</italic> Color:carapace brownish-red; sternum red-brown; chelicerae reddish-brown; maxillae light yellow-brown, lightening to white distally; labium grey-brown, lightening distally; abdomen dorsally grey-brown, damaged; ventrally dusky grey with no markings; legs orange-brown, annulations no longer apparent on this specimen. Carapace:0.96 times longer than broad; Eyes:AER slightly recurved; PER recurved; PME larger than AME, PLE largest, ALE smallest; eye diameters, AME 0.15, ALE 0.05, PME 0.20, PLE 0.33; interdistances AME-PME 0.05, PME-ALE 0.18, ALE-PLE 0.43. PME-PME 0.95 mm. ALE-ALE 1.58; ocular quadrangle AME-AME 0.40, PLE-PLE 1.95; clypeus 0.08 high. Mouthparts: chelicerae with a few stout setae medially and anteriorly; maxillae longer than broad, with tuft of conspicuous setae distally; labium distally rounded. Sternum:1.11 times longer than broad, posteriorly indented. Legs:Leg formula 4321 (Muma, 1953); scopulae present on distal end of all 4 tarsi; tarsi I-IV with strong claw tufts; pr claw toothed, rl claw with fewer teeth; Leg I, missing; Leg II, Fm pr 1–1–1, d 1–1–1, rl 1–1–1; Ti pr 1–1–0, d 1–2–0, rl 1–1–0, v 2–2–2; Mt pr 1–1–0, v 2–2, rl 1–1–0; Leg III, Fm pr 1–1–1, d 1–1–1, rl 1–1–1; Ti pr 1–1–0, d 1–1–0, rl 1–1–0, v 2–1–2; Mt v 2–2; Leg IV, Fm pr 1–1–1, d 1–1–1, rl 1–1–1; Ti pr 1–1–0, d 1–2–0, rl 1–1–0, v 2–2–2; Mt pr 1–1–0, v 2–2, rl 1–1–0. Abdomen:without terminal setal tufts. Pedipalp:Fm, spination dorsal 0–1–4; cymbium ovoid in ventral view; conductor large, subangular structure arising mediolaterally, curved on one side and sinuous on the other, angular at bottom, tapering upwards with small hook distally, pointed toward 12 o'clock; embolus long, slender, curving around edge of bulb, beginning at 4 o'clock, terminating at 12 o'clock; MA located at 2 o'clock position, directed laterally, with short, very wide base and a long finger-like process; RTA with two branches, ventral process smaller of <!--PageBreak-->the two and blunt and curved, the lateral process a stout stalk with large nearly quadrangular process; tibial apophyses extend at least ¼ the length the cymbium in ventral view (<xref ref-type="fig" rid="F22">Figs 53–54</xref>). <italic>Dimensions:</italic> Total length 8.60. Carapace length 4.25, width 4.45. Sternum length 2.00, width 1.80. Abdomen length 3.35, width 2.55. Pedipalp: Fm 1.50, Pt 0.30, Ti 0.75, Ta 1.00, total 3.55. Leg I: Missing. Leg II: Fm 5.50, Pt 2.00, Ti 5.00, Mt 4.75, Ta 2.00, total 18.75. Leg III: Fm 5.90, Pt 1.75, Ti 5.00, Mt and Ta missing. Leg IV: Missing.</p><p><italic>Female (CAS 1436):</italic> Color:carapace (CAS 1436) brown-red (recent) dusky yellow with dark patches laterally; sternum (CAS 1436) red-brown (recent) light orange-brown darker at border; chelicerae (CAS 1436) reddish-brown (recent) dusky yellow with broad lateral brown stripes; maxillae (CAS 1436) red-brown lightening distally (recent) light brown lightening distally; labium (CAS 1436) red-brown, lightening distally (recent) orange-brown, dusky on sides, lightening distally; abdomen dorsally (CAS 1436) grey-brown, damaged (recent) grey to cream-colored, slightly damaged, markings not visible; ventrally (CAS 1436) dark grey (recent) cream-colored; legs (CAS 1436) orange-brown, markings not visible (recent) dusky cream with stripes, not present on retrolateral side of femur. Carapace:0.98 times longer than broad. Eyes:AER slightly recurved; PER recurved; PME larger than AME, PLE largest, ALE smallest; eye diameters, AME 0.23, ALE 0.10, PME 0.35, PLE 0.53; interdistances AME-PME 0.05, PME-ALE 0.23, ALE-PLE 0.53. PME-PME 1.23. ALE-ALE 2.08; ocular quadrangle AME-AME 0.45, PLE-PLE 2.30; clypeus 0.23 high. Mouthparts:Chelicerae with stout setae medially and anteriorly; labium distally rounded. Sternum:1.13 times longer than broad, posteriorly indented. Legs:Leg I only slightly shorter than legs II, III and IV; leg formula 4321 (Muma, 1953); scopulae present on tarsi of all legs and metatarsi of legs I and II; tarsi I-IV with strong claw tufts; pr claw per foot slightly toothed; spination: leg I, Fm pr 1–1–0, d 1–1–1, rl 1–1–1; Ti v 2–2–2; Mt v 2–2; leg II, Fm pr 1–1–0, d 1–1–1, rl 1–1–1; Ti v 2–2–2; Mt v 2–2; leg III, Fm pr 1–1–0, d 1–1–1, rl 1–1–1; Ti v 2–2–0; Mt v 2–2; leg IV, Fm pr 1–1–0, d 1–1–1, rl 1–1–1; Ti pr 1–0–0, v 2–2–0, rl 1–1–0; Mt v 2–2. Abdomen:without terminal setal tufts. Pedipalp:Claw with 11 teeth. Epigyne:epigynal plate triangular, narrow septum that widens and connects to what appear to be epigynal pockets, genital openings located where the septum begins to widen; internally, spermathecae simple, two branched cylindrical structures that extend anteriorly, with each branch nearly parallel to the other, though the outermost branches curve outward a bit; small posterodorsal fold present that doesn't cover any of the internal structures, and is just a very slight invagination of the bottom of the epigynal plate (<xref ref-type="fig" rid="F22">Figs 55–56</xref>). <italic>Dimensions:</italic> Total length 8.68. Carapace: length 5.00 width 5.10. Sternum: length 2.25, width 2.00. Pedipalp: Fm 1.35, Pt 0.60, Ti 0.80, Ta 1.50, total 4.25. Leg I: Fm 5.00, Pt 1.80, Ti 4.00, Mt 3.50, Ta 1.75, total 16.05. Leg II: Missing. Leg III: Fm 5.80, Pt 2.00, Ti 4.65, Mt 4.00, Ta 1.75, total 18.20. Leg IV: Fm 5.75, Pt 2.00, Ti 4.75, Mt and Ta missing.</p></tp:treatment-sec><tp:treatment-sec sec-type="Natural History"><title>Natural History.</title><p>Collected under rocks in the arid southwest (<xref ref-type="fig" rid="F41">Fig. 198</xref>).</p></tp:treatment-sec><tp:treatment-sec sec-type="Distribution"><title>Distribution.</title><p>Definitely found from Sonora, México, east to west Texas (<xref ref-type="fig" rid="F7">Map 7</xref>). It may also be found in other areas of desert southwest of North America.<!--PageBreak--></p></tp:treatment-sec><tp:treatment-sec><!--Section generated to contain objects referenced in tp:taxon-treatment.--><fig id="F22" position="float" orientation="portrait"><label>Figures 53–60.</label><caption><p>Copulatory organs of <italic><tp:taxon-name>Selenops actophilus</tp:taxon-name></italic> Chamberlin holotype male from San Carlos Bay, Sonora, México (CAS) <bold>53–54</bold> female CAS 1436 from San Pedro Bay, Sonora, México (CAS) <bold>55–56</bold> <italic><tp:taxon-name>Selenops debilis</tp:taxon-name></italic> Banks neotype female from San Jose del Cabo, México (MCZ) <bold>57–58</bold> male from Oro Blanco Mountains,12 miles from Nogales, Arizona (AMNH) <bold>59–60, 53, 59</bold> left pedipalp, ventral view <bold>54, 60</bold> left pedipalp, retrolateral view, <bold>55, 57</bold> epigyne, ventral view <bold>56, 58</bold> spermathecae, dorsal view. Scale bar = 0.50 mm.</p></caption><graphic xmlns:xlink="http://www.w3.org/1999/xlink" xlink:href="ZooKeys-105-001-g022.jpg" position="float" orientation="portrait" xlink:type="simple"/></fig><fig id="F41" position="float" orientation="portrait"><label>Figures 195–200.</label><caption><p>Habitats and natural history of some <italic><tp:taxon-name>Selenops</tp:taxon-name></italic> species. <bold>195</bold> <italic><tp:taxon-name>Selenops submaculosus</tp:taxon-name></italic> Bryant on a tree branch, San Salvador, Bahamas. Note extreme dorsoventral flattening <bold>196</bold> In this thornscrub habitat in Bonaire, <italic><tp:taxon-name>Selenops curazao</tp:taxon-name></italic> Alayón-García can be found under bark and under the limestone rocks on the ground <bold>197</bold> Dry forest habitat on Little Tobago where <italic><tp:taxon-name>Selenops willinki</tp:taxon-name></italic> Corronca is quite common under bark <bold>198</bold> A desert habitat in San Bernardino County California where members of the <italic><tp:taxon-name>Selenops debilis</tp:taxon-name></italic> group Muma can be found on and under boulders <bold>199</bold> Tapeats Canyon, Grand Canyon National Park. <italic><tp:taxon-name>Selenops nesophilus</tp:taxon-name></italic> Chamberlin has been collected at the bottom of the canyon and this is the northernmost collection locality for the genus in North America <bold>200</bold> Cloud forest in Chiapas, México where <italic><tp:taxon-name>Selenops huetocatl</tp:taxon-name></italic> sp. n. can be found.</p></caption><graphic xmlns:xlink="http://www.w3.org/1999/xlink" xlink:href="ZooKeys-105-001-g041.jpg" position="float" orientation="portrait" xlink:type="simple"/></fig><fig id="F7" position="float" orientation="portrait"><label>Map 7.</label><caption><p>Map of North America, including the United States and México (inset) showing the distribution of some members of the <italic><tp:taxon-name>Selenops debilis</tp:taxon-name></italic> group (<italic>sensu</italic> Muma 1953), including those than cannot be identified to species (black circles) either because they are juveniles or they have diagnostic characteristics of more than one species (see text), <italic><tp:taxon-name>Selenops actophilus</tp:taxon-name></italic> Chamberlin (white circles), <italic><tp:taxon-name>Selenops debilis</tp:taxon-name></italic> Banks (white diamonds), and <italic><tp:taxon-name>Selenops nesophilus</tp:taxon-name></italic> Chamberlin (white stars).</p></caption><graphic xmlns:xlink="http://www.w3.org/1999/xlink" xlink:href="ZooKeys-105-001-g007.jpg" position="float" orientation="portrait" xlink:type="simple"/></fig><fig id="F23" position="float" orientation="portrait"><label>Figures 61–68.</label><caption><p>Copulatory organs of <italic><tp:taxon-name>Selenops nesophilus</tp:taxon-name></italic> Chamberlin holotype male from Isla Tortuga, Baja California Sur, México (CAS) <bold>61–62</bold> female from Isla Tortuga, Baja California Sur, México (CAS) <bold>63–64</bold> <italic><tp:taxon-name>Selenops debilis</tp:taxon-name></italic> group showing some of the internal variation found in various specimens. Female from Portal, Cochise Co., Arizona (AMNH) <bold>65</bold> females from Guadelupe Canyon, Cochise Co., Arizona (AMNH) <bold>66–67</bold> female from 1 mile west of Lajitas, Brewster Co., Texas (AMNH) <bold>68, 61</bold> left pedipalp, ventral view <bold>62</bold> left pedipalp, retrolateral view <bold>63</bold> epigyne, ventral view <bold>64–67</bold> spermathecae, dorsal view. Scale bar = 0.50 mm.</p></caption><graphic xmlns:xlink="http://www.w3.org/1999/xlink" xlink:href="ZooKeys-105-001-g023.jpg" position="float" orientation="portrait" xlink:type="simple"/></fig></tp:treatment-sec><ref-list><ref id="B13"><mixed-citation xmlns:xlink="http://www.w3.org/1999/xlink" xlink:type="simple"><person-group><name name-style="western"><surname>Chamberlin</surname><given-names>RV</given-names></name></person-group> (<year>1924</year>)<article-title> The spider fauna of the shores and islands of the Gulf of California.</article-title><source>Proceedings of the California Academy of Sciences</source><volume>12</volume>:<fpage>561</fpage>-<lpage>694</lpage>.</mixed-citation></ref><ref id="B41"><mixed-citation xmlns:xlink="http://www.w3.org/1999/xlink" xlink:type="simple"><person-group><name name-style="western"><surname>Muma</surname><given-names>MH</given-names></name></person-group> (<year>1953</year>)<article-title> A study of the spider family Selenopidae in North and Central America and the West Indies.</article-title><source>American Museum Novitates</source><volume>1619</volume>:<fpage>1</fpage>-<lpage>55</lpage>.</mixed-citation></ref></ref-list></tp:taxon-treatment>
