# Supplementary material for: A revision of the spider genus Selenops Latreille, 1819 (Arachnida, Araneae, Selenopidae) in North America, Central America and the Caribbean
Source: Zookeys. 2011 Jun 14;(105):1–182. doi: 10.3897/zookeys.105.724 (PMC3131050; doi:10.3897/zookeys.105.724)
Supplement: XML Treatment for Selenops debilis [file zookeys.105.724-treatment23.xml]

<!DOCTYPE tp:taxon-treatment
  PUBLIC "-//TaxonX//DTD Taxonomic Treatment Publishing DTD v0 20100105//EN" "tax-treatment-NSO.dtd">
<tp:taxon-treatment xmlns:tp="http://www.plazi.org/taxpub"><tp:treatment-meta><mixed-citation publication-type="journal"><person-group><name><surname>Crews</surname><given-names>Sarah C.</given-names></name></person-group><article-title>A revision of the spider genus <italic>Selenops</italic> Latreille, 1819 (Arachnida, Araneae, Selenopidae) in North America, Central America and the Caribbean</article-title><source>Zookeys</source><day>14</day><month>6</month><year>2011</year><volume>2011</volume><issue>105</issue><fpage>1</fpage><lpage>182</lpage><pub-id pub-id-type="doi">10.3897/zookeys.105.724</pub-id></mixed-citation></tp:treatment-meta><tp:nomenclature><tp:taxon-name>
                        <tp:taxon-name-part taxon-name-part-type="genus">Selenops</tp:taxon-name-part>
                        <tp:taxon-name-part taxon-name-part-type="species">debilis</tp:taxon-name-part>
                        <object-id xmlns:xlink="http://www.w3.org/1999/xlink" xlink:type="simple">http://species-id.net/wiki/Selenops_debilis</object-id>
                    </tp:taxon-name><tp:taxon-authority>Banks, 1898</tp:taxon-authority><xref ref-type="fig" rid="F22">Figs 57–60</xref><xref ref-type="fig" rid="F41">198</xref><xref ref-type="fig" rid="F7">Map 7</xref><tp:nomenclature-citation-list><tp:nomenclature-citation><tp:taxon-name>Selenops debilis</tp:taxon-name><comment><xref ref-type="bibr" rid="B6">Banks 1898</xref>: 267, pl. 16, Fig. 14 (♀, not examined).</comment></tp:nomenclature-citation><tp:nomenclature-citation><tp:taxon-name>Selenops debilis</tp:taxon-name><comment><xref ref-type="bibr" rid="B41">Muma 1953</xref>: 13, figs 15–18 (♀, ♂; ♀ neotype examined).</comment></tp:nomenclature-citation></tp:nomenclature-citation-list></tp:nomenclature><tp:treatment-sec sec-type="Type material"><title>Type material.</title><p>Neotype female designated by Muma (1953: 14): San Jose del Cabo, México, G. Eisen, F. Vaslit (MCZ, examined). The holotype, from the same location, was lost or destroyed.</p></tp:treatment-sec><tp:treatment-sec sec-type="Note"><title>Note.</title><p>Muma (1953: 14) also designated a male specimen from Oro Blanco Mountains, 12 miles from Nogales, Arizona, VII.1937, P. Steckler (AMNH), as an ‘allotype'. The neotype and Muma's ‘allotype' are in terrible shape and the descriptions differ from <xref ref-type="bibr" rid="B41">Muma (1953)</xref> in coloration and markings due to aging, drying and fading.</p></tp:treatment-sec><tp:treatment-sec sec-type="Other material examined"><title>Other material examined.</title><p><abbrev xmlns:xlink="http://www.w3.org/1999/xlink" xlink:type="simple">MÉXICO: Baja California:<def><p> El Rosario, under reeds along lagoon, hillsides, 5.V.1961, W.J. Gertsch, V. Roth, 1♀ (AMNH). <bold>Baja California Sur:</bold> 23 km north of La Paz, <italic><tp:taxon-name>Neotoma</tp:taxon-name></italic> 8460, 10.VII.1957, Ryckman, Spencer, 1♀ (AMNH); Sierra La Laguna, Cañon de la Zorra, 240 m, 22.VIII.1986, M. Jiminez, 1♂ (USNM). <bold>Sinaloa:</bold> 6 mi S of Culiacán, 22.VII.1954, W.J. Gertsch, 1♀ (AMNH). <bold>Sonora:</bold> San Miguel Hercostos, 2♀ (USNM). <bold>UNITED STATES: Arizona:</bold> Cochise Co., Chiricahua Mtns., 6000', 31.V.1952, M. Cazier, W.J. Gertsch, R. Schrammel, 1♀ (AMNH); Cochise Co., Portal, 12.VI.1923, W.J. Gertsch, 1♂ (AMNH); Pima Co.,Tucson, O. Bryant, 1♀ (AMNH); Pima Co., Santa Catalina Mountains, 17.V.1941, R.H. Crandall, 1p♀, 1♀ (AMNH); Santa Cruz Co., Paradise, 10.V.1989, S. Roth, 1♂ (CAS); Santa Cruz Co., Madera Canyon, Mt. Wrightson Trail, 1.VIII.2005, J. Starrett, S. Thomas, under rocks, logs in forest, 4 imm. (EME sel_264, 270, 271, 272). <bold>New Mexico:</bold> Hidalgo Co., Antelope Pass, 2.VI.1988, Tomberlin, pan trap, 1♂ (AMNH).</p></def></abbrev></p></tp:treatment-sec><tp:treatment-sec sec-type="Diagnosis"><title>Diagnosis.</title><p>Females can be distinguished from others by the combination of a wider median septum with parallel lateral margins, and long, cylindrical spermathecae directed anterolaterally (<xref ref-type="fig" rid="F22">Figs 57–58</xref>). Males can be distinguished from other species by the RTA, which is a very small stalk, distally bifurcated into a v-shape, with a small angular lateral projection (<xref ref-type="fig" rid="F22">Figs 59–60</xref>).</p></tp:treatment-sec><tp:treatment-sec sec-type="Remarks"><title>Remarks.</title><p>The male was matched to the female neotype by <xref ref-type="bibr" rid="B41">Muma (1953)</xref> based on the general appearance, including coloration, pattern and structure. They are from distant localities, and there are other species in this group that are very similar, and species boundaries are unclear. Thus, it is entirely possible that this male and this female are not the same species.</p></tp:treatment-sec><tp:treatment-sec sec-type="Description"><title>Description.</title><p><italic>Male</italic> (fromOro Blanco Mountains, Muma's ‘allotype'):carapace orange-brown; chelicerae orange-brown; maxillae brown-yellow, lighter distally; labium brown, lightening distally; abdomen dorsally orange-brown, no marks visible; legs orange-brown, markings indistinct. Carapace: 0.94 times longer than broad. Eyes:AER nearly straight; PER recurved; PME larger than AME, PLE largest, ALE smallest; eye diameters, AME 0.13, ALE 0.10, PME 0.30, PLE 0.35; interdistances AME-PME <!--PageBreak-->0.03, PME-ALE 0.10, ALE-PLE 0.50. PME-PME 1.00. ALE-ALE 1.60; ocular quadrangle AME-AME 0.35, PLE-PLE 1.88; clypeus 0.09 high. Mouthparts:chelicerae with a few stout setae medially and anteriorly; maxillae longer than broad, with tuft of conspicuous setae distally; labium distally rounded. Sternum:as long as broad, posteriorly indented. Legs:leg formula 4321 (Muma, 1953); scopulae present on distal end of all 4 tarsi; tarsi I-IV with strong claw tufts; both claws with same number of teeth; spination: leg I, Fm pr 1–1–1, d 1–1–1, rl 1–1–1; Ti pr 1–0–1, rl 1–0–1, d 1–2–0, v 2–2–2; Mt pr 1–0–0, v 2–2–0, rl 1–1–0; II, F pr 1–1–1, d 1–1–1, rl 1–1–1; Ti pr 1–1–0, d 1–2–0, rl 1–1–0, v 2–2–2; Mt pr 1–0–0, v 2–2, rl 1–0–0; III, Fm pr 1–1–1, d 1–1–1, rl 1–1–1; Ti pr 1–0–1, rl 1–0–1, d 1–1–1, v 2–2–2; Mt pr 1–0–0, rl 1–0–0, v 2–2. Abdomen:without terminal setal tufts. Pedipalp:Fm, spination d 0–1–4; cymbium oval in ventral view, slightly angled posterolaterally; conductor large angular structure arising laterally, curved on one side, sinuate on other, tapering upwards, pointed distally; embolus long, slender, curved, beginning at 5 o'clock, terminating at 12 o'clock; MA with short round base, tapering abruptly to longer finger-like process, originating at 2 o'clock, directed laterally; RTA with two processes, dorsal process bifurcated, on short stalk, distally v-shaped, with angular process; ventral apophysis small, rounded,directed ventrally; apophyses extend at least ¼ the length of the cymbium in ventral view (<xref ref-type="fig" rid="F22">Figs 59–60</xref>). <italic>Dimensions:</italic> Total length 8.70. Carapace length 4.15, width 4.40. Sternum length 1.70, width 1.70. Abdomen length 4.55, width 3.00. Pedipalp: Fm 1.50, Pt 0.35, Ti 0.75, Ta 1.40, total 4.00. Leg I: Fm 4.75, Pt 2.00, Ti 4.90, Mt 4.50, Ta 2.40, total 18.55. Leg II: Fm 5.30, Pt 2.40, Ti 5.00, Mt 5.00, Ta 2.00, total 19.70. Leg III: Fm 5.00, Pt 1.85, Ti 4.80, Mt 5.00, Ta 2.00, total 18.65. Leg IV: Absent, Fm 4.99, Pt 1.53, Ti 4.58, Mt 4.16, Ta 1.87, total 17.13.</p><p><italic>Neotype female:</italic> Color:carapace orange-brown, no markings visible; chelicerae orange-brown; maxillae orange-brown, lightening distally; labium orange-brown, lightening distally; abdomen dorsally yellow-tan with mediolateral dark spots and laterocaudal festoon; ventrally dusky yellow-grey, no markings; legs pale-yellow. Carapace: 0.94 times longer than broad. Eyes:AER slightly recurved; PER recurved; PME larger than AME, PLE largest, ALE smallest; eye diameters, AME 0.15, ALE 0.10, PME 0.30, PLE 0.45; interdistances AME-PME 0.05, PME-ALE 0.08, ALE-PLE 0.45. PME-PME 1.00. ALE-ALE 1.60; ocular quadrangle AME-AME 0.35, PLE-PLE 1.80; clypeus 0.15 high. Mouthparts:chelicerae with a few stout setae medially and anteriorly; maxillae longer than broad, with tuft of conspicuous setae distally; labium distally rounded. Sternum:1.14 times longer than broad, posteriorly indented. Legs:leg formula 4321 (Muma, 1953); spination: unavailable, legs disarticulated. Abdomen:without terminal setal tufts. Pedipalp:claw with 13 teeth. Epigyne: Median septum conspicuous, sides of septum mostly parallel, somewhat truncate posteriorly, genital openings located at lateral margins of septum, posterior margin of plate sinuous; internally, ducts elongated, directed anterolaterally, fertilization ducts located laterally; small posterodorsal fold present, sinuous, not covering internal ducts (<xref ref-type="fig" rid="F22">Figs 55–56</xref>). <italic>Dimensions:</italic> Total length 8.85. Carapace length 3.85, width 4.10. Sternum length 2.00, width 1.75. Abdomen length 5.00, width 4.00.<!--PageBreak--></p></tp:treatment-sec><tp:treatment-sec sec-type="Natural History"><title>Natural History.</title><p>Found under rocks and logs in both arid regions (<xref ref-type="fig" rid="F41">Fig. 198</xref>) and oak woodlands.</p></tp:treatment-sec><tp:treatment-sec sec-type="Distribution"><title>Distribution.</title><p>Known from the southwest of North America, from southwestern New Mexico to Baja California, México (<xref ref-type="fig" rid="F7">Map 7</xref>).</p></tp:treatment-sec><tp:treatment-sec><!--Section generated to contain objects referenced in tp:taxon-treatment.--><fig id="F22" position="float" orientation="portrait"><label>Figures 53–60.</label><caption><p>Copulatory organs of <italic><tp:taxon-name>Selenops actophilus</tp:taxon-name></italic> Chamberlin holotype male from San Carlos Bay, Sonora, México (CAS) <bold>53–54</bold> female CAS 1436 from San Pedro Bay, Sonora, México (CAS) <bold>55–56</bold> <italic><tp:taxon-name>Selenops debilis</tp:taxon-name></italic> Banks neotype female from San Jose del Cabo, México (MCZ) <bold>57–58</bold> male from Oro Blanco Mountains,12 miles from Nogales, Arizona (AMNH) <bold>59–60, 53, 59</bold> left pedipalp, ventral view <bold>54, 60</bold> left pedipalp, retrolateral view, <bold>55, 57</bold> epigyne, ventral view <bold>56, 58</bold> spermathecae, dorsal view. Scale bar = 0.50 mm.</p></caption><graphic xmlns:xlink="http://www.w3.org/1999/xlink" xlink:href="ZooKeys-105-001-g022.jpg" position="float" orientation="portrait" xlink:type="simple"/></fig><fig id="F41" position="float" orientation="portrait"><label>Figures 195–200.</label><caption><p>Habitats and natural history of some <italic><tp:taxon-name>Selenops</tp:taxon-name></italic> species. <bold>195</bold> <italic><tp:taxon-name>Selenops submaculosus</tp:taxon-name></italic> Bryant on a tree branch, San Salvador, Bahamas. Note extreme dorsoventral flattening <bold>196</bold> In this thornscrub habitat in Bonaire, <italic><tp:taxon-name>Selenops curazao</tp:taxon-name></italic> Alayón-García can be found under bark and under the limestone rocks on the ground <bold>197</bold> Dry forest habitat on Little Tobago where <italic><tp:taxon-name>Selenops willinki</tp:taxon-name></italic> Corronca is quite common under bark <bold>198</bold> A desert habitat in San Bernardino County California where members of the <italic><tp:taxon-name>Selenops debilis</tp:taxon-name></italic> group Muma can be found on and under boulders <bold>199</bold> Tapeats Canyon, Grand Canyon National Park. <italic><tp:taxon-name>Selenops nesophilus</tp:taxon-name></italic> Chamberlin has been collected at the bottom of the canyon and this is the northernmost collection locality for the genus in North America <bold>200</bold> Cloud forest in Chiapas, México where <italic><tp:taxon-name>Selenops huetocatl</tp:taxon-name></italic> sp. n. can be found.</p></caption><graphic xmlns:xlink="http://www.w3.org/1999/xlink" xlink:href="ZooKeys-105-001-g041.jpg" position="float" orientation="portrait" xlink:type="simple"/></fig><fig id="F7" position="float" orientation="portrait"><label>Map 7.</label><caption><p>Map of North America, including the United States and México (inset) showing the distribution of some members of the <italic><tp:taxon-name>Selenops debilis</tp:taxon-name></italic> group (<italic>sensu</italic> Muma 1953), including those than cannot be identified to species (black circles) either because they are juveniles or they have diagnostic characteristics of more than one species (see text), <italic><tp:taxon-name>Selenops actophilus</tp:taxon-name></italic> Chamberlin (white circles), <italic><tp:taxon-name>Selenops debilis</tp:taxon-name></italic> Banks (white diamonds), and <italic><tp:taxon-name>Selenops nesophilus</tp:taxon-name></italic> Chamberlin (white stars).</p></caption><graphic xmlns:xlink="http://www.w3.org/1999/xlink" xlink:href="ZooKeys-105-001-g007.jpg" position="float" orientation="portrait" xlink:type="simple"/></fig></tp:treatment-sec><ref-list><ref id="B6"><mixed-citation xmlns:xlink="http://www.w3.org/1999/xlink" xlink:type="simple"><person-group><name name-style="western"><surname>Banks</surname><given-names>N</given-names></name></person-group> (<year>1898</year>)<article-title> Arachnida from Baja California and other parts of México.</article-title><source>Proceedings of the California Academy of Sciences</source><volume>1</volume>:<fpage>205</fpage>-<lpage>308</lpage>.</mixed-citation></ref><ref id="B41"><mixed-citation xmlns:xlink="http://www.w3.org/1999/xlink" xlink:type="simple"><person-group><name name-style="western"><surname>Muma</surname><given-names>MH</given-names></name></person-group> (<year>1953</year>)<article-title> A study of the spider family Selenopidae in North and Central America and the West Indies.</article-title><source>American Museum Novitates</source><volume>1619</volume>:<fpage>1</fpage>-<lpage>55</lpage>.</mixed-citation></ref></ref-list></tp:taxon-treatment>
