# Supplementary material for: A revision of the spider genus Selenops Latreille, 1819 (Arachnida, Araneae, Selenopidae) in North America, Central America and the Caribbean
Source: Zookeys. 2011 Jun 14;(105):1–182. doi: 10.3897/zookeys.105.724 (PMC3131050; doi:10.3897/zookeys.105.724)
Supplement: XML Treatment for Selenops nesophilus [file zookeys.105.724-treatment24.xml]

<!DOCTYPE tp:taxon-treatment
  PUBLIC "-//TaxonX//DTD Taxonomic Treatment Publishing DTD v0 20100105//EN" "tax-treatment-NSO.dtd">
<tp:taxon-treatment xmlns:tp="http://www.plazi.org/taxpub"><tp:treatment-meta><mixed-citation publication-type="journal"><person-group><name><surname>Crews</surname><given-names>Sarah C.</given-names></name></person-group><article-title>A revision of the spider genus <italic>Selenops</italic> Latreille, 1819 (Arachnida, Araneae, Selenopidae) in North America, Central America and the Caribbean</article-title><source>Zookeys</source><day>14</day><month>6</month><year>2011</year><volume>2011</volume><issue>105</issue><fpage>1</fpage><lpage>182</lpage><pub-id pub-id-type="doi">10.3897/zookeys.105.724</pub-id></mixed-citation></tp:treatment-meta><tp:nomenclature><tp:taxon-name>
                        <tp:taxon-name-part taxon-name-part-type="genus">Selenops</tp:taxon-name-part>
                        <tp:taxon-name-part taxon-name-part-type="species">nesophilus</tp:taxon-name-part>
                        <object-id xmlns:xlink="http://www.w3.org/1999/xlink" xlink:type="simple">http://species-id.net/wiki/Selenops_nesophilus</object-id>
                    </tp:taxon-name><tp:taxon-authority>Chamberlin, 1924</tp:taxon-authority><xref ref-type="fig" rid="F23">Figs 61–64</xref><xref ref-type="fig" rid="F41">198–199</xref><xref ref-type="fig" rid="F7">Map 7</xref><tp:nomenclature-citation-list><tp:nomenclature-citation><tp:taxon-name>Selenops nesophilus</tp:taxon-name><comment><xref ref-type="bibr" rid="B13">Chamberlin 1924</xref>: 656, Figs 97–98 (♂, ♀, examined).</comment></tp:nomenclature-citation><tp:nomenclature-citation><tp:taxon-name>Selenops nesophilus</tp:taxon-name><comment><xref ref-type="bibr" rid="B41">Muma 1953</xref>: 15, Figs 23–26 (♂, ♀).</comment></tp:nomenclature-citation></tp:nomenclature-citation-list></tp:nomenclature><tp:treatment-sec sec-type="Type material"><title>Type material.</title><p>Holotype male: Isla Tortuga, Baja California Sur, México, 11.V.1921, J.C. Chamberlin (CAS, examined). Paratypes: Female, same data as holotype (CAS, examined).</p></tp:treatment-sec><tp:treatment-sec sec-type="Other material examined"><title>Other material examined.</title><p><abbrev xmlns:xlink="http://www.w3.org/1999/xlink" xlink:type="simple">MÉXICO: Baja California:<def><p> 2 miles south El Rosario on Mex Hwy 1 (dirt road) RB-3, 26.XI.1968, P.R. Craig, D. Dailey, 1♂ (CAS); Isla Angel de la Guarda, Palm Cañon, under bark of Palo Verde, 3.V.1921, J.C. Chamberlin, 1♀ (CAS); Isla Raza, 21.IV.1921, J.C. Chamberlin, 1♀, 2 imm. (CAS); 11 mi SW Punta Prieta, 200' 15.IV.1969, S.C. Williams, 1♀ (CAS); Isla Cedros, 2nd Canyon, South of Punta Norte on east side of island, 2.VII.1983, V.F. Lee, 1♂ (CAS). <bold>Baja California Sur:</bold> between San Juanico and San Ignacio, ~2km East of Ballena, <named-content content-type="dwc:verbatimCoordinates" xlink:type="simple">26°24'00.4"N, 112°35'64.0"W</named-content>, ~190', 20.III.2004, M.C. Hedin, under rocks, 1♀, 1♂ (EME sel_210, 213); Cuevas Pintas, 25.58.644 N, 111.27.924 W, 31.III.2003, D. Palmer, D. Wood 1 imm. (EME sel_009); Isla Magdalena, Laguna Santa Maria, 9.VII.1983, D.K. Faulkner, D. C. Lightfoot, 1♀ (CAS); West of San Miguel Comondu, road to Villa Insurgentes, ~3 km West of town, 26.01'47.3"N, 111.50'84.8"W, ~590', 18-19.III.2004, M.C. Hedin, under rocks along road, 1p♂ (EME sel_212); Puerto Escondido, 14.VI.1921, E.P. Van Duzee, 1♂ (CAS); 6.8 mi S of San Antonio, 24.VII.1980, Williams, Bentzion, 1♀ (CAS). <bold>Sinaloa:</bold> 6 miles south of Culiacan, 22.VII.1954, W.J. Gertsch, 1♀ (AMNH). <bold>Sonora:</bold> Los Algodones, 6 miles west San Carlos Bay, 22-23.III.1980, C.E. Griswold, 1♂ (CAS). <bold>UNITED STATES: Arizona:</bold> Cochise Co., 2.5 miles southeast of Portal, 26.III.1965, B., C. Durden, several (AMNH); Coconino Co., Grand Canyon National Park, Tapeats Creek Campground, Tapeats Canyon, Tapeats Creek Trail <named-content content-type="dwc:verbatimCoordinates" xlink:type="simple">36°22.826'N, 112°27.744'W</named-content>, ~2230', 15.VIII. 2004, S. Crews, under rocks, 1 imm. (EME sel_211); Pima Co., Espero Canyon, 1♀ (AMNH); Pima Co., Baboquivari Mountains, Brown Canyon, 9.VI.1952, M. Cazier, W.J. Gertsch, R. Schrammel, several (AMNH); Pima Co., Esperero Co., several (AMNH); Pinal Co., Superior Thompson Southwestern Arboretum, 11.V.1940, 2300', D.C. Lowrie, 1♂ (AMNH). <bold>California:</bold> San Diego Co., Upper Otay River Valley, 19.V.2003, D. Palmer, 1♀ (EME sel_002); San Diego Co., Jamul, Lyon's Valley, N of Lyon's Pk, 32.71415°N, 116.7677°W, ~674 m, D. Palmer, running on ground, <!--PageBreak-->oak woodland, 1♂ (EME sel_837); San Diego Co., Anza Borrego Desert State Park, Carrizo Palm Grove, below railroad tracks, 32.46°N, 116.11°W, ~1800', 23.II.2003, M.C. Hedin, D. Palmer, D. Wood, 2 imm. (EME sel_021, 214).</p></def></abbrev></p></tp:treatment-sec><tp:treatment-sec sec-type="Diagnosis"><title>Diagnosis.</title><p>Males can be differentiated from all other species by the embolus, which originates at 6 o'clock, a long process on the MA, and the RTA, which is on a very long stalk and has a very large quadrangular process distally (<xref ref-type="fig" rid="F23">Figs 61-62</xref>). Females can be separated from other species by the posterior margin of the epigynum which is sinuous and heavily sclerotized, with a median septum that is wider anteriorly, and a posterodorsal fold that is sinuous (<xref ref-type="fig" rid="F23">Figs 63–64</xref>).</p></tp:treatment-sec><tp:treatment-sec sec-type="Description"><title>Description.</title><p><italic>Holotype male:</italic> Color:carapace orange-brown (recent) pale yellow; sternum (holotype) red-brown (recent) yellow; chelicerae (holotype) brown (recent) yellowish, like carapace, darker toward inner margins; maxillae (holotype) yellow-brown, lightening distally (recent) light yellow, lightening distally; labium (holotype) orange-brown (recent) light yellow-orange; abdomen dorsally (holotype) dark grey-brown (recent) pale yellow to cream with some darker grey flecks, festoon present; ventrally (holotype) grey (recent) light yellow; legs (holotype) orange-brown, no markings evident (recent) pale yellow with darker grey annulations. Cephalothorax:0.91 times longer than broad. Eyes:AER slightly recurved; PER recurved; PME larger than AME, PLE largest, ALE smallest; eye diameters, AME 0.18, ALE 0.10, PME 0.35, PLE 0.55; interdistances AME-PME 0.03, PME-ALE 0.18, ALE-PLE 0.75. PME-PME 1.18. ALE-ALE 2.00; ocular quadrangle AME-AME 0.45, PLE-PLE 2.38; clypeus 0.23 high. Mouthparts:chelicerae with a few stout setae medially and anteriorly; maxillae longer than broad, with tuft of conspicuous setae distally; labium distally rounded. Sternum:1.25 times longer than broad, posteriorly indented. Legs:leg I only slightly shorter than legs II, III and IV; leg formula 2341; scopulae present on all 4 tarsi, as well as tibia and metatarsus of leg I and distally on metatarsi of legs II, III, IV; tarsi I-IV with strong claw tufts; pr claw toothed, rl claw with fewer teeth; spination: leg I, Fm pr 1–1–1, d 1–1–1, rl 1–1–1; Ti pr 1–0–1, d 1–2–0, rl 1–0–1, v 2–2–2; Mt pr 1–1–0, rl 1–1–0, v 2–2; leg II, Fm pr 1–1–1, d 1–1–1, rl 1–1–1; Ti pr 1–0–1, rl 1–0–1, d 1–2–0, v 2–2–2–1; Mt pr 1–1–0, v 2–2, rl 1–1–0; leg III, Fm pr 1–1–1, d 1–1–1, rl 1–1–1; Ti pr 1–0–1, d 1–0–0, rl 1–0–0, v 2–2–1–1; Mt pr 1–1–0, rl 1–1–0, v 2–2; leg IV, Fm pr 1–1–1, d 1–1–1, rl 1–1–1; Ti pr 1–0–1, rl 1–1–1, d 1–1–0, v 2–2–2; Mt pr 1–1–0, rl 1–1–0, v 2–2. Abdomen:without terminal setal tufts. Pedipalp:Fm, spination dorsal 0–1–4; cymbium oval in ventral view, slightly angled posterolaterally; conductor large, angular, arising laterally, curved on one side, sinuate on other, tapering distally; embolus long, slender, curved, beginning at 6 o'clock, terminating at 12 o'clock; MA arising at 2 o'clock, directed laterally, with short stout base and long finger-like process; two tibial apophyses, ventral process smaller of the two, blunt and curved, lateral process a stout stalk curving laterally away from cymbium, with large angular blunt process, similar to type of <italic><tp:taxon-name>Selenops actophilus</tp:taxon-name></italic>, but stalk longer and more curved (<xref ref-type="fig" rid="F23">Figs 61–62</xref>). <italic>Dimensions:</italic> Total length 8.75. Carapace length 5.13, width 5.65. Ste<!--PageBreak-->rnum length 2.50, width 2.00. Abdomen length 3.53, width 2.78. Pedipalp: Fm 1.75, Pt 0.65, Ti 0.75, Ta 1.75, total 4.90. Leg I: Fm 6.75, Pt 2.25, Ti 5.50, Mt 5.25, Ta 2.75, total 22.50. Leg II: Fm 6.00, Pt 2.75, Ti 6.25, Mt 5.60, Ta 2.60, total 23.20. Leg III: Fm 6.75, Pt 2.50, Ti 5.80, Mt 5.75, Ta 2.20, total 23.00. Leg IV: Fm 6.00, Pt 2.00, Ti 6.00, Mt 6.00, Ta 2.75, total 22.75.</p><p><italic>Paratype female:</italic> Color:carapace (paratype) red-brown (recent) yellow-tan, brown line extending from center of cephalic area medially thorough entire cephalothorax, dark spots laterally; sternum (paratype) brown, darker around border (recent) yellow, darker around border; chelicerae (paratype) red-brown (recent) light brown medially, darker laterally; maxillae (paratype) brown (recent) yellow-orange, both lightening distally; labium (paratype) brown (recent) orange-brown, lightening distally; abdomen dorsally (paratype) grey-brown (recent) grey-brown, lighter medially, dark festoon present; ventrally cream colored; legs (type) orange-brown, annulations barely visible (recent) pale yellow-brown with dark annulations. Carapace:0.92 times longer than broad. Eyes:AER slightly recurved; PER recurved; PME larger than AME, PLE largest, ALE smallest; eye diameters, AME 0.15, ALE 0.08, PME 0.45, PLE 0.65; interdistances AME-PME 0.03, PME-ALE 0.15, ALE-PLE 0.70. PME-PME 1.35. ALE-ALE 2.35; ocular quadrangle AME-AME 0.53, PLE-PLE 2.68; clypeus 0.15 high. Mouthparts:chelicerae with a few stout setae medially and anteriorly; maxillae longer than broad, with tuft of conspicuous setae distally. Sternum:1.20 times longer than broad, posteriorly indented. Legs:leg formula 4321; scopulae present on all 4 tarsi and metatarsi and distally on tibiae on legs I and II; tarsi I-IV with strong claw tufts; pr claw per foot slightly toothed; spination: leg I, Fm pr 1–1–0, d 1–1–1, rl 1–1–1; Ti v 2–2–2; Mt v 2–2; II, Fm pr 1–0–0, d 1–1–1, rl 1–1–1; Ti v 2–2–2; Mt v 2–2; III, Fm pr 1–1–0, d 1–1–1, rl 1–1–1; Ti v 2–2–0; Mt v 2–2. Abdomen:without terminal setal tufts. Pedipalp:claw with 9 teeth. Epigyne:median septum present, wider anteriorly, rounded to pointed terminally, posterior margin of plate sinuous, with lateral protrusions, genital openings located at lateral margins of septum; internally, cylindrical ducts directed anteriorly and anterolaterally, fertilization ducts located laterally, directed anterolaterally, posterodorsal fold present, not connected medially, heavily sclerotized, not covering internal ducts (<xref ref-type="fig" rid="F23">Figs 63–64</xref>).	<italic>Dimensions:</italic> Total length 11.50. Carapace length 5.68, width 6.20. Sternum length 3.00, width 2.50. Abdomen length 5.83, width 3.73. Pedipalp: Fm 1.75, Pt 0.75, Ti 1.00, Ta 2.00, total 5.50. Leg I: Fm 6.00, Pt 2.50, Ti 5.00, Mt 4.00, Ta 1.75, total 13.25. Leg II: Missing. Leg III: Fm 6.50, Pt 2.50, Ti 5.50, Mt 5.00, Ta 2.00, total 21.50. Leg IV: Missing.</p></tp:treatment-sec><tp:treatment-sec sec-type="Natural History"><title>Natural History.</title><p>This species has been found under rocks (<xref ref-type="fig" rid="F41">Figs 198–199</xref>) as well as running on the ground in oak woodlands.</p></tp:treatment-sec><tp:treatment-sec sec-type="Distribution"><title>Distribution.</title><p>Known from southwestern North America, from Baja California Sur and Sinaloa to Arizona (<xref ref-type="fig" rid="F7">Map 7</xref>).</p></tp:treatment-sec><tp:treatment-sec><!--Section generated to contain objects referenced in tp:taxon-treatment.--><fig id="F23" position="float" orientation="portrait"><label>Figures 61–68.</label><caption><p>Copulatory organs of <italic><tp:taxon-name>Selenops nesophilus</tp:taxon-name></italic> Chamberlin holotype male from Isla Tortuga, Baja California Sur, México (CAS) <bold>61–62</bold> female from Isla Tortuga, Baja California Sur, México (CAS) <bold>63–64</bold> <italic><tp:taxon-name>Selenops debilis</tp:taxon-name></italic> group showing some of the internal variation found in various specimens. Female from Portal, Cochise Co., Arizona (AMNH) <bold>65</bold> females from Guadelupe Canyon, Cochise Co., Arizona (AMNH) <bold>66–67</bold> female from 1 mile west of Lajitas, Brewster Co., Texas (AMNH) <bold>68, 61</bold> left pedipalp, ventral view <bold>62</bold> left pedipalp, retrolateral view <bold>63</bold> epigyne, ventral view <bold>64–67</bold> spermathecae, dorsal view. Scale bar = 0.50 mm.</p></caption><graphic xmlns:xlink="http://www.w3.org/1999/xlink" xlink:href="ZooKeys-105-001-g023.jpg" position="float" orientation="portrait" xlink:type="simple"/></fig><fig id="F41" position="float" orientation="portrait"><label>Figures 195–200.</label><caption><p>Habitats and natural history of some <italic><tp:taxon-name>Selenops</tp:taxon-name></italic> species. <bold>195</bold> <italic><tp:taxon-name>Selenops submaculosus</tp:taxon-name></italic> Bryant on a tree branch, San Salvador, Bahamas. Note extreme dorsoventral flattening <bold>196</bold> In this thornscrub habitat in Bonaire, <italic><tp:taxon-name>Selenops curazao</tp:taxon-name></italic> Alayón-García can be found under bark and under the limestone rocks on the ground <bold>197</bold> Dry forest habitat on Little Tobago where <italic><tp:taxon-name>Selenops willinki</tp:taxon-name></italic> Corronca is quite common under bark <bold>198</bold> A desert habitat in San Bernardino County California where members of the <italic><tp:taxon-name>Selenops debilis</tp:taxon-name></italic> group Muma can be found on and under boulders <bold>199</bold> Tapeats Canyon, Grand Canyon National Park. <italic><tp:taxon-name>Selenops nesophilus</tp:taxon-name></italic> Chamberlin has been collected at the bottom of the canyon and this is the northernmost collection locality for the genus in North America <bold>200</bold> Cloud forest in Chiapas, México where <italic><tp:taxon-name>Selenops huetocatl</tp:taxon-name></italic> sp. n. can be found.</p></caption><graphic xmlns:xlink="http://www.w3.org/1999/xlink" xlink:href="ZooKeys-105-001-g041.jpg" position="float" orientation="portrait" xlink:type="simple"/></fig><fig id="F7" position="float" orientation="portrait"><label>Map 7.</label><caption><p>Map of North America, including the United States and México (inset) showing the distribution of some members of the <italic><tp:taxon-name>Selenops debilis</tp:taxon-name></italic> group (<italic>sensu</italic> Muma 1953), including those than cannot be identified to species (black circles) either because they are juveniles or they have diagnostic characteristics of more than one species (see text), <italic><tp:taxon-name>Selenops actophilus</tp:taxon-name></italic> Chamberlin (white circles), <italic><tp:taxon-name>Selenops debilis</tp:taxon-name></italic> Banks (white diamonds), and <italic><tp:taxon-name>Selenops nesophilus</tp:taxon-name></italic> Chamberlin (white stars).</p></caption><graphic xmlns:xlink="http://www.w3.org/1999/xlink" xlink:href="ZooKeys-105-001-g007.jpg" position="float" orientation="portrait" xlink:type="simple"/></fig></tp:treatment-sec><ref-list><ref id="B13"><mixed-citation xmlns:xlink="http://www.w3.org/1999/xlink" xlink:type="simple"><person-group><name name-style="western"><surname>Chamberlin</surname><given-names>RV</given-names></name></person-group> (<year>1924</year>)<article-title> The spider fauna of the shores and islands of the Gulf of California.</article-title><source>Proceedings of the California Academy of Sciences</source><volume>12</volume>:<fpage>561</fpage>-<lpage>694</lpage>.</mixed-citation></ref><ref id="B41"><mixed-citation xmlns:xlink="http://www.w3.org/1999/xlink" xlink:type="simple"><person-group><name name-style="western"><surname>Muma</surname><given-names>MH</given-names></name></person-group> (<year>1953</year>)<article-title> A study of the spider family Selenopidae in North and Central America and the West Indies.</article-title><source>American Museum Novitates</source><volume>1619</volume>:<fpage>1</fpage>-<lpage>55</lpage>.</mixed-citation></ref></ref-list></tp:taxon-treatment>
