# Supplementary material for: A revision of the spider genus Selenops Latreille, 1819 (Arachnida, Araneae, Selenopidae) in North America, Central America and the Caribbean
Source: Zookeys. 2011 Jun 14;(105):1–182. doi: 10.3897/zookeys.105.724 (PMC3131050; doi:10.3897/zookeys.105.724)
Supplement: XML Treatment for Selenops chamela [file zookeys.105.724-treatment26.xml]

<!DOCTYPE tp:taxon-treatment
  PUBLIC "-//TaxonX//DTD Taxonomic Treatment Publishing DTD v0 20100105//EN" "tax-treatment-NSO.dtd">
<tp:taxon-treatment xmlns:tp="http://www.plazi.org/taxpub"><tp:treatment-meta><mixed-citation publication-type="journal"><person-group><name><surname>Crews</surname><given-names>Sarah C.</given-names></name></person-group><article-title>A revision of the spider genus <italic>Selenops</italic> Latreille, 1819 (Arachnida, Araneae, Selenopidae) in North America, Central America and the Caribbean</article-title><source>Zookeys</source><day>14</day><month>6</month><year>2011</year><volume>2011</volume><issue>105</issue><fpage>1</fpage><lpage>182</lpage><pub-id pub-id-type="doi">10.3897/zookeys.105.724</pub-id></mixed-citation></tp:treatment-meta><tp:nomenclature><tp:taxon-name>
                        <tp:taxon-name-part taxon-name-part-type="genus">Selenops</tp:taxon-name-part>
                        <tp:taxon-name-part taxon-name-part-type="species">chamela</tp:taxon-name-part>
                        <object-id xmlns:xlink="http://www.w3.org/1999/xlink" xlink:type="simple">urn:lsid:zoobank.org:act:E7E54D3B-0940-45AD-84DC-ACA7A7A039B6</object-id>
                    		<object-id xmlns:xlink="http://www.w3.org/1999/xlink" xlink:type="simple">http://species-id.net/wiki/Selenops_chamela</object-id>
                    </tp:taxon-name><tp:taxon-status xmlns:xlink="http://www.w3.org/1999/xlink" xlink:type="simple">sp. n.</tp:taxon-status><xref ref-type="fig" rid="F24">Figs 73–74</xref><xref ref-type="fig" rid="F5">Map 5</xref></tp:nomenclature><tp:treatment-sec sec-type="Type material"><title>Type material.</title><p>Holotype female: Chamela, Jalisco, México, 1.X.1989, sea level, W. Eberhard (AMNH).</p></tp:treatment-sec><tp:treatment-sec sec-type="Etymology"><title>Etymology.</title><p>This species is named after the type locality, Chamela, and is to be treated as a noun in apposition.</p></tp:treatment-sec><tp:treatment-sec sec-type="Diagnosis"><title>Diagnosis.</title><p>Females can be separated from all other species by the epigynum which has a median septum and epigynal pockets, and internally, the ducts are coiled at least 5 times (<xref ref-type="fig" rid="F24">Figs 73–74</xref>). Males unknown.</p></tp:treatment-sec><tp:treatment-sec sec-type="Remarks"><title>Remarks.</title><p>It is unclear whether this is a new species or is the female of <italic><tp:taxon-name>Selenops lepidus</tp:taxon-name></italic>. See abover under ‘Remarks' of the latter species.</p></tp:treatment-sec><tp:treatment-sec sec-type="Description"><title>Description.</title><p><italic>Holotype female</italic>: color: carapace yellow-brown with dusky marks laterally, with white setae; sternum brown; chelicerae orange-brown; maxillae brown; labium yellow-brown; abdomen dorsally cream to grey brown, with a darker lanceolate stripe and several w-shaped darker markings, festoon absent; ventrally dusky with no marks; legs yellow-brown with darker annulations. Carapace: 0.92 times as long as broad; fovea longitudinal, broad, shallow. Eyes: AER slightly recurved; PER recurved; PME larger than AME, PLE largest, ALE smallest; eye diameters, AME 0.09, ALE 0.02, PME 0.20, PLE 0.25; interdistances AME-PME 0.09, PME-ALE 0.10, ALE-PLE 0.30, PME-PME 0.50, ALE-ALE 1.20; ocular quadrangle AME-AME 0.10, PLE-PLE 1.20; clypeus 0.08 high; chillum absent. Mouthparts: chelicerae with a few stout setae medially and anteriorly; lateral boss present smooth; maxillae longer than broad, with tuft of conspicuous setae distally; labium distally rounded. Sternum: longer than broad, posteriorly indented. Legs: leg I shorter than 2; leg formula unknown, some parts missing; scopulae present on all 4 tarsi; tarsi I-IV with strong claw tufts; spination: leg I, Fm pr 1-1-0, d 1-1-1; Ti d 0, v 2-2-2; Mt v 2-2; leg II, Fm pr 1-0-0, d 1-1-1, rl 1-0-1; Ti v 2-2-2; Mt v 2-2; leg III, Fm pr 1-0-0, d 1-1-1, rl 1-0-0, Ti 0, Mt missing; leg IV,<!--PageBreak--> Fm pr 0, d 1-1-1, rl 0-0-1; Ti v 1-1; Mt v 2-0. Abdomen: with terminal setal tufts. Epigyne: median septum located medially on plate, narrowing slightly posteriorly, slightly pointed, epigynal pockets present, genital openings located at anterolateral margins of median septum; internally, large lateral ducts connect to anteriorly directed laterally coiling ducts, coiled at least 5 times, fertilization ducts located posteriorly, directed posterolaterally, posterodorsal fold present, sinuous, barely covering any portion of internal ducts (<xref ref-type="fig" rid="F24">Figs 73-74</xref>). <italic>Dimensions:</italic> Total length 5.50. Carapace length 2.30, width 2.50. Abdomen length 3.20, width 2.60. Pedipalp: Fm 0.50, Pt 0.30, Ta, 0.40, total 1.20. Leg I: Fm 2.00, Pt 0.70, Ti 1.40, Mt 1.00, Ta 0.90, total 5.00. Leg II: Fm 1.70, Pt 0.70, Ti 1.30, Mt 1.10, Ta 1.00, total 5.80. Leg III: Fm 1.40, Pt 0.65, Ti 2.30, Mt missing, Ta missing. Leg IV: Fm 1.60, Pt 0.90, Ti 2.00, Mt missing, Ta absent.</p></tp:treatment-sec><tp:treatment-sec sec-type="Natural history"><title>Natural history.</title><p>No data.</p></tp:treatment-sec><tp:treatment-sec sec-type="Distribution"><title>Distribution.</title><p>Known only from the type locality (<xref ref-type="fig" rid="F5">Map 5</xref>).</p></tp:treatment-sec><tp:treatment-sec><!--Section generated to contain objects referenced in tp:taxon-treatment.--><fig id="F24" position="float" orientation="portrait"><label>Figures 69–76.</label><caption><p>Copulatory organs of <italic><tp:taxon-name>Selenops lepidus</tp:taxon-name></italic> Muma holotype male from Manzanillo, Colima, México (AMNH) <bold>69–70</bold> female from San Blas, Nayarit, México (AMNH) <bold>71–72</bold> <italic><tp:taxon-name>Selenops chamela</tp:taxon-name></italic> sp. n. holotype female from Chamela, Jalisco, México (AMNH) <bold>73–74</bold> <italic><tp:taxon-name>Selenops petenajtoy</tp:taxon-name></italic> sp. n. holotype male from Cueva Aktun Kan, Colonia del Bosque, Santa Elena de la Cruz, Petén, Guatemala (EME sel_867) <bold>75–76, 69, 75</bold> left pedipalp, ventral view <bold>70, 76</bold> left pedipalp, retrolateral view <bold>71, 73</bold> epigyne, ventral view <bold>72, 74</bold> spermathecae, dorsal view. Scale bar = 0.50 mm.</p></caption><graphic xmlns:xlink="http://www.w3.org/1999/xlink" xlink:href="ZooKeys-105-001-g024.jpg" position="float" orientation="portrait" xlink:type="simple"/></fig><fig id="F5" position="float" orientation="portrait"><label>Map 5.</label><caption><p>Map of México and Guatemala (inset) showing the distribution of several <italic><tp:taxon-name>Selenops</tp:taxon-name></italic> species in the region. <italic><tp:taxon-name>Selenops aztecus</tp:taxon-name></italic> Valdez-Mondragón (white circle), <italic><tp:taxon-name>Selenops gracilis</tp:taxon-name></italic> Muma (black circles), <italic><tp:taxon-name>Selenops malinalxochitl</tp:taxon-name></italic> sp. n. (black squares), <italic><tp:taxon-name>Selenops abyssus</tp:taxon-name></italic> Muma (white squares), <italic><tp:taxon-name>Selenops juxtlahuaca</tp:taxon-name></italic> Valdez-Mondragón (white triangle), <italic><tp:taxon-name>Selenops marginalis</tp:taxon-name></italic> F.O. Pickard-Cambridge(white X), <italic><tp:taxon-name>Selenops minutus</tp:taxon-name></italic> F.O. Pickard-Cambridge (black triangle), <italic><tp:taxon-name>Selenops morosus</tp:taxon-name></italic> Banks (black Xs), <italic><tp:taxon-name>Selenops nigromaculatus</tp:taxon-name></italic> Keyserling (black hexagon), <italic><tp:taxon-name>Selenops makimaki</tp:taxon-name></italic> sp. n. (grey hexagon), <italic><tp:taxon-name>Selenops scitus</tp:taxon-name></italic> Muma (black stars), <italic><tp:taxon-name>Selenops ixchel</tp:taxon-name></italic> sp. n. (white star), <italic><tp:taxon-name>Selenops petenajtoy</tp:taxon-name></italic> sp. n. (white diamond), <italic><tp:taxon-name>Selenops lepidus</tp:taxon-name></italic> Muma (black diamond), <italic><tp:taxon-name>Selenops chamela</tp:taxon-name></italic> sp. n. (grey circle), <italic><tp:taxon-name>Selenops huetocatl</tp:taxon-name></italic> sp. n. (grey squares). US = United States, Mex = México, Gu = Guatemala, ES = El Salvador, H = Honduras, N = Nicaragua.</p></caption><graphic xmlns:xlink="http://www.w3.org/1999/xlink" xlink:href="ZooKeys-105-001-g005.jpg" position="float" orientation="portrait" xlink:type="simple"/></fig></tp:treatment-sec></tp:taxon-treatment>
