# Supplementary material for: A revision of the spider genus Selenops Latreille, 1819 (Arachnida, Araneae, Selenopidae) in North America, Central America and the Caribbean
Source: Zookeys. 2011 Jun 14;(105):1–182. doi: 10.3897/zookeys.105.724 (PMC3131050; doi:10.3897/zookeys.105.724)
Supplement: XML Treatment for Selenops petenajtoy [file zookeys.105.724-treatment27.xml]

<!DOCTYPE tp:taxon-treatment
  PUBLIC "-//TaxonX//DTD Taxonomic Treatment Publishing DTD v0 20100105//EN" "tax-treatment-NSO.dtd">
<tp:taxon-treatment xmlns:tp="http://www.plazi.org/taxpub"><tp:treatment-meta><mixed-citation publication-type="journal"><person-group><name><surname>Crews</surname><given-names>Sarah C.</given-names></name></person-group><article-title>A revision of the spider genus <italic>Selenops</italic> Latreille, 1819 (Arachnida, Araneae, Selenopidae) in North America, Central America and the Caribbean</article-title><source>Zookeys</source><day>14</day><month>6</month><year>2011</year><volume>2011</volume><issue>105</issue><fpage>1</fpage><lpage>182</lpage><pub-id pub-id-type="doi">10.3897/zookeys.105.724</pub-id></mixed-citation></tp:treatment-meta><tp:nomenclature><tp:taxon-name>
                        <tp:taxon-name-part taxon-name-part-type="genus">Selenops</tp:taxon-name-part>
                        <tp:taxon-name-part taxon-name-part-type="species">petenajtoy</tp:taxon-name-part>
                        <object-id xmlns:xlink="http://www.w3.org/1999/xlink" xlink:type="simple">urn:lsid:zoobank.org:act:D51546F7-C481-49C6-8508-C5B6A3347803</object-id>
                    		<object-id xmlns:xlink="http://www.w3.org/1999/xlink" xlink:type="simple">http://species-id.net/wiki/Selenops_petenajtoy</object-id>
                    </tp:taxon-name><tp:taxon-status xmlns:xlink="http://www.w3.org/1999/xlink" xlink:type="simple">sp. n.</tp:taxon-status><xref ref-type="fig" rid="F24">Figs 75–76</xref><xref ref-type="fig" rid="F5">Map 5</xref></tp:nomenclature><tp:treatment-sec sec-type="Type material"><title>Type material.</title><p>Holotype male: outside of Cueva Aktun Kan, Colonia del Bosque, Santa Elena de la Cruz, Petén, Guatemala, <named-content xmlns:xlink="http://www.w3.org/1999/xlink" content-type="dwc:verbatimCoordinates" xlink:type="simple">16°54'10.9"N, 89°53'44.3"W</named-content>, ~164 m, 1.I.2008, S. Crews, under bark of large tree, SCC08_001 (EME sel_867).</p></tp:treatment-sec><tp:treatment-sec sec-type="Other material examined"><title>Other material examined.</title><p><abbrev xmlns:xlink="http://www.w3.org/1999/xlink" xlink:type="simple">GUATEMALA:<def><p> <bold>Petén</bold>, Santa Elena de la Cruz, Colonia del Bosque, other entrance of Cueva Aktun Kan, <named-content content-type="dwc:verbatimCoordinates" xlink:type="simple">16°54'15.7" N, 89°53'54.6" W</named-content>, ~142 m, 31.XII.2007, S. Crews, under bark, SCC07_060, 2 imm. (CAS sel_865, 866).</p></def></abbrev></p></tp:treatment-sec><tp:treatment-sec sec-type="Etymology"><title>Etymology.</title><p>The name of this species comes from a combination of words, Petén, referring to the type locality, and the word for spider, ajtoy, in Mopan Mayan, the language indigenous to the people of the region of the type locality. It is to be treated as a noun in apposition.</p></tp:treatment-sec><tp:treatment-sec sec-type="Diagnosis"><title>Diagnosis.</title><p>Males can be separated from all other species by the large, hooked MA, and the small simple RTA (<xref ref-type="fig" rid="F25">Figs 77–78</xref>). Females unknown.</p></tp:treatment-sec><tp:treatment-sec sec-type="Description"><title>Description.</title><p><italic>Holotype male:</italic> color:carapace light yellow, a few dusky marks laterally, dark seam around edge of cephalothorax, clypeus with dark stripes beneath ALE; sternum yellow, darker around border; chelicerae dusky yellow, black stripe anteriorly; maxillae dusky yellow brown, lightening distally; labium dusky yellow, lightening distally; abdomen dorsally light yellowish, lighter distally, darkening caudally, with 2 darker horizontal stripes caudally and laterocaudal festoon; ventrally dusky yellow grey, no markings; legs light yellow with dusky annulations, specks on anterolateral faces of femora, forming long line. Carapace: 0.95 times longer than broad; fovea longitudinal, broad, very shallow. Eyes:AER slightly recurved; PER recurved; PME larger than AME, PLE largest, ALE smallest; eye diameters, AME 0.20, ALE 0.10, PME 0.30, PLE 0.40; <!--PageBreak-->interdistances AME-PME 0.03, PME-ALE 0.18, ALE-PLE 0.40. PME-PME 1.00. ALE-ALE 1.72; ocular quadrangle AME-AME 0.40, PLE-PLE 1.80; clypeus 0.15 high. Mouthparts:chelicerae with a few scattered setae medially and anteriorly; maxillae longer than broad, with tuft of conspicuous setae distally; labium distally rounded. Sternum:1.12 times longer than broad, posteriorly indented. Legs:leg I much shorter than legs II, III and IV; leg formula 2341; scopulae present on distal end of all 4 tarsi; tarsi I-IV with strong claw tufts; pr claw toothed, rl claw with fewer teeth; spination: leg I, Fm pr 1–1–1, d 1–1–1, rl 1–1–1; Ti d 0–1–0, pr 1–0–1, rl 1–0–1, v 2–2–2; Mt f 2–2; leg II, Fm pr 1–1–1, d 1–1–1, rl 1–1–1; Ti pr 1–0–1, d 0–1–0, rl 1–0–1, v 2–2–2; Mt v 2–2; leg III, Fm pr 1–1–1, d 1–1–1, rl 1–1–1; Ti pr 1–0–1, rl 1–0–1, v 2–2–1; Mt v 2–2; leg IV, Fm pr 1–1–1, d 1–1–1, rl 1–1–1; Ti pr 1–0–1, v 2–2–0, rl 1–0–1; Mt pr 1–1–0, rl 1–1–0, v 2–2. Abdomen:without terminal setal tufts. Pedipalp:Fm, spination d 0–1–4; cymbium oval in ventral view, angled posterolaterally; scopulae scattered, denser distally; conductor large angular structure arising from side of bulb, curved on one side, sinuate on other, tapering anteriorly; embolus long, slender, straight, arising at 7 o'clock, terminating at 11 o'clock; MA large with short triangular base with long hooked finger-like process, MA arising at 2 o'clock, directed anterolaterally; RTA barely reaching cymbium in ventral view, with two processes, lateral process long and rectangular, slightly curved, distally truncate, ventral process widening and rounded distally, slightly twisted (<xref ref-type="fig" rid="F25">Figs 75–76</xref>). <italic>Dimensions:</italic> Total length 6.80. Carapace length 3.55, width 3.73. Sternum length 1.90, width 1.70. Abdomen length 3.25, width 2.35. Pedipalp: Fm 1.00, Pt 0.30, Ti 0.60, Ta 1.00, total 2.90. Leg I: Fm 3.75, Pt 1.00, Ti 3.80 Mt 4.00, Ta 1.75, total 14.30. Leg II: Fm 4.75, Pt 2.50, Ti 4.20, Mt 4.00, Ta 1.75, total 17.20. Leg III: Fm 4.80, Pt 1.75, Ti 4.00, Mt 4.00, Ta 1.60, total 16.15. Leg IV: Fm 4.75, Pt 1.50, Ti 4.00, Mt 4.00, Ta 1.75, total 16.00.</p></tp:treatment-sec><tp:treatment-sec sec-type="Natural history"><title>Natural history.</title><p>This species has been found beneath bark on a large tree with at least one other species of selenopid present (<italic><tp:taxon-name>Selenops mexicanus</tp:taxon-name></italic>).</p></tp:treatment-sec><tp:treatment-sec sec-type="Distribution"><title>Distribution.</title><p>Known only from the type locality and immediate vicinity (<xref ref-type="fig" rid="F5">Map 5</xref>).</p></tp:treatment-sec><tp:treatment-sec><!--Section generated to contain objects referenced in tp:taxon-treatment.--><fig id="F24" position="float" orientation="portrait"><label>Figures 69–76.</label><caption><p>Copulatory organs of <italic><tp:taxon-name>Selenops lepidus</tp:taxon-name></italic> Muma holotype male from Manzanillo, Colima, México (AMNH) <bold>69–70</bold> female from San Blas, Nayarit, México (AMNH) <bold>71–72</bold> <italic><tp:taxon-name>Selenops chamela</tp:taxon-name></italic> sp. n. holotype female from Chamela, Jalisco, México (AMNH) <bold>73–74</bold> <italic><tp:taxon-name>Selenops petenajtoy</tp:taxon-name></italic> sp. n. holotype male from Cueva Aktun Kan, Colonia del Bosque, Santa Elena de la Cruz, Petén, Guatemala (EME sel_867) <bold>75–76, 69, 75</bold> left pedipalp, ventral view <bold>70, 76</bold> left pedipalp, retrolateral view <bold>71, 73</bold> epigyne, ventral view <bold>72, 74</bold> spermathecae, dorsal view. Scale bar = 0.50 mm.</p></caption><graphic xmlns:xlink="http://www.w3.org/1999/xlink" xlink:href="ZooKeys-105-001-g024.jpg" position="float" orientation="portrait" xlink:type="simple"/></fig><fig id="F5" position="float" orientation="portrait"><label>Map 5.</label><caption><p>Map of México and Guatemala (inset) showing the distribution of several <italic><tp:taxon-name>Selenops</tp:taxon-name></italic> species in the region. <italic><tp:taxon-name>Selenops aztecus</tp:taxon-name></italic> Valdez-Mondragón (white circle), <italic><tp:taxon-name>Selenops gracilis</tp:taxon-name></italic> Muma (black circles), <italic><tp:taxon-name>Selenops malinalxochitl</tp:taxon-name></italic> sp. n. (black squares), <italic><tp:taxon-name>Selenops abyssus</tp:taxon-name></italic> Muma (white squares), <italic><tp:taxon-name>Selenops juxtlahuaca</tp:taxon-name></italic> Valdez-Mondragón (white triangle), <italic><tp:taxon-name>Selenops marginalis</tp:taxon-name></italic> F.O. Pickard-Cambridge(white X), <italic><tp:taxon-name>Selenops minutus</tp:taxon-name></italic> F.O. Pickard-Cambridge (black triangle), <italic><tp:taxon-name>Selenops morosus</tp:taxon-name></italic> Banks (black Xs), <italic><tp:taxon-name>Selenops nigromaculatus</tp:taxon-name></italic> Keyserling (black hexagon), <italic><tp:taxon-name>Selenops makimaki</tp:taxon-name></italic> sp. n. (grey hexagon), <italic><tp:taxon-name>Selenops scitus</tp:taxon-name></italic> Muma (black stars), <italic><tp:taxon-name>Selenops ixchel</tp:taxon-name></italic> sp. n. (white star), <italic><tp:taxon-name>Selenops petenajtoy</tp:taxon-name></italic> sp. n. (white diamond), <italic><tp:taxon-name>Selenops lepidus</tp:taxon-name></italic> Muma (black diamond), <italic><tp:taxon-name>Selenops chamela</tp:taxon-name></italic> sp. n. (grey circle), <italic><tp:taxon-name>Selenops huetocatl</tp:taxon-name></italic> sp. n. (grey squares). US = United States, Mex = México, Gu = Guatemala, ES = El Salvador, H = Honduras, N = Nicaragua.</p></caption><graphic xmlns:xlink="http://www.w3.org/1999/xlink" xlink:href="ZooKeys-105-001-g005.jpg" position="float" orientation="portrait" xlink:type="simple"/></fig><fig id="F25" position="float" orientation="portrait"><label>Figures 77–84.</label><caption><p>Copulatory organs of <italic><tp:taxon-name>Selenops huetocatl</tp:taxon-name></italic> sp. n. holotype female from Las Golondrinas, Huixtla, Chiapas, México (CNAN sel_045) <bold>77–78</bold> <italic><tp:taxon-name>Selenops bifurcatus</tp:taxon-name></italic> Banks male from Oricuajo, Costa Rica (MCZ) <bold>79–80</bold> female (holotype of <italic><tp:taxon-name>Selenops salvadoranus</tp:taxon-name></italic>) from San Salvador, El Salvador (MCZ) <bold>81–82</bold> <italic><tp:taxon-name>Selenops buscki</tp:taxon-name></italic> Muma of holotype female from Taboga Island, Panamá (USNM) <bold>83–84,</bold> <bold>77, 81, 83</bold> epigyne, ventral view <bold>78, 82, 84</bold> spermathecae, dorsal view <bold>79</bold> left pedipalp, ventral view <bold>80</bold> left pedipalp, retrolateral view. Scale bar = 0.50 mm.</p></caption><graphic xmlns:xlink="http://www.w3.org/1999/xlink" xlink:href="ZooKeys-105-001-g025.jpg" position="float" orientation="portrait" xlink:type="simple"/></fig></tp:treatment-sec></tp:taxon-treatment>
