# Supplementary material for: A revision of the spider genus Selenops Latreille, 1819 (Arachnida, Araneae, Selenopidae) in North America, Central America and the Caribbean
Source: Zookeys. 2011 Jun 14;(105):1–182. doi: 10.3897/zookeys.105.724 (PMC3131050; doi:10.3897/zookeys.105.724)
Supplement: XML Treatment for Selenops huetocatl [file zookeys.105.724-treatment28.xml]

<!DOCTYPE tp:taxon-treatment
  PUBLIC "-//TaxonX//DTD Taxonomic Treatment Publishing DTD v0 20100105//EN" "tax-treatment-NSO.dtd">
<tp:taxon-treatment xmlns:tp="http://www.plazi.org/taxpub"><tp:treatment-meta><mixed-citation publication-type="journal"><person-group><name><surname>Crews</surname><given-names>Sarah C.</given-names></name></person-group><article-title>A revision of the spider genus <italic>Selenops</italic> Latreille, 1819 (Arachnida, Araneae, Selenopidae) in North America, Central America and the Caribbean</article-title><source>Zookeys</source><day>14</day><month>6</month><year>2011</year><volume>2011</volume><issue>105</issue><fpage>1</fpage><lpage>182</lpage><pub-id pub-id-type="doi">10.3897/zookeys.105.724</pub-id></mixed-citation></tp:treatment-meta><tp:nomenclature><tp:taxon-name>
                        <tp:taxon-name-part taxon-name-part-type="genus">Selenops</tp:taxon-name-part>
                        <tp:taxon-name-part taxon-name-part-type="species">huetocatl</tp:taxon-name-part>
                        <object-id xmlns:xlink="http://www.w3.org/1999/xlink" xlink:type="simple">urn:lsid:zoobank.org:act:48506E93-9F05-4062-B609-541D9A87E6A9</object-id>
                    		<object-id xmlns:xlink="http://www.w3.org/1999/xlink" xlink:type="simple">http://species-id.net/wiki/Selenops_huetocatl</object-id>
                    </tp:taxon-name><tp:taxon-status xmlns:xlink="http://www.w3.org/1999/xlink" xlink:type="simple">sp. n.</tp:taxon-status><xref ref-type="fig" rid="F25">Figs 77–78</xref><xref ref-type="fig" rid="F41">200</xref><xref ref-type="fig" rid="F5">Map 5</xref></tp:nomenclature><tp:treatment-sec sec-type="Type material"><title>Type material.</title><p>Holotype female: under concrete blocks, Las Golondrinas, Huixtla, Chiapas, México, <named-content xmlns:xlink="http://www.w3.org/1999/xlink" content-type="dwc:verbatimCoordinates" xlink:type="simple">15°25.747'N, 92°39.270'W</named-content>, ~4667', 22.IX.2004, S. Crews, U.O.G. Vázquez, A. Mendoza, SCC04_020 (CNAN sel_045).</p></tp:treatment-sec><tp:treatment-sec sec-type="Other material examined"><title>Other material examined.</title><p><abbrev xmlns:xlink="http://www.w3.org/1999/xlink" xlink:type="simple">MÉXICO: Chiapas:<def><p> Pueblo Nuevo Solistahuacan, 17.IX.2004, <named-content content-type="dwc:verbatimCoordinates" xlink:type="simple">17°11.550'N, 92°54.875'W</named-content>, ~3284', A. Mendoza, under bark on cut down pine tree, en cultivos, dermaptera also found, molted to adult 20.IX.204, SCC04_018, 1♀ (EME sel_043); Motozintla de Mendoza, Chevolcán, <named-content content-type="dwc:verbatimCoordinates" xlink:type="simple">15°20'52.4"N, 92°19'25.4"W</named-content><!--PageBreak--> , 21.IX.2004, 1752 m, U.O.G. Vázquez, under rocks on outcrop along road cut, SCC04_019, 1♀, 2 imm. (CNAN sel_029,030, 038).</p></def></abbrev></p></tp:treatment-sec><tp:treatment-sec sec-type="Etymology"><title>Etymology.</title><p>The specific epithet comes from a combination of words, huei=big and tocatl=spider, in the Nahau language, indigenous to the region where the spider is found, and refers to the large size of this species. The name is to be treated as a noun in apposition.</p></tp:treatment-sec><tp:treatment-sec sec-type="Diagnosis"><title>Diagnosis.</title><p>Females can be distinguished from others by the large and posteriorly diamond-shaped median septum, the presence of epigynal pockets, and internally, the ducts are branched (<xref ref-type="fig" rid="F25">Figs 77–78</xref>). Males unknown.</p></tp:treatment-sec><tp:treatment-sec sec-type="Description"><title>Description.</title><p><italic>Holotype female:</italic> Color:carapace dark brown, hint of red, darker laterally; sternum brown; chelicerae uniformly dark reddish-brown; maxillae brown, lightening distally; labium brown, lightening distally; ventrally dusky grey with no markings; legs brown, darkening distally, annulations visible. Carapace: 0.87 times longer than broad; fovea longitudinal, broad, very shallow. Eyes:AER nearly straight; PER slightly recurved; PME larger than AME, PLE largest, ALE smallest; eye diameters, AME 0.33, ALE 0.13, PME 0.38, PLE 0.45; interdistances AME-PME 0.10, PME-ALE 0.33, ALE-PLE 0.70. PME-PME 2.0. ALE-ALE 3.49; ocular quadrangle AME-AME 0.80, PLE-PLE 3.50; clypeus 0.10 high. Mouthparts:chelicerae with stout setae medially and anteriorly; maxillae longer than broad, with tuft of conspicuous setae distally; labium distally rounded. Sternum:1.28 times longer than broad, posteriorly indented. Legs:leg I=lV, but only slightly shorter than II; leg formula 234=1; scopulae present on tarsi of all legs and metatarsi of legs I and II; tarsi I-IV with strong claw tufts; pr claw per foot slightly toothed; spination: leg I, Fm pr 1–1–0, d 1–1–1, rl 1–1–1; Ti d 0, v 2–2–2; Mt v 2–2; leg II, Fm pr 1–0–0, d 1–1–1, rl 1–1–1; Ti v 2–2–2; Mt v 2–2; leg III, Fm pr 1–0–0, d 1–1–1, rl 1–1–1; Ti v 2–2–0; Mt v 2–1; leg IV, Fm pr 1–0–0, d 1–1–1, rl 0–0–1; Ti v 2–2–0; Mt v 2–2. Abdomen:without terminal setal tufts. Pedipalp:claw with 11 teeth. Epigyne:conspicuous median septum, posteriorly diamond-shaped, genital openings located at lateral margins of septum, epigynal pockets present; internally, ducts branched multiple times, fertilization ducts located posteriorly, directed anterolaterally, posterodorsal fold present, doesn't cover internal ducts (<xref ref-type="fig" rid="F25">Figs 77–78</xref>). <italic>Dimensions:</italic> Total length 13.13. Carapace length 6.55, width 7.55. Sternum length 3.80, width 3.00. Abdomen length 6.63, width 5.90. Pedipalp: Fm 2.00, Pt 0.80, Ti 1.00, Ta 2.50, total 6.30. Leg I: Fm 6.75, Pt 3.50, Ti 7.00, Mt 5.00, Ta 2.00, total 24.25. Leg II: Fm 8.00, Pt 3.50, Ti 7.00, Mt 6.00, ta 2.50, total 27.00. Leg III: Fm 8.00, Pt 3.40, Ti 7.00, Mt 6.00, Ta 2.00, total 26.40. Leg IV: Fm 6.75, Pt 2.75, Ti 6.75, Mt 6.00, Ta 2.00, total 24.25.</p></tp:treatment-sec><tp:treatment-sec sec-type="Natural history"><title>Natural history.</title><p>Collected under bark, rocks and concrete blocks in cloud forests (<xref ref-type="fig" rid="F41">Fig. 200</xref>). It has been found with <italic><tp:taxon-name>Selenops mexicanus</tp:taxon-name></italic>.</p></tp:treatment-sec><tp:treatment-sec sec-type="Distribution"><title>Distribution.</title><p>Southern México in the state of Chiapas (<xref ref-type="fig" rid="F5">Map 5</xref>).</p></tp:treatment-sec><tp:treatment-sec><!--Section generated to contain objects referenced in tp:taxon-treatment.--><fig id="F25" position="float" orientation="portrait"><label>Figures 77–84.</label><caption><p>Copulatory organs of <italic><tp:taxon-name>Selenops huetocatl</tp:taxon-name></italic> sp. n. holotype female from Las Golondrinas, Huixtla, Chiapas, México (CNAN sel_045) <bold>77–78</bold> <italic><tp:taxon-name>Selenops bifurcatus</tp:taxon-name></italic> Banks male from Oricuajo, Costa Rica (MCZ) <bold>79–80</bold> female (holotype of <italic><tp:taxon-name>Selenops salvadoranus</tp:taxon-name></italic>) from San Salvador, El Salvador (MCZ) <bold>81–82</bold> <italic><tp:taxon-name>Selenops buscki</tp:taxon-name></italic> Muma of holotype female from Taboga Island, Panamá (USNM) <bold>83–84,</bold> <bold>77, 81, 83</bold> epigyne, ventral view <bold>78, 82, 84</bold> spermathecae, dorsal view <bold>79</bold> left pedipalp, ventral view <bold>80</bold> left pedipalp, retrolateral view. Scale bar = 0.50 mm.</p></caption><graphic xmlns:xlink="http://www.w3.org/1999/xlink" xlink:href="ZooKeys-105-001-g025.jpg" position="float" orientation="portrait" xlink:type="simple"/></fig><fig id="F41" position="float" orientation="portrait"><label>Figures 195–200.</label><caption><p>Habitats and natural history of some <italic><tp:taxon-name>Selenops</tp:taxon-name></italic> species. <bold>195</bold> <italic><tp:taxon-name>Selenops submaculosus</tp:taxon-name></italic> Bryant on a tree branch, San Salvador, Bahamas. Note extreme dorsoventral flattening <bold>196</bold> In this thornscrub habitat in Bonaire, <italic><tp:taxon-name>Selenops curazao</tp:taxon-name></italic> Alayón-García can be found under bark and under the limestone rocks on the ground <bold>197</bold> Dry forest habitat on Little Tobago where <italic><tp:taxon-name>Selenops willinki</tp:taxon-name></italic> Corronca is quite common under bark <bold>198</bold> A desert habitat in San Bernardino County California where members of the <italic><tp:taxon-name>Selenops debilis</tp:taxon-name></italic> group Muma can be found on and under boulders <bold>199</bold> Tapeats Canyon, Grand Canyon National Park. <italic><tp:taxon-name>Selenops nesophilus</tp:taxon-name></italic> Chamberlin has been collected at the bottom of the canyon and this is the northernmost collection locality for the genus in North America <bold>200</bold> Cloud forest in Chiapas, México where <italic><tp:taxon-name>Selenops huetocatl</tp:taxon-name></italic> sp. n. can be found.</p></caption><graphic xmlns:xlink="http://www.w3.org/1999/xlink" xlink:href="ZooKeys-105-001-g041.jpg" position="float" orientation="portrait" xlink:type="simple"/></fig><fig id="F5" position="float" orientation="portrait"><label>Map 5.</label><caption><p>Map of México and Guatemala (inset) showing the distribution of several <italic><tp:taxon-name>Selenops</tp:taxon-name></italic> species in the region. <italic><tp:taxon-name>Selenops aztecus</tp:taxon-name></italic> Valdez-Mondragón (white circle), <italic><tp:taxon-name>Selenops gracilis</tp:taxon-name></italic> Muma (black circles), <italic><tp:taxon-name>Selenops malinalxochitl</tp:taxon-name></italic> sp. n. (black squares), <italic><tp:taxon-name>Selenops abyssus</tp:taxon-name></italic> Muma (white squares), <italic><tp:taxon-name>Selenops juxtlahuaca</tp:taxon-name></italic> Valdez-Mondragón (white triangle), <italic><tp:taxon-name>Selenops marginalis</tp:taxon-name></italic> F.O. Pickard-Cambridge(white X), <italic><tp:taxon-name>Selenops minutus</tp:taxon-name></italic> F.O. Pickard-Cambridge (black triangle), <italic><tp:taxon-name>Selenops morosus</tp:taxon-name></italic> Banks (black Xs), <italic><tp:taxon-name>Selenops nigromaculatus</tp:taxon-name></italic> Keyserling (black hexagon), <italic><tp:taxon-name>Selenops makimaki</tp:taxon-name></italic> sp. n. (grey hexagon), <italic><tp:taxon-name>Selenops scitus</tp:taxon-name></italic> Muma (black stars), <italic><tp:taxon-name>Selenops ixchel</tp:taxon-name></italic> sp. n. (white star), <italic><tp:taxon-name>Selenops petenajtoy</tp:taxon-name></italic> sp. n. (white diamond), <italic><tp:taxon-name>Selenops lepidus</tp:taxon-name></italic> Muma (black diamond), <italic><tp:taxon-name>Selenops chamela</tp:taxon-name></italic> sp. n. (grey circle), <italic><tp:taxon-name>Selenops huetocatl</tp:taxon-name></italic> sp. n. (grey squares). US = United States, Mex = México, Gu = Guatemala, ES = El Salvador, H = Honduras, N = Nicaragua.</p></caption><graphic xmlns:xlink="http://www.w3.org/1999/xlink" xlink:href="ZooKeys-105-001-g005.jpg" position="float" orientation="portrait" xlink:type="simple"/></fig></tp:treatment-sec></tp:taxon-treatment>
