# Supplementary material for: A revision of the spider genus Selenops Latreille, 1819 (Arachnida, Araneae, Selenopidae) in North America, Central America and the Caribbean
Source: Zookeys. 2011 Jun 14;(105):1–182. doi: 10.3897/zookeys.105.724 (PMC3131050; doi:10.3897/zookeys.105.724)
Supplement: XML Treatment for Selenops bifurcatus [file zookeys.105.724-treatment29.xml]

<!DOCTYPE tp:taxon-treatment
  PUBLIC "-//TaxonX//DTD Taxonomic Treatment Publishing DTD v0 20100105//EN" "tax-treatment-NSO.dtd">
<tp:taxon-treatment xmlns:tp="http://www.plazi.org/taxpub"><tp:treatment-meta><mixed-citation publication-type="journal"><person-group><name><surname>Crews</surname><given-names>Sarah C.</given-names></name></person-group><article-title>A revision of the spider genus <italic>Selenops</italic> Latreille, 1819 (Arachnida, Araneae, Selenopidae) in North America, Central America and the Caribbean</article-title><source>Zookeys</source><day>14</day><month>6</month><year>2011</year><volume>2011</volume><issue>105</issue><fpage>1</fpage><lpage>182</lpage><pub-id pub-id-type="doi">10.3897/zookeys.105.724</pub-id></mixed-citation></tp:treatment-meta><tp:nomenclature><tp:taxon-name>
                        <tp:taxon-name-part taxon-name-part-type="genus">Selenops</tp:taxon-name-part>
                        <tp:taxon-name-part taxon-name-part-type="species">bifurcatus</tp:taxon-name-part>
                        <object-id xmlns:xlink="http://www.w3.org/1999/xlink" xlink:type="simple">http://species-id.net/wiki/Selenops_bifurcatus</object-id>
                    </tp:taxon-name><tp:taxon-authority>Banks, 1909</tp:taxon-authority><!--PageBreak--><xref ref-type="fig" rid="F25">Figs 79–82</xref><xref ref-type="fig" rid="F38">182</xref><xref ref-type="fig" rid="F39">184</xref><xref ref-type="fig" rid="F42">201</xref><xref ref-type="fig" rid="F8">Map 8</xref><tp:nomenclature-citation-list><tp:nomenclature-citation><tp:taxon-name>Selenops bifurcatus</tp:taxon-name><comment><xref ref-type="bibr" rid="B8">Banks 1909</xref>: 214, pl. 5, Fig. 3 (♂, examined; misidentification of female, not <italic><tp:taxon-name>Selenops bifurcatus</tp:taxon-name></italic>).</comment></tp:nomenclature-citation><tp:nomenclature-citation><tp:taxon-name>Selenops salvadoranus</tp:taxon-name><comment><xref ref-type="bibr" rid="B14">Chamberlin 1925</xref>: 218 (♀, examined), syn. n.</comment></tp:nomenclature-citation><tp:nomenclature-citation><tp:taxon-name>Selenops salvadoranus</tp:taxon-name><comment>:<xref ref-type="bibr" rid="B41">Muma 1953</xref>: 18, Fig. 30 (♀).</comment></tp:nomenclature-citation><tp:nomenclature-citation><tp:taxon-name>Selenops salvadoranus</tp:taxon-name><comment>:<xref ref-type="bibr" rid="B34">Kraus 1955</xref>: 53, Figs. 139–141 (♀, ♂).</comment></tp:nomenclature-citation></tp:nomenclature-citation-list></tp:nomenclature><tp:treatment-sec sec-type="Type material"><title>Type material.</title><p>Holotype male: Oricuajo, Costa Rica, Biolley and Tristan (MCZ, examined).</p></tp:treatment-sec><tp:treatment-sec sec-type="Notes"><title>Notes.</title><p>The holotype female of <italic><tp:taxon-name>Selenops salvadoranus</tp:taxon-name></italic> Chamberlin, 1925 from San Salvador, El Salvador, I.1920 (MCZ, examined) is in every way identical to females collected with males of S. <italic>bifurcatus</italic> Banks, 1909, the name is to be synonymized.</p></tp:treatment-sec><tp:treatment-sec sec-type="Other material examined"><title>Other material examined.</title><p><abbrev xmlns:xlink="http://www.w3.org/1999/xlink" xlink:type="simple">COSTA RICA: Guanacaste:<def><p> Palo Verde Field Station, vic. OTES office, hill behind office, <named-content content-type="dwc:verbatimCoordinates" xlink:type="simple">10°20'42.5"N, 85°20'19.1"W</named-content>, 17.I.2008, ~31 m, S. Crews, R. Duncan, SCC08_021, 1 imm. (EME sel_987); Palo Verde National Park, Cueva Las Tigres, <named-content content-type="dwc:verbatimCoordinates" xlink:type="simple">10°21'58.9"N, 85°21'14.2"W</named-content>, 17.I.2007, ~31 m, dry limestone forest, S. Crews, under bark, 1 imm. (CAS sel_991). <bold>EL SALVADOR: Chalatenango:</bold> Mun: Chalatenango, La Cueva del Corridor, 6.I.2008, ~1147 m, under rocks in and around cave, S. Crews, R. Duncan, P. Berea, J. Carver, SCC08_010, 4♀, 1 imm. (EME sel_925-929) Mun. Tejutto, Canton Apsectos, Rest. Eucalyptos, <named-content content-type="dwc:verbatimCoordinates" xlink:type="simple">14°12'20.5"N, 89♂06'43.9"W</named-content>, ~447 m, S. Crews, R. Duncan, P. Berea, J. Carver, under rocks, SCC08_008, 1♂ (CAS sel_921). <bold>Conchagua:</bold> Volcán Conchagua, near La Uníon, <named-content content-type="dwc:verbatimCoordinates" xlink:type="simple">13°18'14.1"N, 87°51'19.6"W</named-content>, 4.I.2008, ~281 m, S. Crews, R. Duncan, J. Carver, P. Berea, under rocks, SCC08_006, 1p♂, 2 imm. (EME sel_912, 914-915). <bold>La Uníon:</bold> Mun. El Carmen, Lotificacion Amaya, <named-content content-type="dwc:verbatimCoordinates" xlink:type="simple">13°21'44.9" N, 87°59'58.2" W</named-content>, 5.I.2008, ~297 m, S. Crews, R. Duncan, P. Berea, J. Carver, SCC08_007, 3♀, 1♂, 1 imm. (CAS sel_916, 918-920). <bold>San Salvador:</bold> 1928, S. Calderon, 1♀ (USNM); I.1920, several (USNM); 700 m, 5.V.1905, Schuster, 1♀ (AMNH); Museo Nacional de Historia Natural, <named-content content-type="dwc:verbatimCoordinates" xlink:type="simple">13°40'23.4"N, 89°11'53.6"W</named-content>, ~397 m, 3.I.2008, S. Crews, R. Duncan, P. Berea, J. Carver, SCC08_003, 2♀, 4♂, 2 imm. (EME sel_881-887, 889). <bold>San Vicente:</bold> Mun. Tepetitán, vic. Finca El Carmen <named-content content-type="dwc:verbatimCoordinates" xlink:type="simple">13°37'53.0"N, 88°50'19.5"W</named-content>, ~732 m, 4.I.2008, S. Crews, R. Duncan, SCC08_005, 2♀, 2♂, 1p♂, 1 imm. (CAS sel_899, 901, 903-905, 910); vic. San Vicente, off of road to Zacatecolouca near gentlemen's club ‘Dreamed Girl', <named-content content-type="dwc:verbatimCoordinates" xlink:type="simple">13°37'43.4"N, 88°46'49.6"W</named-content>, ~397 m, 3.I.20, S. Crews, R. Duncan, P. Berea, J. Carver, under rocks at night, SCC08_004, 1♀, 1♂, 5 imm. (EME sel_890-896). <bold>GUATEMALA: Chiquimula:</bold> 1250', 23-23.VII.1947, C. and P. Vaurie, 1♂ (AMNH). <bold>Zacapa:</bold> Zacatán, Las Guacamayas, Carretera Santa Rosalia Marmo, Hídroelectrica Pasabíen, <named-content content-type="dwc:verbatimCoordinates" xlink:type="simple">15°01'39.7"N, 89°41'41.2"W</named-content>, 1-2.I.2008, S. Crews, R. Duncan, P. Berea, J. Carver, dry thornscrub, under rocks and bark, SCC08_002, 1♀, 2♂, 2p♂, 6 imm. (CAS sel_869-877, 879-880). <bold>NICARAGUA: Altagracia:</bold> Lago Nicaragua, Isla Ometeme, Charco Verde, Volcán Concepción, around Hotel Finca Vincenzia, <named-content content-type="dwc:verbatimCoordinates" xlink:type="simple">11°28'42.6"N, 35°38'20.6"W</named-content>, ~67 m, 12.I.2008, S.<!--PageBreak--> Crews, R. Duncan, P. Berea, under bark of fence posts and trees, under roof shingles on ground, SCC08_014, 1p♂, 3 imm. (EME sel_943, 945-946, 948); Lago Nicaragua, Isla Ometeme, across the street and up the hill from Hotel Vinca Vincenzia, ~84 m, <named-content content-type="dwc:verbatimCoordinates" xlink:type="simple">11°29'31.2"N, 85°38'14.1"W</named-content>, S. Crews, R. Duncan, P. Berea, under bark of <italic><tp:taxon-name>Bursera</tp:taxon-name></italic>, SCC08_015, 1p♂, 1 imm. (CAS sel_951, 953). <bold>Boaco:</bold> Aguascalientes, Alc. Teustepe, Camino La Cuesta, <named-content content-type="dwc:verbatimCoordinates" xlink:type="simple">12°22'57.8"N, 85°47'30.7"W</named-content>, ~195 m, 15.I.2008, S. Crews, R. Duncan, P. Berea, SCC08_020, 1♀, 4 imm. (EME sel_963, 976, 979-981). <bold>Leon:</bold> Alc. El Jicaral, Camino Santa Rosa, Puente la Guayabita, <named-content content-type="dwc:verbatimCoordinates" xlink:type="simple">12°44'31.2"N, 86°22'44.6"W</named-content>, ~122 m, 14.I.2008, under rocks, S. Crews, R. Duncan, P. Berea, J. Carver, SCC08_017, 3♀, 3 imm. (CAS sel_961-962, 964, 967, 969-970); Alc. San Jacinto, Mina El Límon, Rancho Las Brisas, off road from Telica to San Isidro, <named-content content-type="dwc:verbatimCoordinates" xlink:type="simple">12°37'03.8"N, 86°44'34.3"W</named-content>, ~87 m, 14.I.2008, S. Crews, R. Duncan, P. Berea, J. Carver, SCC08_016, 1p♂, 5 imm. (EME sel_954-955, 957-960). <bold>Madríz:</bold> Alc. Ocotal, Totogalpa, 11.I.2008, <named-content content-type="dwc:verbatimCoordinates" xlink:type="simple">13°33'49.5"N, 86°29'64.6"W</named-content>, ~672 m, S. Crews, under rocks, SCC08_013, 2♀, 1♂, 4 imm. (CAS sel_931-933, 936-939).</p></def></abbrev></p></tp:treatment-sec><tp:treatment-sec sec-type="Diagnosis"><title>Diagnosis.</title><p>Males can be distinguished from other species by the large, bifurcated MA that somewhat resembles an articulating claw (<xref ref-type="fig" rid="F25">Fig. 79</xref>). In many specimens the second branch is obscured by the conductor. The RTA is also distally bifurcated (<xref ref-type="fig" rid="F25">Fig. 80</xref>). Females can be distinguished from others by having the posterior margin of the epigynal plate extend beyond the epigastric furrow, and a septum that appears to befused to the epigynal plate posteriorly (<xref ref-type="fig" rid="F25">Figs 81–82</xref>).</p></tp:treatment-sec><tp:treatment-sec sec-type="Remarks"><title>Remarks.</title><p><xref ref-type="bibr" rid="B8">Banks (1909)</xref> first described a male and female collected from Oricuajo, Costa Rica by Biolley and Tristan. Presumably they were collected together. The female was not illustrated. <xref ref-type="bibr" rid="B41">Muma (1953)</xref> redescribed these specimens, illustrating both the male and the female. <xref ref-type="bibr" rid="B14">Chamberlin (1925)</xref> described the female of <italic><tp:taxon-name>Selenops salvadoranus</tp:taxon-name></italic>, but made no illustration. <xref ref-type="bibr" rid="B41">Muma (1953)</xref> also redescribed and illustrated this type. <xref ref-type="bibr" rid="B34">Kraus (1955)</xref> described and illustrated both the male and female of <italic><tp:taxon-name>Selenops salvadoranus</tp:taxon-name></italic>. The male matched the male of <italic><tp:taxon-name>Selenops bifurcatus</tp:taxon-name></italic> from both <xref ref-type="bibr" rid="B8">Banks (1909)</xref> and <xref ref-type="bibr" rid="B41">Muma (1953)</xref>. The illustration of the female was clearly that of <italic><tp:taxon-name>Selenops salvadoranus</tp:taxon-name></italic> as illustrated by <xref ref-type="bibr" rid="B41">Muma (1953)</xref>. It seems as though <xref ref-type="bibr" rid="B34">Kraus (1955)</xref> was aware of Muma's (1953) work, but perhaps was unable to look at the actual specimens. In many instances, the innermost branch of the MA is obscured by the conductor, in which case, the MA appears to be single branched, rather than double branched. It would appear that this was the case when <xref ref-type="bibr" rid="B41">Muma (1953)</xref> illustrated the type, which upon closer examination does have a two branched MA. Several species of selenopids have overlapping distributions. Some species have widespread distributions, while others have small distributions. Thus, even collecting a male and female from the same locality does not guarantee that they are same species. Unless a male and female are collected mating, or collected simultaneously from multiple localities, or their identities can be cross-checked with DNA data, it is recommended that they not be described as the same species, as this case illustrates. I have collected the same male and female from multiple localities across Central America, they have mated and produced offspring in the lab, and they have matching DNA sequences for multiple genes. In conclusion, the name <italic><tp:taxon-name>Selenops salvadoranus</tp:taxon-name></italic> has been <!--PageBreak-->synonymized with <italic><tp:taxon-name>Selenops bifurcatus</tp:taxon-name></italic>, and what was originally designated as the female of <italic><tp:taxon-name>Selenops bifurcatus</tp:taxon-name></italic> is here described as <italic><tp:taxon-name>Selenops oricuajo</tp:taxon-name></italic> sp. n. (see below).</p></tp:treatment-sec><tp:treatment-sec sec-type="Description"><title>Description.</title><p><italic>Holotype male</italic>: Color. carapace (holotype) dusky orange with white setae (recent) dusky yellow, duskier laterally; sternum light yellow; chelicerae (holotype) same color as carapace, with dusky longitudinal lateral stripes and one dusky medial area (recent) same color as carapace, with duskier marks; maxillae (holotype) yellow brown (recent) light yellow; labium (holotype) dusky yellow brown, darker laterally (recent) pale yellow, lightening distally; abdomen dorsally (holotype) greyish-tan (recent) greyish-tan, mottled with darker spots; ventrally light yellow; legs (holotype), same color as carapace, annulations not visible, but ventral surface of femur I dusky (recent) legs light yellow, annulations on femur not visible, but dusky area ventrally, patella and tibia with rings. Carapace:0.90 times longer than broad. Eyes:AER slightly recurved; PER recurved; PME larger than AME, PLE largest, ALE smallest; eye diameters, AME 0.23, ALE 0.10, PME 0.33, PLE 0.50; interdistances AME-PME 0.08, PME-ALE 0.28, ALE-PLE 0.30. PME-PME 1.28. ALE-ALE 2.30; ocular quadrangle AME-AME 0.45, PLE-PLE 2.25; clypeus 0.20 high. Mouthparts:chelicerae with few scattered setae medially and anteriorly; maxillae longer than broad, with tuft of conspicuous setae distally; labium distally rounded. Sternum:as long as broad, posteriorly indented. Legs:leg I only slightly shorter than II and III; leg formula 4321; scopulae present on distal end of all 4 tarsi; tarsi I-IV with strong claw tufts; pr claw toothed, rl claw with fewer teeth; spination: leg I, Fm pr 1–1–1, d 1–1–1, rl 1–1–1; Ti pr 1–0–1, rl 1–0–1, d 1–1–0, v 2–2–2; Mt pr 1–1–0, rl 1–1–0, v 2–2; leg II, Fm pr 1–1–1, d 1–1–1, rl 1–1–1; Ti pr 1–0–1, d 1–1–0, rl 1–0–1, v 2–2–2; Mt pr 1–1–0, v 2–2, rl 1–1–0; leg III, Fm pr 1–1–1, d 1–1–1, rl 1–1–1; Ti pr 1–0–1, rl 1–0–1, d 1–1–0, v 2–2; Mt pr 1–1–0, rl 1–1–0, v 2–1–1; leg IV, Fm pr 1–1–1, d 1–1–1, rl 1–1–1; Ti pr 1–0–1, rl 1–0–1, d 1–1–0, v 2–2; Mt pr 1–1–0, rl 1–1–0, v 2–1–1. Abdomen:without terminal setal tufts. Pedipalp:Fm, spination d 0–1–4; cymbium oval in ventral view, slightly angled posterolaterally; conductor large angular structure arising from the side and medially,curved laterally, tapering upwards, pointed at tip; embolus long, slender, curved, beginning at 6 o'clock, terminating at 12 o'clock, not quite extending to lateral edge, but more medial, tapering distally; MA arising at 2 o'clock, with two long, finger-like branches, directed laterally, base wide; RTA with 2 apophyses, one curving in toward cymbium, small, quadrangular, one curving away from cymbium, with 3 distal projections, one rounded and curved, the other two forming a y-shaped distal bifurcation, RTA extending at least one third the length of cymbium in ventral view (<xref ref-type="fig" rid="F25">Figs 79–80</xref>). <italic>Dimensions:</italic> Total length 9.75. Carapace length 4.75, width 5.30. Sternum length 2.00, width 2.00. Abdomen length 5.00, width 3.53. Pedipalp: Fm 1.75, Pt 0.40, Ti 0.70, Ta 1.00, total 3.85. Leg I: Fm 4.75, Pt 1.75, Ti 4.40, Mt 4.00, Ta 2.90, total 17.80. Leg II: Fm 5.50, Pt 1.90, Ti 5.00, Mt 4.50, Ta 1.90, total 18.80. Leg III: Fm 5.75, Pt 1.75, Ti 4.65, Mt 4.75, Ta 1.75, total 17.65. Leg IV: Fm 5.75, Pt 1.75, Ti 5.00, Mt 5.00, Ta 1.75, total 19.25.</p><p><italic>Female (holotype of</italic> <italic><tp:taxon-name>Selenops salvadoranus</tp:taxon-name></italic><italic>)</italic>: Color: carapace (holotype of <italic><tp:taxon-name>Selenops salvadoranus</tp:taxon-name></italic>) red-brown with white setae (recent) dusky yellow-brown overall, more brown in c<!--PageBreak-->ephalic region and medially, more yellow laterally, with light setae in the cephalic region and on laterally; sternum orange-brown, darker around border; chelicerae (holotype of <italic><tp:taxon-name>Selenops salvadoranus</tp:taxon-name></italic>) brown (recent) orange-brown, darker laterally; maxillae orange-brown, lightening distally; labium dark brown, lightening distally; abdomen dorsally (holotype of <italic><tp:taxon-name>Selenops salvadoranus</tp:taxon-name></italic>) light orange-brown, wrinkled, no distinct marks (recent) light grey brown, speckled with darker spots, dark caudal festoon present; ventrally dusky yellow grey, no markings; legs (holotype of <italic><tp:taxon-name>Selenops salvadoranus</tp:taxon-name></italic>) legs orange-tan, no markings apparent; (recent) legs yellowish, annulations present on all segments. Carapace:0.96 times longer than broad. Eyes:AER slightly recurved; PER recurved; PME larger than AME, PLE largest, ALE smallest; eye diameters, AME 0.23, ALE 0.15, PME 0.43, PLE 0.53; interdistances AME-PME 0.10, PME-ALE 0.20, ALE-PLE 0.53. PME-PME 1.53. ALE-ALE 2.50; ocular quadrangle AME-AME 0.55, PLE-PLE 2.80; clypeus 0.17 high. Mouthparts:chelicerae with stout setae medially and anteriorly; maxillae longer than broad, with tuft of conspicuous setae distally; labium distally rounded. Sternum:1.20 times longer than broad, posteriorly indented. Legs:leg formula 4321 (<xref ref-type="bibr" rid="B41">Muma 1953</xref>); scopulae present on tarsi of all legs and metatarsi of legs I and II; tarsus I-IV with strong claw tufts; both claws with similar number of teeth; spination: leg I, Fm pr 1–1–0, d 1–1–1, rl 1–1–1; Ti d 0, v 2–2–2; Mt v 2–2; II, Fm pr 1–1–0, d 1–1–1, rl 1–1–1; Ti v 2–2–2; Mt v 2–2; III, Fm pr 1–1–0, d 1–1–1, rl 1–1–1; Ti v 2–2–0; Mt v 2–1–1. Abdomen:without terminal setal tufts. Pedipalp:Claw with 15 teeth. Epigyne:epigynal plate extending beyond epigastric furrow, truncate posteriorly, median septum present, sinuous laterally, genital openings located anterolaterally to septum, epigynal pockets absent; internally, ducts directed slightly posteriorly, then laterally, fertilization ducts located laterally, small posterodorsal fold present covering posterior margin of internal ducts (<xref ref-type="fig" rid="F25">Figs 81–82</xref>). <italic>Dimensions:</italic> Total length 11.85. Carapace length 5.65, width 5.90. Sternum length 3.00, width 2.50. Abdomen length 6.20, width 4.75. Pedipalp: Fm 1.60, Pt 0.75, Ti 1.00, Ta 2.00, total 5.35. Leg I: Fm 5.25, Pt 2.00, Ti 4.75, Mt 3.80, Ta 1.75, total 17.55. Leg II: Fm 5.00, Pt 2.00, Ti 4.25, Mt 3.75, Ta 2.00, total 17.00. Leg III: Fm 6.50, Pt 2.00, Ti 5.00, Mt 4.50, Ta 2.00, total 20.00. Leg IV: Missing.</p></tp:treatment-sec><tp:treatment-sec sec-type="Natural history"><title>Natural history.</title><p>Found under rocks and other debris on the ground, under the bark of trees and on fence posts and around human dwellings in a variety of habitats (<xref ref-type="fig" rid="F41">Fig. 200</xref>). The egg sac is a white to yellowish flat disc that is either guarded by the female or not, and is either hidden or not (<xref ref-type="fig" rid="F38">Fig. 182</xref>). A female will lay eggs within a few weeks of mating. One female made 3 egg sacs, each containing 40–70 eggs. This species is widely distributed and, thus, is also found with other species of selenopid, in particular <italic><tp:taxon-name>Selenops mexicanus</tp:taxon-name></italic> and <italic><tp:taxon-name>Selenops oricuajo</tp:taxon-name></italic> sp. n.</p></tp:treatment-sec><tp:treatment-sec sec-type="Distribution"><title>Distribution.</title><p>Found from southeastern Guatemala to northwestern Costa Rica (<xref ref-type="fig" rid="F8">Map 8</xref>).</p></tp:treatment-sec><tp:treatment-sec><!--Section generated to contain objects referenced in tp:taxon-treatment.--><fig id="F25" position="float" orientation="portrait"><label>Figures 77–84.</label><caption><p>Copulatory organs of <italic><tp:taxon-name>Selenops huetocatl</tp:taxon-name></italic> sp. n. holotype female from Las Golondrinas, Huixtla, Chiapas, México (CNAN sel_045) <bold>77–78</bold> <italic><tp:taxon-name>Selenops bifurcatus</tp:taxon-name></italic> Banks male from Oricuajo, Costa Rica (MCZ) <bold>79–80</bold> female (holotype of <italic><tp:taxon-name>Selenops salvadoranus</tp:taxon-name></italic>) from San Salvador, El Salvador (MCZ) <bold>81–82</bold> <italic><tp:taxon-name>Selenops buscki</tp:taxon-name></italic> Muma of holotype female from Taboga Island, Panamá (USNM) <bold>83–84,</bold> <bold>77, 81, 83</bold> epigyne, ventral view <bold>78, 82, 84</bold> spermathecae, dorsal view <bold>79</bold> left pedipalp, ventral view <bold>80</bold> left pedipalp, retrolateral view. Scale bar = 0.50 mm.</p></caption><graphic xmlns:xlink="http://www.w3.org/1999/xlink" xlink:href="ZooKeys-105-001-g025.jpg" position="float" orientation="portrait" xlink:type="simple"/></fig><fig id="F38" position="float" orientation="portrait"><label>Figures 177–182.</label><caption><p>Habitats and natural history of some <italic><tp:taxon-name>Selenops</tp:taxon-name></italic> species. <bold>177</bold> <italic><tp:taxon-name>Selenops arikok</tp:taxon-name></italic> sp. n. from Aruba guarding egg sac with several spiderlings inside <bold>178</bold> <italic><tp:taxon-name>Selenops geraldinae</tp:taxon-name></italic> Corronca eating a fly and guarding her egg sac on a bromeliad, Gaspar Grande Island, Trinidad and Tobago <bold>179</bold> <italic><tp:taxon-name>Selenops willinki</tp:taxon-name></italic> Corronca on a tree trunk, Little Tobago, Trinidad and Tobago. Terminal setal tufts and festoon pattern are visible <bold>180</bold> <italic><tp:taxon-name>Selenops micropalpus</tp:taxon-name></italic> Muma on the trunk of <italic><tp:taxon-name>Bursera simaruba</tp:taxon-name></italic>, in a dry forest, St. Lucia. Terminal setal tufts and festoon pattern are visible <bold>181</bold> <italic><tp:taxon-name>Selenops mexicanus</tp:taxon-name></italic> Keyserling on a large tree trunk outside of Cueva Actun Kan, Guatemala. Note the alternating light and dark leg annulations <bold>182</bold> Egg sacs of <italic><tp:taxon-name>Selenops bifurcatus</tp:taxon-name></italic> Banks on rocks in a wash in dry forest and thornscrub, Zacatan, Guatemala. <italic><tp:taxon-name>Selenops bifurcatus</tp:taxon-name></italic> sometimes guards the yellowish egg sacs, and other times does not.</p></caption><graphic xmlns:xlink="http://www.w3.org/1999/xlink" xlink:href="ZooKeys-105-001-g038.jpg" position="float" orientation="portrait" xlink:type="simple"/></fig><fig id="F39" position="float" orientation="portrait"><label>Figures 183–188.</label><caption><p>Habitats and natural history of some <italic><tp:taxon-name>Selenops</tp:taxon-name></italic> species <bold>183</bold> <italic><tp:taxon-name>Selenops bifurcatus</tp:taxon-name></italic> Banks on a rock, Zacatan, Guatemala. Note the dorsoventrally flattened habitus <bold>184</bold> <italic><tp:taxon-name>Selenops bifurcatus</tp:taxon-name></italic> Banks showing the very large PLE <bold>185</bold> <italic><tp:taxon-name>Selenops lindborgi</tp:taxon-name></italic> Petrunkevitch adult male on <italic><tp:taxon-name>Bursera simaruba</tp:taxon-name></italic> St. John, United States Virgin Islands. Note the leg annulations <bold>186</bold> <italic><tp:taxon-name>Selenops lindborgi</tp:taxon-name></italic> Petrunkevitch adult female making several egg sacs under the bark of a tamarind tree, Nevis. <italic><tp:taxon-name>Selenops lindborgi</tp:taxon-name></italic> makes several egg sacs and does not guard the egg sac, unlike most other species of <italic><tp:taxon-name>Selenops</tp:taxon-name></italic> <bold>187</bold> <italic><tp:taxon-name>Selenops petrunkevitchi</tp:taxon-name></italic> Alayón-García on a eucalyptus tree, Whitfield Hall, Blue Mountains, Jamaica. Note the striped legs and the festoon pattern at the terminus of the abdomen <bold>188</bold> The egg sac of <italic><tp:taxon-name>Selenops wilmotorum</tp:taxon-name></italic> sp. n. from Hellshire Hills, Jamaica. The egg sac contained a few yellow dried out eggs and a pseudoscorpion.</p></caption><graphic xmlns:xlink="http://www.w3.org/1999/xlink" xlink:href="ZooKeys-105-001-g039.jpg" position="float" orientation="portrait" xlink:type="simple"/></fig><fig id="F42" position="float" orientation="portrait"><label>Figures 201–206.</label><caption><p>Habitats and natural history of some <italic><tp:taxon-name>Selenops</tp:taxon-name></italic> species. <bold>201</bold> Dry thornscrub and rocky wash where <italic><tp:taxon-name>Selenops bifurcatus</tp:taxon-name></italic> Banks was extremely common, Zacatan, Guatemala <bold>202</bold> Pine/fern habitat, Abaco, Bahamas where <italic><tp:taxon-name>Selenops aissus</tp:taxon-name></italic> Walckenaer can be found <bold>203</bold> Dry forest habitat around Laguna Oviedo, Pedernales, Dominican Republic. The species <italic><tp:taxon-name>Selenops oviedo</tp:taxon-name></italic> sp. n. can be found underneath the rocks <bold>204</bold> Thornscrub habitat, Shirley's Heights Lookout, Antigua, where <italic><tp:taxon-name>Selenops kalinago</tp:taxon-name></italic> sp. n. can be found under bark <bold>205</bold> Blowing Point, Anguilla, where <italic><tp:taxon-name>Selenops souliga</tp:taxon-name></italic> sp. n. can be found under limestone rocks in the thornscrub habitat <bold>206</bold> Coastal thornscrub habitat, El Morro, Dominican Republic. <italic><tp:taxon-name>Selenops insularis</tp:taxon-name></italic> Keyserling can be found under the bark of trees, while <italic><tp:taxon-name>Selenops morro</tp:taxon-name></italic> sp. n. is more common under rocks.</p></caption><graphic xmlns:xlink="http://www.w3.org/1999/xlink" xlink:href="ZooKeys-105-001-g042.jpg" position="float" orientation="portrait" xlink:type="simple"/></fig><fig id="F8" position="float" orientation="portrait"><label>Map 8.</label><caption><p>Map of Central America (inset) showing the distribution of two species of <italic><tp:taxon-name>Selenops</tp:taxon-name></italic> in the region. <italic><tp:taxon-name>Selenops bifurcatus</tp:taxon-name></italic> Banks (black circles) and <italic><tp:taxon-name>Selenops oricuajo</tp:taxon-name></italic> sp. n. (white square). (Mex= México, Gu=Guatemala, ES=El Salvador, Ho=Honduras, Ni=Nicaragua, CR=Costa Rica, Pa=Panamá).</p></caption><graphic xmlns:xlink="http://www.w3.org/1999/xlink" xlink:href="ZooKeys-105-001-g008.jpg" position="float" orientation="portrait" xlink:type="simple"/></fig><fig id="F41" position="float" orientation="portrait"><label>Figures 195–200.</label><caption><p>Habitats and natural history of some <italic><tp:taxon-name>Selenops</tp:taxon-name></italic> species. <bold>195</bold> <italic><tp:taxon-name>Selenops submaculosus</tp:taxon-name></italic> Bryant on a tree branch, San Salvador, Bahamas. Note extreme dorsoventral flattening <bold>196</bold> In this thornscrub habitat in Bonaire, <italic><tp:taxon-name>Selenops curazao</tp:taxon-name></italic> Alayón-García can be found under bark and under the limestone rocks on the ground <bold>197</bold> Dry forest habitat on Little Tobago where <italic><tp:taxon-name>Selenops willinki</tp:taxon-name></italic> Corronca is quite common under bark <bold>198</bold> A desert habitat in San Bernardino County California where members of the <italic><tp:taxon-name>Selenops debilis</tp:taxon-name></italic> group Muma can be found on and under boulders <bold>199</bold> Tapeats Canyon, Grand Canyon National Park. <italic><tp:taxon-name>Selenops nesophilus</tp:taxon-name></italic> Chamberlin has been collected at the bottom of the canyon and this is the northernmost collection locality for the genus in North America <bold>200</bold> Cloud forest in Chiapas, México where <italic><tp:taxon-name>Selenops huetocatl</tp:taxon-name></italic> sp. n. can be found.</p></caption><graphic xmlns:xlink="http://www.w3.org/1999/xlink" xlink:href="ZooKeys-105-001-g041.jpg" position="float" orientation="portrait" xlink:type="simple"/></fig></tp:treatment-sec><ref-list><ref id="B8"><mixed-citation xmlns:xlink="http://www.w3.org/1999/xlink" xlink:type="simple"><person-group><name name-style="western"><surname>Banks</surname><given-names>N</given-names></name></person-group> (<year>1909</year>)<article-title> Arachnida from Costa Rica.</article-title><source>Proceedings of the Academy of Natural Sciences, Philadelphia</source><volume>61</volume>:<fpage>194</fpage>-<lpage>234</lpage>.</mixed-citation></ref><ref id="B14"><mixed-citation xmlns:xlink="http://www.w3.org/1999/xlink" xlink:type="simple"><person-group><name name-style="western"><surname>Chamberlin</surname><given-names>RV</given-names></name></person-group> (<year>1925</year>)<article-title> Diagnoses of new American Arachnida.</article-title><source>Bulletin of the Museum of Comparative Zoology Harvard</source><volume>67</volume>:<fpage>209</fpage>-<lpage>248</lpage>.</mixed-citation></ref><ref id="B41"><mixed-citation xmlns:xlink="http://www.w3.org/1999/xlink" xlink:type="simple"><person-group><name name-style="western"><surname>Muma</surname><given-names>MH</given-names></name></person-group> (<year>1953</year>)<article-title> A study of the spider family Selenopidae in North and Central America and the West Indies.</article-title><source>American Museum Novitates</source><volume>1619</volume>:<fpage>1</fpage>-<lpage>55</lpage>.</mixed-citation></ref><ref id="B34"><mixed-citation xmlns:xlink="http://www.w3.org/1999/xlink" xlink:type="simple"><person-group><name name-style="western"><surname>Kraus</surname><given-names>O</given-names></name></person-group> (<year>1955</year>)<article-title> Spinnen aus El Salvador (Arachnoidea, Araneae).</article-title><source>Senckenbergische Naturforschende Gesellschaft</source><volume>493</volume>:<fpage>1</fpage>-<lpage>112</lpage>.</mixed-citation></ref></ref-list></tp:taxon-treatment>
