# Supplementary material for: A revision of the spider genus Selenops Latreille, 1819 (Arachnida, Araneae, Selenopidae) in North America, Central America and the Caribbean
Source: Zookeys. 2011 Jun 14;(105):1–182. doi: 10.3897/zookeys.105.724 (PMC3131050; doi:10.3897/zookeys.105.724)
Supplement: XML Treatment for Selenops buscki [file zookeys.105.724-treatment30.xml]

<!DOCTYPE tp:taxon-treatment
  PUBLIC "-//TaxonX//DTD Taxonomic Treatment Publishing DTD v0 20100105//EN" "tax-treatment-NSO.dtd">
<tp:taxon-treatment xmlns:tp="http://www.plazi.org/taxpub"><tp:treatment-meta><mixed-citation publication-type="journal"><person-group><name><surname>Crews</surname><given-names>Sarah C.</given-names></name></person-group><article-title>A revision of the spider genus <italic>Selenops</italic> Latreille, 1819 (Arachnida, Araneae, Selenopidae) in North America, Central America and the Caribbean</article-title><source>Zookeys</source><day>14</day><month>6</month><year>2011</year><volume>2011</volume><issue>105</issue><fpage>1</fpage><lpage>182</lpage><pub-id pub-id-type="doi">10.3897/zookeys.105.724</pub-id></mixed-citation></tp:treatment-meta><tp:nomenclature><tp:taxon-name>
                        <tp:taxon-name-part taxon-name-part-type="genus">Selenops</tp:taxon-name-part>
                        <tp:taxon-name-part taxon-name-part-type="species">buscki</tp:taxon-name-part>
                        <object-id xmlns:xlink="http://www.w3.org/1999/xlink" xlink:type="simple">http://species-id.net/wiki/Selenops_buscki</object-id>
                    </tp:taxon-name><tp:taxon-authority>Muma, 1953</tp:taxon-authority><!--PageBreak--><xref ref-type="fig" rid="F25">Figs 83–84</xref><xref ref-type="fig" rid="F3">Map 3</xref><tp:nomenclature-citation-list><tp:nomenclature-citation><tp:taxon-name>Selenops buscki</tp:taxon-name><comment><xref ref-type="bibr" rid="B41">Muma 1953</xref>: 19, Fig. 31 (♀).</comment></tp:nomenclature-citation></tp:nomenclature-citation-list></tp:nomenclature><tp:treatment-sec sec-type="Type material"><title>Type material.</title><p>Holotype female from Taboga Island, Panamá, VI.1911, A. Busck (USNM, examined).</p></tp:treatment-sec><tp:treatment-sec sec-type="Diagnosis"><title>Diagnosis.</title><p>Females can be separated from all other species by the centrally located median lobe, the epigynal pockets, and the shape of internal ducts (<xref ref-type="fig" rid="F25">Figs 83–84</xref>). Males unknown.</p></tp:treatment-sec><tp:treatment-sec sec-type="Description"><title>Description.</title><p><italic>Holotype female</italic>: Color:carapace orange-brown; chelicerae orange-brown, darker laterally; maxillae dark yellow; abdomen damaged, dorsally cream-colored, no noticeable markings; legs dusky orange, no markings visible; Carapace:0.95 times longer than broad. Eyes:AER nearly straight; PER recurved; PME larger than AME, PME largest, ALE smallest; eye diameters, AME 0.18, ALE 0.05, PME 0.25, PLE 0.20; interdistances AME-PME 0.10, PME-ALE 0.18, ALE-PLE 0.45. PME-PME 1.15. ALE-ALE 1.90; ocular quadrangle AME-AME 0.40, PLE-PLE 2.10. Mouthparts:chelicerae with stout setae medially and anteriorly; maxillae longer than broad, with tuft of conspicuous setae distally; labium distally rounded. Sternum:posteriorly indented. Legs: leg formula 4321 (Muma, 1953); scopulae present on tarsi of all legs and metatarsi of legs I and II; tarsi I-IV with strong claw tufts; spination: leg I, Fm pr 1–1–0, d 1–1–1, rl 1–1–1; leg II, Fm pr 1–1–0, d 1–1–1, rl 1–1–1; Ti v 2–2–2; Mt v 2–2; leg III, Fm pr 1–1–0, d 1–1–1, rl 1–1–1; Ti v 2–2–0; Mt v 2–1–1; leg IV, missing. Abdomen:without terminal setal tufts. Epigyne:lateral lobes conspicuous, median septum a small teardrop-shaped lobe, epigynal pockets present; internally, ducts and spermathecae located medially, fertilization ducts located posteriorly, directed laterally, very small posterodorsal fold present, not covering any part of internal ducts (<xref ref-type="fig" rid="F25">Figs 83–84</xref>). <italic>Dimensions:</italic> Total length 8.30. Carapace length 4.00, width 4.20. Abdomen length 4.30, width 2.65. Leg I: Fm 3.40, Pt 1.70, Ti missing, Mt missing, Ta missing, total missing. Leg II: Fm 3.20, Pt 1.20, Ti 2.50, Mt 3.40, Ta 1.10, total 11.40. Leg III: Fm 3.80, Pt 1.50, Ti missing, Mt missing, Ta missing, total missing. Leg IV: Missing.</p></tp:treatment-sec><tp:treatment-sec sec-type="Natural history"><title>Natural history.</title><p>No data.</p></tp:treatment-sec><tp:treatment-sec sec-type="Distribution"><title>Distribution.</title><p>Known only from the island of Taboga in Panamá (<xref ref-type="fig" rid="F3">Map 3</xref>).</p></tp:treatment-sec><tp:treatment-sec><!--Section generated to contain objects referenced in tp:taxon-treatment.--><fig id="F25" position="float" orientation="portrait"><label>Figures 77–84.</label><caption><p>Copulatory organs of <italic><tp:taxon-name>Selenops huetocatl</tp:taxon-name></italic> sp. n. holotype female from Las Golondrinas, Huixtla, Chiapas, México (CNAN sel_045) <bold>77–78</bold> <italic><tp:taxon-name>Selenops bifurcatus</tp:taxon-name></italic> Banks male from Oricuajo, Costa Rica (MCZ) <bold>79–80</bold> female (holotype of <italic><tp:taxon-name>Selenops salvadoranus</tp:taxon-name></italic>) from San Salvador, El Salvador (MCZ) <bold>81–82</bold> <italic><tp:taxon-name>Selenops buscki</tp:taxon-name></italic> Muma of holotype female from Taboga Island, Panamá (USNM) <bold>83–84,</bold> <bold>77, 81, 83</bold> epigyne, ventral view <bold>78, 82, 84</bold> spermathecae, dorsal view <bold>79</bold> left pedipalp, ventral view <bold>80</bold> left pedipalp, retrolateral view. Scale bar = 0.50 mm.</p></caption><graphic xmlns:xlink="http://www.w3.org/1999/xlink" xlink:href="ZooKeys-105-001-g025.jpg" position="float" orientation="portrait" xlink:type="simple"/></fig><fig id="F3" position="float" orientation="portrait"><label>Map 3.</label><caption><p>Map of Panamá and South America (inset) showing the distribution of <italic><tp:taxon-name>Selenops banksi</tp:taxon-name></italic> Muma (white circles) and <italic><tp:taxon-name>Selenops buscki</tp:taxon-name></italic> Muma (black star). (Col = Colombia, Ecu = Ecuador, Ven = Venezuela, Guy = Guyana, Sur = Surinam, FG = French Guyana, Br = Brazil).</p></caption><graphic xmlns:xlink="http://www.w3.org/1999/xlink" xlink:href="ZooKeys-105-001-g003.jpg" position="float" orientation="portrait" xlink:type="simple"/></fig></tp:treatment-sec><ref-list><ref id="B41"><mixed-citation xmlns:xlink="http://www.w3.org/1999/xlink" xlink:type="simple"><person-group><name name-style="western"><surname>Muma</surname><given-names>MH</given-names></name></person-group> (<year>1953</year>)<article-title> A study of the spider family Selenopidae in North and Central America and the West Indies.</article-title><source>American Museum Novitates</source><volume>1619</volume>:<fpage>1</fpage>-<lpage>55</lpage>.</mixed-citation></ref></ref-list></tp:taxon-treatment>
