# Supplementary material for: A revision of the spider genus Selenops Latreille, 1819 (Arachnida, Araneae, Selenopidae) in North America, Central America and the Caribbean
Source: Zookeys. 2011 Jun 14;(105):1–182. doi: 10.3897/zookeys.105.724 (PMC3131050; doi:10.3897/zookeys.105.724)
Supplement: XML Treatment for Selenops oricuajo [file zookeys.105.724-treatment31.xml]

<!DOCTYPE tp:taxon-treatment
  PUBLIC "-//TaxonX//DTD Taxonomic Treatment Publishing DTD v0 20100105//EN" "tax-treatment-NSO.dtd">
<tp:taxon-treatment xmlns:tp="http://www.plazi.org/taxpub"><tp:treatment-meta><mixed-citation publication-type="journal"><person-group><name><surname>Crews</surname><given-names>Sarah C.</given-names></name></person-group><article-title>A revision of the spider genus <italic>Selenops</italic> Latreille, 1819 (Arachnida, Araneae, Selenopidae) in North America, Central America and the Caribbean</article-title><source>Zookeys</source><day>14</day><month>6</month><year>2011</year><volume>2011</volume><issue>105</issue><fpage>1</fpage><lpage>182</lpage><pub-id pub-id-type="doi">10.3897/zookeys.105.724</pub-id></mixed-citation></tp:treatment-meta><tp:nomenclature><tp:taxon-name>
                        <tp:taxon-name-part taxon-name-part-type="genus">Selenops</tp:taxon-name-part>
                        <tp:taxon-name-part taxon-name-part-type="species">oricuajo</tp:taxon-name-part>
                        <object-id xmlns:xlink="http://www.w3.org/1999/xlink" xlink:type="simple">urn:lsid:zoobank.org:act:2E813C62-BEB7-4194-953D-F95D86514F3B</object-id>
                    		<object-id xmlns:xlink="http://www.w3.org/1999/xlink" xlink:type="simple">http://species-id.net/wiki/Selenops_oricuajo</object-id>
                    </tp:taxon-name><tp:taxon-status xmlns:xlink="http://www.w3.org/1999/xlink" xlink:type="simple">sp. n.</tp:taxon-status><xref ref-type="fig" rid="F26">Figs 85–86</xref><xref ref-type="fig" rid="F8">Map 8</xref><tp:nomenclature-citation-list><tp:nomenclature-citation><tp:taxon-name>Selenops bifurcatus</tp:taxon-name><comment> Muma, 1953: 20, fig. 35 (misidentification: ♀ only).</comment></tp:nomenclature-citation></tp:nomenclature-citation-list></tp:nomenclature><tp:treatment-sec sec-type="Type material"><title>Type material.</title><p>Holotype female: Oricuajo, Costa Rica, Biolley and Tristan (MCZ).<!--PageBreak--></p></tp:treatment-sec><tp:treatment-sec sec-type="Etymology"><title>Etymology.</title><p>This species is named after the type locality, Oricuajo, and is to be treated as a noun in apposition.</p></tp:treatment-sec><tp:treatment-sec sec-type="Diagnosis"><title>Diagnosis.</title><p>Females can be separated from other species by the epigynum which has a conspicuous angular median septum located in the center of the epigynal plate, and by the epigynal pockets, and the internal ducts which have two branches (<xref ref-type="fig" rid="F26">Figs 85–86</xref>). Males unknown.</p></tp:treatment-sec><tp:treatment-sec sec-type="Description"><title>Description.</title><p><italic>Holotype female:</italic> Color: carapace dusky orange with white setae; sternum light yellow; chelicerae same color as carapace, with dusky longitudinal lateral stripes and one dusky area in the center, not extending all the way to the top of the chelicerae; maxillae dusky yellow brown, darker on sides; abdomen dorsally grey to cream-colored with dark laterocaudal festoon; legs light yellow, darkening distally, with annulations on anteroventral faces of anterior femora. Carapace:0.95 times longer than broad. Eyes:AER nearly straight; PER recurved; PME larger than AME, PLE largest, ALE smallest; eye diameters, AME 0.15, ALE 0.03, PME 0.18, PLE 0.30; interdistances AME-PME 0.10, PME-ALE 0.28, ALE-PLE 0.30. PME-PME 1.00. ALE-ALE 1.83; ocular quadrangle AME-AME 0.38, PLE-PLE 1.80. Legs:leg formula 4321 (Muma, 1953); spination not available, legs completely disarticulated. Mouthparts:chelicerae with stout setae medially and anteriorly; maxillae longer than broad, with tuft of conspicuous setae distally; labium distally rounded. Abdomen:without terminal setal tufts. Epigyne:angular to quadrate median lobe, truncate posteriorly, epigynal pockets present, genital openings located at anterolateral margins of median lobe; internally, ducts large, branching into two heavily sclerotized lateral branches, fertilization ducts located posterolaterally and directed posteriorly, small posterodorsal fold present, does not cover ducts (<xref ref-type="fig" rid="F26">Figs 85–86</xref>). <italic>Dimensions:</italic> Total length 10.45. Carapace length 3.60, width 3.80. Abdomen length 6.85, width 4.65.</p></tp:treatment-sec><tp:treatment-sec sec-type="Natural history"><title>Natural history.</title><p>All that is known of this species' natural history is that it has been collected with <italic><tp:taxon-name>Selenops bifurcatus</tp:taxon-name></italic>.</p></tp:treatment-sec><tp:treatment-sec sec-type="Distribution"><title>Distribution.</title><p>Known only from the type locality (<xref ref-type="fig" rid="F8">Map 8</xref>).</p></tp:treatment-sec><tp:treatment-sec><!--Section generated to contain objects referenced in tp:taxon-treatment.--><fig id="F26" position="float" orientation="portrait"><label>Figures 85–92.</label><caption><p>Copulatory organs of <italic><tp:taxon-name>Selenops oricuajo</tp:taxon-name></italic> sp. n. female from Oricuajo, Costa Rica (MCZ) <bold>85–86</bold> <italic><tp:taxon-name>Selenops amona</tp:taxon-name></italic> sp. n. holotype female from Bajura Empalme, Isla Mona (EME sel_847) <bold>87–88</bold> <italic><tp:taxon-name>Selenops lindborgi</tp:taxon-name></italic> Petrunkevitch holotype female from Santa Maria Bay, St. Thomas, United States Virgin Islands (MCZ) <bold>89–90</bold> male from Christianstead, St Croix, United States Virgin Islands (MCZ) <bold>91–92, 85, 87, 89</bold> epigyne, ventral view <bold>86, 88, 90</bold> spermathecae, dorsal view <bold>91</bold> left pedipalp, ventral view <bold>92</bold> left pedipalp, retrolateral view. Scale bar = 0.50 mm (85–86, 89–92), 0.30 mm (87–88).</p></caption><graphic xmlns:xlink="http://www.w3.org/1999/xlink" xlink:href="ZooKeys-105-001-g026.jpg" position="float" orientation="portrait" xlink:type="simple"/></fig><fig id="F8" position="float" orientation="portrait"><label>Map 8.</label><caption><p>Map of Central America (inset) showing the distribution of two species of <italic><tp:taxon-name>Selenops</tp:taxon-name></italic> in the region. <italic><tp:taxon-name>Selenops bifurcatus</tp:taxon-name></italic> Banks (black circles) and <italic><tp:taxon-name>Selenops oricuajo</tp:taxon-name></italic> sp. n. (white square). (Mex= México, Gu=Guatemala, ES=El Salvador, Ho=Honduras, Ni=Nicaragua, CR=Costa Rica, Pa=Panamá).</p></caption><graphic xmlns:xlink="http://www.w3.org/1999/xlink" xlink:href="ZooKeys-105-001-g008.jpg" position="float" orientation="portrait" xlink:type="simple"/></fig></tp:treatment-sec></tp:taxon-treatment>
