# Supplementary material for: A revision of the spider genus Selenops Latreille, 1819 (Arachnida, Araneae, Selenopidae) in North America, Central America and the Caribbean
Source: Zookeys. 2011 Jun 14;(105):1–182. doi: 10.3897/zookeys.105.724 (PMC3131050; doi:10.3897/zookeys.105.724)
Supplement: XML Treatment for Selenops amona [file zookeys.105.724-treatment32.xml]

<!DOCTYPE tp:taxon-treatment
  PUBLIC "-//TaxonX//DTD Taxonomic Treatment Publishing DTD v0 20100105//EN" "tax-treatment-NSO.dtd">
<tp:taxon-treatment xmlns:tp="http://www.plazi.org/taxpub"><tp:treatment-meta><mixed-citation publication-type="journal"><person-group><name><surname>Crews</surname><given-names>Sarah C.</given-names></name></person-group><article-title>A revision of the spider genus <italic>Selenops</italic> Latreille, 1819 (Arachnida, Araneae, Selenopidae) in North America, Central America and the Caribbean</article-title><source>Zookeys</source><day>14</day><month>6</month><year>2011</year><volume>2011</volume><issue>105</issue><fpage>1</fpage><lpage>182</lpage><pub-id pub-id-type="doi">10.3897/zookeys.105.724</pub-id></mixed-citation></tp:treatment-meta><tp:nomenclature><tp:taxon-name>
                        <tp:taxon-name-part taxon-name-part-type="genus">Selenops</tp:taxon-name-part>
                        <tp:taxon-name-part taxon-name-part-type="species">amona</tp:taxon-name-part>
                        <object-id xmlns:xlink="http://www.w3.org/1999/xlink" xlink:type="simple">urn:lsid:zoobank.org:act:3F63D138-00A6-4D0E-8C06-75791F496D53</object-id>
                    		<object-id xmlns:xlink="http://www.w3.org/1999/xlink" xlink:type="simple">http://species-id.net/wiki/Selenops_amona</object-id>
                    </tp:taxon-name><tp:taxon-status xmlns:xlink="http://www.w3.org/1999/xlink" xlink:type="simple">sp. n.</tp:taxon-status><xref ref-type="fig" rid="F26">Figs 87–88</xref><xref ref-type="fig" rid="F9">Map 9</xref></tp:nomenclature><tp:treatment-sec sec-type="Type material"><title>Type material.</title><p>Holotype female: Bajura Empalme, Isla Mona, I.2007, A. Puente-Rolón (EME sel_847).</p></tp:treatment-sec><tp:treatment-sec sec-type="Other material examined"><title>Other material examined.</title><p><abbrev xmlns:xlink="http://www.w3.org/1999/xlink" xlink:type="simple">PUERTO RICO: Isla Mona:<def><p> same data as holotype, 1 imm. (EME sel_846); Camino de los Cobros, VI.2006, A. Puente-Rolón, SCC06_059, under bark of <italic><tp:taxon-name>Bursera</tp:taxon-name></italic>, 1 imm. (CAS sel_502); Maricao: Bosque Estatl de Maricao, <named-content content-type="dwc:verbatimCoordinates" xlink:type="simple">18°08'51.2"N, 66°59'35.0"W</named-content>, 10.VI.2006, 700–800 m, S. Crews, A. Puente- Rolón, serpentine forest, 1 imm. (CAS sel_440).</p></def></abbrev></p></tp:treatment-sec><tp:treatment-sec sec-type="Etymology"><title>Etymology.</title><p>The specific name comes from the Taino word ‘amona', the indigenous name for the type locality. It is to be treated as a noun in apposition.</p></tp:treatment-sec><tp:treatment-sec sec-type="Diagnosis"><title>Diagnosis.</title><p>Females can be separated from other species by the extensively coiled internal ducts (<xref ref-type="fig" rid="F26">Figs 87–88</xref>). Males unknown.</p></tp:treatment-sec><tp:treatment-sec sec-type="Description"><title>Description.</title><p><italic>Holotype female:</italic> Color: carapace light tan-yellow, slightly darker in cephalic region, dusky around edges; sternum pale yellow; chelicerae light yellowish-tan, dusky markings anteromedially, progressively becoming darker to black at the distal end of the chelicerae; maxillae pale yellow; labium pale yellow; abdomen dorsally yellowish-orange, dark on sides, with laterocaudal festoon; lanceolate stripe located medially extending about half the length of the abdomen, faded spot anteriorly, 2 more spots just below, 2 more below that, and 3 spots at posterior margin of abdomen; ventrally cream-colored laterocaudally; legs pale yellow, darkening distally, annulations present. Carapace: 0.89 times longer than broad; fovea longitudinal, broad, very shallow. Eyes:AER nearly straight; PER slightly recurved; PME larger than AME, PME same as PLE, ALE smallest; eye diameters, AME 0.10, ALE 0.08, PME 0.25, PLE 0.25; interdistances AME-PME 0.03, PME-ALE 0.15, ALE-PLE 0.23. PME-PME 0.98. ALE-ALE 1.68; ocular quadrangle AME-AME 0.30, PLE-PLE 1.70; clypeus 0.08 high. Mouthparts:chelicerae with stout setae medially and anteriorly; maxillae longer than broad, with tuft of conspicuous setae distally; labium distally rounded. Sternum: 1.14 times longer than broad, posteriorly indented. Legs:leg I only slightly shorter than legs II, III and IV; leg formula unknown (at least one leg missing); legs II and III equal in length, with I just slightly shorter; scopulae present on all 4 tarsi and metatarsi and tibia I and II; tarsi I-IV with strong claw tufts; pr claw per foot slightly toothed; spination: leg I, Fm pr 1–1–1, d 1–1–1, rl 1–1–1; Ti d 0, v 2–2–2; Mt v 2–2; leg II, Fm pr 1–1–0, d 1–1–1, rl 1–0–1; Ti v 2–2–2; Mt v 2–2; leg III, Fm pr 1–1–1, d 1–1–1, rl 1–1–1; Ti v 2–2–0; Mt v 2–1. Abdomen:with terminal setal tufts. Pedipalp:claw with 5 teeth. Epigyne:lateral lobes fused medially for nearly 2/3 the length of the plate, small v-shaped medial area located anteriorly, genital openings located at lateral margins of v-shape, epigynal pockets absent; internally, wide ducts coiled multiple times, mostly symmetrical, though not exactly, large posterodorsal fold, covering a large part of the internal ducts (<xref ref-type="fig" rid="F26">Figs 87–88</xref>). <italic>Dimensions:</italic> Total length 6.33. Carapace length 3.00, width 3.38. Sternum length 1.60, width 1.40. Abdomen length 3.33, width 2.48. Pedipalp: Fm 1.00, Pt 0.25, Ti 0.50, Ta 0.80, total 2.55. Leg I: Fm 3.50, Pt 1.00, Ti 3.50, Mt 2.25, Ta 1.00, total 11.25. Leg II: Fm 3.50, Pt 1.00, Ti 3.50, Mt 2.50, Ta 1.00, total 11.50. Leg III: Fm 3.75, Pt 1.00, Ti 3.00, Mt 2.75, Ta 1.00, total 11.50. Leg IV: Missing.</p></tp:treatment-sec><tp:treatment-sec sec-type="Natural history"><title>Natural history.</title><p>Found under bark and rocks.</p></tp:treatment-sec><tp:treatment-sec sec-type="Distribution"><title>Distribution.</title><p>Known from Isla Mona and a single locality in western Puerto Rico (<xref ref-type="fig" rid="F9">Map 9</xref>).</p></tp:treatment-sec><tp:treatment-sec><!--Section generated to contain objects referenced in tp:taxon-treatment.--><fig id="F26" position="float" orientation="portrait"><label>Figures 85–92.</label><caption><p>Copulatory organs of <italic><tp:taxon-name>Selenops oricuajo</tp:taxon-name></italic> sp. n. female from Oricuajo, Costa Rica (MCZ) <bold>85–86</bold> <italic><tp:taxon-name>Selenops amona</tp:taxon-name></italic> sp. n. holotype female from Bajura Empalme, Isla Mona (EME sel_847) <bold>87–88</bold> <italic><tp:taxon-name>Selenops lindborgi</tp:taxon-name></italic> Petrunkevitch holotype female from Santa Maria Bay, St. Thomas, United States Virgin Islands (MCZ) <bold>89–90</bold> male from Christianstead, St Croix, United States Virgin Islands (MCZ) <bold>91–92, 85, 87, 89</bold> epigyne, ventral view <bold>86, 88, 90</bold> spermathecae, dorsal view <bold>91</bold> left pedipalp, ventral view <bold>92</bold> left pedipalp, retrolateral view. Scale bar = 0.50 mm (85–86, 89–92), 0.30 mm (87–88).</p></caption><graphic xmlns:xlink="http://www.w3.org/1999/xlink" xlink:href="ZooKeys-105-001-g026.jpg" position="float" orientation="portrait" xlink:type="simple"/></fig><fig id="F9" position="float" orientation="portrait"><label>Map 9.</label><caption><p>Map of the northern Caribbean (insets) showing the distribution of three species of <italic><tp:taxon-name>Selenops</tp:taxon-name></italic> in the region, <italic><tp:taxon-name>Selenops lindborgi</tp:taxon-name></italic> Petrunkevitch (white diamonds), <italic><tp:taxon-name>Selenops souliga</tp:taxon-name></italic> sp. n. (black circles) , and Selenops amona (ital.) sp. n. (white circles). Due to the large difference in scale of the different islands, there are two insets. (Inset 1: GI=Great Inagua, DR=Dominican Republic, PR=Puerto Rico (Inset 2: SKN=St. Kitts and Nevis).</p></caption><graphic xmlns:xlink="http://www.w3.org/1999/xlink" xlink:href="ZooKeys-105-001-g009.jpg" position="float" orientation="portrait" xlink:type="simple"/></fig></tp:treatment-sec></tp:taxon-treatment>
