# Supplementary material for: A revision of the spider genus Selenops Latreille, 1819 (Arachnida, Araneae, Selenopidae) in North America, Central America and the Caribbean
Source: Zookeys. 2011 Jun 14;(105):1–182. doi: 10.3897/zookeys.105.724 (PMC3131050; doi:10.3897/zookeys.105.724)
Supplement: XML Treatment for Selenops lindborgi [file zookeys.105.724-treatment33.xml]

<!DOCTYPE tp:taxon-treatment
  PUBLIC "-//TaxonX//DTD Taxonomic Treatment Publishing DTD v0 20100105//EN" "tax-treatment-NSO.dtd">
<tp:taxon-treatment xmlns:tp="http://www.plazi.org/taxpub"><tp:treatment-meta><mixed-citation publication-type="journal"><person-group><name><surname>Crews</surname><given-names>Sarah C.</given-names></name></person-group><article-title>A revision of the spider genus <italic>Selenops</italic> Latreille, 1819 (Arachnida, Araneae, Selenopidae) in North America, Central America and the Caribbean</article-title><source>Zookeys</source><day>14</day><month>6</month><year>2011</year><volume>2011</volume><issue>105</issue><fpage>1</fpage><lpage>182</lpage><pub-id pub-id-type="doi">10.3897/zookeys.105.724</pub-id></mixed-citation></tp:treatment-meta><tp:nomenclature><tp:taxon-name>
                        <tp:taxon-name-part taxon-name-part-type="genus">Selenops</tp:taxon-name-part>
                        <tp:taxon-name-part taxon-name-part-type="species">lindborgi</tp:taxon-name-part>
                        <object-id xmlns:xlink="http://www.w3.org/1999/xlink" xlink:type="simple">http://species-id.net/wiki/Selenops_lindborgi</object-id>
                    </tp:taxon-name><tp:taxon-authority>Petrunkevitch, 1926</tp:taxon-authority><xref ref-type="fig" rid="F26">Figs 89–92</xref><xref ref-type="fig" rid="F39">185–186</xref><xref ref-type="fig" rid="F8">Map 8</xref><tp:nomenclature-citation-list><tp:nomenclature-citation><tp:taxon-name>Selenops lindborgi</tp:taxon-name><comment><xref ref-type="bibr" rid="B44">Petrunkevitch 1926</xref>: 55, fig. 16 (♀, examined).</comment></tp:nomenclature-citation><tp:nomenclature-citation><tp:taxon-name>Selenops lindborgi</tp:taxon-name><comment>:<xref ref-type="bibr" rid="B45">Petrunkevitch 1930</xref>: 38, figs 28–29 (♀).<!--PageBreak--></comment></tp:nomenclature-citation><tp:nomenclature-citation><tp:taxon-name>Selenops longipes</tp:taxon-name><comment><xref ref-type="bibr" rid="B45">Petrunkevitch 1930</xref>: 36, figs 26–27 (♂).</comment></tp:nomenclature-citation><tp:nomenclature-citation><tp:taxon-name>Selenops lindborgi</tp:taxon-name><comment>:<xref ref-type="bibr" rid="B11">Bryant 1942</xref>: 349, figs 29, 37 (♂, ♀).</comment></tp:nomenclature-citation><tp:nomenclature-citation><tp:taxon-name>Selenops lindborgi</tp:taxon-name><comment>:<xref ref-type="bibr" rid="B41">Muma 1953</xref>: 34, figs 57–59 (♂, ♀).</comment></tp:nomenclature-citation></tp:nomenclature-citation-list></tp:nomenclature><tp:treatment-sec sec-type="Type material"><title>Type material.</title><p>Holotype female: Santa Maria Bay, St. Thomas, Virgin Islands, under bark, 28.VII.1925 (MCZ).</p></tp:treatment-sec><tp:treatment-sec sec-type="Note"><title>Note.</title><p>Muma (1953: 35) designated a male specimen from Christiansted, St. Croix, United States Virgin Islands (MCZ) as an ‘allotype'.</p></tp:treatment-sec><tp:treatment-sec sec-type="Other material examined"><title>Other material examined.</title><p><abbrev xmlns:xlink="http://www.w3.org/1999/xlink" xlink:type="simple">BAHAMAS: Great Inagua:<def><p> Man O' War Bay, <named-content content-type="dwc:verbatimCoordinates" xlink:type="simple">21°04'30.2"N, 73°38'36.7"W</named-content>, ~4 m, 16.V.2006, dry forest with limestone rocks, S. Crews, under bark, SCC06_007, 1♂ (CAS sel_316); Old Aerostat Base, <named-content content-type="dwc:verbatimCoordinates" xlink:type="simple">21°06'06.7"N, 73°39'01.9"W</named-content>, ~2 m, 16.V.2006, S. Crews, under bark of <italic><tp:taxon-name>Casuarina</tp:taxon-name></italic>, SCC06_008, 2 imm. (CAS sel_317-318). <bold>BRITISH VIRGIN ISLANDS: Anegada:</bold> west end, 4.VI.1966, Island Project Staff, University of Puerto Rico, 1♂ (AMNH). <bold>Dead Man's Chest:</bold> 26.V.1966, Island Project Staff, University of Puerto Rico, 1♂, 2 imm. (AMNH). <bold>Guana Island:</bold> north side of island near beach house, <named-content content-type="dwc:verbatimCoordinates" xlink:type="simple">18°28.793'N, 64°34.473'W</named-content>, 18.X.2004, S. Crews, D. Hamilton, on outside of house, during day, SCC04_047, 2♀, 2 imm. (EME sel_071, 081, 085, 122); south side of island near club house, trees near salt pond, <named-content content-type="dwc:verbatimCoordinates" xlink:type="simple">18°28.619'N, 64°34.475'W</named-content>, 18.X.2004, S. Crews, D. Hamilton, SCC04_046; 4 imm. (CAS sel_079, 084, 086, 087). <bold>Island #9:</bold> Spaghetti Key, Island Project Staff, University of Puerto Rico, 1♂. <bold>Island #16:</bold> Julie Key, 12-16.I.1966, Island Project Staff, University of Puerto Rico, 1♂ (AMNH). <bold>Cooper Island,</bold> 23.V.1966, Island Project Staff, University of Puerto Rico, 1♀, 2 imm. (AMNH). <bold>Ginger Island:</bold> 25.V.1966, Island Project Staff, University of Puerto Rico, 1♀ (AMNH). <bold>Great Tobago Island:</bold> 2.IV.1966, Island Project Staff, University of Puerto Rico, 1♀, 3 imm. (AMNH). <bold>Little Jost Van Dyke:</bold> 27.VII.1965, Island Project Staff, University of Puerto Rico, 1♀, 1 imm. (AMNH). <bold>Little Tobago:</bold> 4.IV.1966, Island Project Staff, University of Puerto Rico, 1♀ (AMNH). <bold>Norman Island:</bold> 26.V.1966, Island Project Staff, University of Puerto Rico, 1♀, 1 imm. (AMNH). <bold>Peter Island:</bold> 9.VII.1965, Island Project Staff, University of Puerto Rico, 1♀ (AMNH); 12.V.1966, P. Chubb, 1♂ (AMNH). <bold>Sandy Key:</bold> near Tortola, 31.VIII.1965, H., A. Heatwole, 1♀, 1♂ (AMNH). <bold>Tortola:</bold> vic. Sage Mountain, down road from park entrance, out of park, 20.X.2004, S. Crews, D. Hamilton, under concrete block on porch, SCC04_049, 1p♂ (MUS sel_078). <bold>Virgin Gorda:</bold> Virgin Gorda Mountain, 26.VI.1966, Island Project Staff, University of Puerto Rico, 1♂, 1♀; lower trail up to Gorda Peak, along trail, <named-content content-type="dwc:verbatimCoordinates" xlink:type="simple">18°28.774'N, 64°24.210'W</named-content>, ~300 m, 19.X.2004, S. Crews, SCC04_048, 1 p♂, 6 imm. (EME sel_073-075, 083, 089, 096, 109). <bold>DOMINICAN REPUBLIC: La Altagracia:</bold> Parque del Este, Boca de Yuma, <named-content content-type="dwc:verbatimCoordinates" xlink:type="simple">18°21.875' N, 68°37.080' W</named-content>, 29-30.XI.2004, S. Crews, under bark along trail, on ranger's station at night, SCC04_089, 3 imm. (EME sel_195-196, 216); Parque del Este, Guaraguao, <named-content content-type="dwc:verbatimCoordinates" xlink:type="simple">18°19.968'N, 68°48.709'W</named-content>, 30.XI.2004, sea level, S. Crews, under bark, dry limestone forest, SCC04_090., 2♀, 2♂, 4 imm. (EME sel_200-207); Punta Cana Resort, 5-9.VII.2006, S. Crews, L. Mahler, on trees at night, SCC06_066, 1♂ (MNHNSD sel_529). <bold>Samaná:</bold> Las Ter<!--PageBreak-->renas, 28.VII.2006, sea level, 19.32364°N, 69.53108°W, L. Mahler, under bark, 2♀ (MNHNSD sel_590, 592). <bold>San Cristóbal:</bold> Borbon Cuevas Pomier, 200 m, 28.VII-5.VIII 1995, S.,J. Peck, tropical deciduous forest, 1♂ (AMNH). <bold>PUERTO RICO: Arecibo:</bold> Arenalejos, Carretera 657, km 1.9, <named-content content-type="dwc:verbatimCoordinates" xlink:type="simple">18°25'15.9"N, 66°40'35.2"W</named-content>, 141 m, saw several egg sacs, 7.VI.2006, S. Crews, A. Puente-Rolón, M. Nevaraez, under bark of <italic><tp:taxon-name>Krugiodendrum ferreum</tp:taxon-name></italic>, and <italic><tp:taxon-name>Buersera simaruba</tp:taxon-name></italic>, SCC06_035, 3♂, 1♀ (CAS sel_392-393, 397-398); between Barceloneta and Arecibo, Bosque Cambalacheo, <named-content content-type="dwc:verbatimCoordinates" xlink:type="simple">18°27'07.0"N, 66°35'49.9"W</named-content>, 9.VI.2006, S. Crews, O. Monzon, under bark of <italic><tp:taxon-name>Bursera</tp:taxon-name></italic> and surrounding trees, dry forest, SCC06_041; 2 imms. (EME sel_421-422). <bold>Blanquilla:</bold> 29.X.1964, H. Heatwole, R. Levins, F. McKenzie, 1♀, 3 imm. (AMNH). <bold>Cayo Caracoles:</bold> 6.I.1966, Island Project Staff, University of Puerto Rico, 1♀ (AMNH). <bold>Ceiva:</bold> Los Corchos, <named-content content-type="dwc:verbatimCoordinates" xlink:type="simple">18°12'13.8"N, 65°40'06.5"W</named-content>, sea level-3 m, 8.VI.2006, S. Crews, O. Monzon, SCC06_040, 2 imm. (CAS sel_416, 418). <bold>Culebra:</bold> 19.VII.1965, F. McKenzie, 1♀ (AMNH); Brava Beach Trail, <named-content content-type="dwc:verbatimCoordinates" xlink:type="simple">18°19'38.9"N, 65°16'54.1"W</named-content>, ~9 m, 12.VI.2006, S. Crews, G. Olivieri, dry forest, under bark, SCC06_053, 2♀, 2 imm. (EME sel_486-489); Monte Resaca, <named-content content-type="dwc:verbatimCoordinates" xlink:type="simple">18°19'20.7"N, 65°18'10.5"W</named-content>, ~146 m, 12.VI.2006, under bark, S. Crews, G. Olivieri, SCC06_052, 1♂, 5 imm. (CAS sel_480-484). <bold>Fajardo:</bold> Seven Seas Public Beach, <named-content content-type="dwc:verbatimCoordinates" xlink:type="simple">18°22'03.7"N, 65°38'04.9"W</named-content>, sea level–2 m, 8.VI.2006, S. Crews, O. Monzon, dry coastal forest, under bark, SCC06_039, 2♀, 1♂, 1 imm. (EME sel_406, 408, 410, 412-414). <bold>Fundillo Espinoso:</bold> 1-10.I.1966, Island Project Staff, University of Puerto Rico, 1♀, 1 imm. (AMNH). <bold>Guanica:</bold> Punta Ballenas, <named-content content-type="dwc:verbatimCoordinates" xlink:type="simple">17°57'13.6"N, 66°50'57.8"W</named-content>, ~14 m, 10.VI.2006, dry coastal forest, thorn scrub, S. Crews, A. Puente-Rolón, SCC06_047, 2♂, 5 imm. (CAS sel_454-460). <bold>Humacao:</bold> Barrio Collores, 11.VI.2006, S. Vega, under bark of mahogany, SCC06_051, 3 imm. (EME sel_469, 472, 476). <bold>Isábela:</bold> Bosque de Guajataca, <named-content content-type="dwc:verbatimCoordinates" xlink:type="simple">18°25'16.7"N, 66°57'58.0"W</named-content>, ~47 m, 9.VI.2006, S. Crews, O. Monzon, under bark of dead tree, SCC06_044, 1 imm. (CAS sel_433). <bold>Isla Cabeza de Perro:</bold> 16.I.1965, H. Heatwole, F. McKenzie, 1♂, 3 imm. (AMNH). <bold>Isla Icacos:</bold> north part of island, 31.V.1964, H. Heatwole, Torres, 2♀ (MCZ). <bold>Isla Romero:</bold> 12-15.I.1966, Island Project Staff, University of Puerto Rico, 1♀ (AMNH); <bold>Isleta Marina:</bold> 17.III.1965, H. Heatwole, R. Levins, F. McKenzie, 1♂ (AMNH). <bold>Isla Mayaguez:</bold> 6-9.I.1966, Island Project Staff, University of Puerto Rico, 1♂, 1♀, 2 imm. (AMNH). <bold>Isla Palominitos:</bold> 17.II.1966, H. Heatwole, F. McKenzie, 1♀, 1 imm. (AMNH); <bold>Loiza:</bold> Punta Vacia, Talega, <named-content content-type="dwc:verbatimCoordinates" xlink:type="simple">18°27'03.8"N, 65°54'16.7"W</named-content>, ~3 m, 8.VI.2006, S.Crews, O. Monzon, under bark of <italic><tp:taxon-name>Bursera</tp:taxon-name></italic> and sea grape, SCC06_038, 2♂, 4♀ (EME sel_399-404). <bold>Manuabo:</bold> Mariani Creek, <named-content content-type="dwc:verbatimCoordinates" xlink:type="simple">18°00'29.7"N, 65°52'17.0"W</named-content>, ~34 m, 11.VI.2006, under bark, S. Crews, A. Puente-Rolón, SCC06_050, 1♀, 2 imm. (CAS sel_465-466, 468). <bold>Maricao:</bold> Bosque Estatl de Maricao, <named-content content-type="dwc:verbatimCoordinates" xlink:type="simple">18°08'51.2"N, 66°59'35.0"W</named-content>, ~700-800 m, 10.VI.2006, S. Crews, A. Puente-Rolón, under rocks, SCC06_045, 2♀, 3 imm. (EME sel_427, 434, 436-437, 439). <bold>Quebradillas:</bold> Merendero de Guajataca, <named-content content-type="dwc:verbatimCoordinates" xlink:type="simple">18°29'23.7" N, 66°56'59.4" W</named-content>, ~ 46 m, 9.VI.2006, S. Crews, O. Monzon, under bark of <italic><tp:taxon-name>Bursera</tp:taxon-name></italic>, <italic><tp:taxon-name>Casuarina</tp:taxon-name></italic>, sea grape, SCC06_043, 1♂ (EME sel_427). <bold>Sabana Grande:</bold> Susúa State Forest, <named-content content-type="dwc:verbatimCoordinates" xlink:type="simple">18°04'15.0"N, 66°54'31.6"W</named-content>, ~207 m, 10.VI.2006, S. Crews, A. Puente- Rolón, dry serpentine fo<!--PageBreak-->rest, under rocks, SCC06_046, 1p♂, 4 imm. (CAS sel_444, 446-447, 450). <bold>Salinas:</bold> Reserva Jobos, Parque Jagüeys, <named-content content-type="dwc:verbatimCoordinates" xlink:type="simple">17°57'13.9"N, 66°15'03.5"W</named-content>, ~28 m, 11.VI.2006, S. Crews, A. Puente-Rolón, under bark of burned <italic><tp:taxon-name>Acacia</tp:taxon-name></italic>, SCC06_049, 1♀ (EME sel_464). <bold>Vieques:</bold> Entrada Caño Hondo NR, Puerta Mosquito, <named-content content-type="dwc:verbatimCoordinates" xlink:type="simple">18°06'11.0"N, 65°27'05.5"W</named-content>, sea level, 19.VI.2006, S. Crews, E. Bermudez, <italic><tp:taxon-name>Acacia</tp:taxon-name></italic> wetland, SCC06_061, 4 imm. (CAS sel 504-506, 508); entrance to Caño Hondo NR, off road 997, km 5, <named-content content-type="dwc:verbatimCoordinates" xlink:type="simple">18°06'47.6"N, 65°27'13.0"</named-content>W, ~6 m, 19.VI.2006, S. Crews, E. Bermudez, under bark, SCC06_062, 1 imm. (EME sel_512); Playa Caracas-Laguna Puerto Ferro, Refugio Nacional de Vida Silvestre de Vieques, <named-content content-type="dwc:verbatimCoordinates" xlink:type="simple">18°06'24.5"N, 65°25'25.8"W</named-content>, ~6 m, 19.VI.2006, S. Crews, E. Bermudez, under bark, SCC06_063, 1♂, 2 imm. (CAS sel_513-515); Ruinas Central Playa Grande, <named-content content-type="dwc:verbatimCoordinates" xlink:type="simple">18°05'43.2"N, 65°31'13.2"W</named-content>, ~26 m, 19.VI.2006, S. Crews, E. Bermudez, under bark, SCC06_064, 1♀, 3 imm. (EME sel_516-518, 521). <bold>ST. KITTS AND NEVIS: St. Kitts:</bold> Major's Bay, <named-content content-type="dwc:verbatimCoordinates" xlink:type="simple">17°13'37.9"N, 62°38'49.3"W</named-content>, sea level, 24.II.2007, S. Crews, under bark, SCC07_032, 1♀, 2 imm. (CAS, sel_750-752); SE Peninsula off Dr. Kennedy Simmons Hwy @ Sand Bank Bay, <named-content content-type="dwc:verbatimCoordinates" xlink:type="simple">17°14'59.1"N, 62°38'40.8"W</named-content>, 24.II.2007, S. Crews, under bark in forest, debris on beach, SCC07_031, 2♀, 4 imm. (EME sel_743, 745-749). <bold>Nevis:</bold> Round Hill entrance to Mt. Nevis, main road toward Cottle Church, dry forest, some palms, 23.II.2006, S. Crews, under bark, lots of egg sacs everywhere, SCC07_029, 1♀, 4 imm. (CAS sel_735-739); Tamarind Bay, Galliput Restaurant, 23.II.2006, S. Crews, SCC07_030, under rock and under bark of tamarind tree, 1♀, 2 imm. (EME sel_740-742). <bold>UNITED STATES VIRGIN ISLANDS: Buck Island:</bold> 14-16.XII.1966, Island Project Staff, University of Puerto Rico, 1♂ (AMNH). <bold>St. Croix:</bold> Butler Bay, west shore road, <named-content content-type="dwc:verbatimCoordinates" xlink:type="simple">17°45'49.7"N, 64°52'58.8"W</named-content>, sea level, 14.VI.2006, S. Crews, C. Niebuhr, under bark of sea grape, SCC06_054, 1♀, 2 imm. (CAS sel_490-493); Christianstead, H.A. Beatty (MCZ); Radio Telescope Station, east island, <named-content content-type="dwc:verbatimCoordinates" xlink:type="simple">17°45.398'N, 64°35.045'W</named-content>, 18.XI.2004, S. Crews, under bark of tamarind tree, several egg sacs, geckos, centipedes, tenebrionids, SCC04_072, 1 imm. (EME sel_527); road from Creque Dam to Mahogany Road, intersecting Mt. Victory Camp, <named-content content-type="dwc:verbatimCoordinates" xlink:type="simple">17°44'27.1"N, 64°51'25.4"W</named-content>, ~21 m, 14.VI.2006, S. Crews, C. Niebuhr, under bark of <italic><tp:taxon-name>Bursera</tp:taxon-name></italic>,SCC06_057, 1♀ (CAS sel_501); Sprat Hall Beach, Rte 63, Fredericksted, <named-content content-type="dwc:verbatimCoordinates" xlink:type="simple">17°44'09.8"N, 64°53'24.0"W</named-content>, sea level, 14.VI.2006, S. Crews, C. Niebuhr, under bark of sea grape on beach, SCC06_056, 4 imm. (EME sel_497-500); Sprat Hall Hill, west shore road, 1st right after old sub tracking station, <named-content content-type="dwc:verbatimCoordinates" xlink:type="simple">17°44'38.4"N, 64°53'22.3"W</named-content>, ~54 m, 14.VI.2006, S. Crews, C. Niebuhr, on landscape plants around house, SCC06_055, 3 imm. (CAS sel_494-496); summer 1941, H.A. Beatty, 1♂ (MCZ); summer 1941, H.A. Beatty, 1♀ (AMNH). <bold>St. John:</bold> Lind Point Trail, sunny to very dry area, 22.III.1970, H.L., F., Levi, 1♀ (AMNH); John's Folly, 20.III.1970, H.L, F. Levi, 1♂, 1♀ (AMNH); 18-29.III.1970, H.L, F. Levi, among coral and debris under sea grape, 1♀, 1 imm. (AMNH); USVINP, Bordeaux Ridge Road, <named-content content-type="dwc:verbatimCoordinates" xlink:type="simple">18°20.125'N, 64°43.672'W</named-content>, ~377 m, 17.XI.2004, S. Crews, under bark, SCC04_071, 1 ♂, 3 imm. (CAS sel_140-142, 157); Bordeaux Ridge Road, 27.III.1970, L., H.L. Levi, vegetation in forest, 1♀ (MCZ); USVINP, Cinnamon Bay Loop Trail, <named-content content-type="dwc:verbatimCoordinates" xlink:type="simple">18°21.226'N, 64°45.259'W</named-content>, ~50 m, 16-17.XI.2004, S. <!--PageBreak-->Crews, under bark of bay trees, SCC04_070, 1♂, 1 imm. (EME sel_126-127); USVINP, Leinster Bay Trail, <named-content content-type="dwc:verbatimCoordinates" xlink:type="simple">18°21.825'N, 64°43.743'W</named-content>, ~9 m, 16.XI.2004, S. Crews, under bark and rocks, SCC04_069, 3♂, 1 imm. (CAS sel_136-139); Leinster Bay, 13.VI.1986, W.B. Muchmore, under rock, 1♀ (FSU SJ80-1); Reef Bay, 12.VI.1979, W.B. Muchmore, under bark, 1♀ (FSU WM5450); Lameshur Bay, 26.V.1979, W.B. Muchmore, under bark, 1♂ (FSU WM5443). <bold>St. Thomas:</bold> Benner Hill, above armory, <named-content content-type="dwc:verbatimCoordinates" xlink:type="simple">18°19.533'N, 64°51.703'W</named-content>, ~82 m, 19.XI.2004, S. Crews, R. Platenberg, under bark and rocks, SCC04_074, 4 imm. (EME sel_123, 132-134); Estate Nazareth, East End, Dolphin House, <named-content content-type="dwc:verbatimCoordinates" xlink:type="simple">18°19.128'N, 64°51.567'W</named-content>, ~82 m, 19.XI.2004, S. Crews, R. Platenberg, SCC04_076, 5 imm. (CAS sel_143-147); Perseverance, Perseverance Bay Trail, <named-content content-type="dwc:verbatimCoordinates" xlink:type="simple">18°21.463'N, 64°59.753'W</named-content>, 22.X.2004, S. Crews. R. Platenberg, under bark of <italic><tp:taxon-name>Meliococcus bijugatus</tp:taxon-name></italic>, SCC04_050, 1 imm. (EME sel_076); Magen's Bay Trail, <named-content content-type="dwc:verbatimCoordinates" xlink:type="simple">18°21.332'N, 64°55.220'W</named-content>, ~150 m, 19.XI.2004, S. Crews, R. Platenberg, on palms and under bark, one eating termite, SCC04_073, 1♂, 5 imms. (CAS sel_124-125, 128-130, 164) Magen's Bay, top of trail, <named-content content-type="dwc:verbatimCoordinates" xlink:type="simple">18°21.350'N, 64°55.231'W</named-content>, 22.X.2004, S. Crews, R. Platenberg, under rock, SCC04_052, 1 imm. (EME sel_077); St. Peter House, 24.X.2004, under plastic tub, R. Platenberg, SCC04_075, 1♀ (CAS sel_131).</p></def></abbrev></p></tp:treatment-sec><tp:treatment-sec sec-type="Diagnosis"><title>Diagnosis.</title><p>Females can be separated from other species by the oval spermathecae arising from coiled ducts (<xref ref-type="fig" rid="F26">Figs 89–90</xref>). Males can be separated from other species by the very short embolus located posteromedially, and the MA which is almost as long as the embolus (<xref ref-type="fig" rid="F26">Figs 91–92</xref>).</p></tp:treatment-sec><tp:treatment-sec sec-type="Remarks"><title>Remarks.</title><p>Despite the large distribution this species occupies, little to no variation was noticed in size or in genitalic morphology.</p></tp:treatment-sec><tp:treatment-sec sec-type="Description"><title>Description.</title><p><italic>Male from Christiansted, St. Croix, Muma's ‘allotype'</italic>: Color: carapace (‘allotype') orange-brown, no markings (recent) yellow-brown, with dark markings medially, laterally and mediolaterally; sternum (“allotype") light orange-yellow, darker around border, (recent) dusky yellow, darker around border; chelicerae (“allotype") brown, darker laterally (recent) light medial part same color as carapace, surrounded by brown area; maxillae (“allotype") light orange-brown, lightening distally (recent) dusky yellow; labium (“allotype") orange-brown (recent) brown lightening distally; abdomen dorsally (“allotype") grey to cream with some dark flecks, dark laterocaudal festoon present (recent) grey-yellow with darker grey median lanceolate stripe which becomes 2 slightly curved lines ¾ length to the caudal margin, one thicker lateral line below these, entire abdomen with lots of dark flecks, five light tufts of setae caudally that stand erect in life over dark background, forming a more pointed festoon area; abdomen ventrally (“allotype") light yellow (recent) dusky yellow-grey; legs (“allotype") orange-brown with annulations distinct (recent) legs dusky yellow with dark brown-black annulations, that are sometimes not distinct and the ‘stripe' on anteroventral face, looks as though it is made up of multiple spots rather than a solid stripe. Carapace:0.93 times longer than broad. Eyes:AER slightly recurved; PER recurved; PME larger than AME, PLE largest, ALE smallest; eye diameters, AME 0.15, ALE 0.05, PME 0.23, PLE 0.33; interdistances AME-PME 0.03, PME-ALE 0.23, ALE-PLE 0.23. PME-PME 1.00. ALE-ALE 1.73; ocular quadrangle AME-AME 0.30, PLE<!--PageBreak-->-PLE 1.63; clypeus 0.05 high. Mouthparts:chelicerae with a few stout setae medially and anteriorly; promargin with 3 teeth, retromargin with 2 teeth. Sternum:as long as broad, posteriorly indented. Legs:leg I only slightly shorter than II and III; leg formula 23,1=4; scopulae present on distal end of all 4 tarsi; tarsi I-IV with strong claw tufts; pr claw per foot slightly toothed; spination: leg I, Fm pr 1–1–1, d 1–1–1, rl 1–1–1; Ti pr 1–0–1, rl 1–0–1, d 1–1–0, v 2–2–2; Mt pr 1–1–0, rl 1–1–0, v 2–2; leg II, Fm pr 1–1–1, d 1–1–1, rl 1–1–1; Ti pr 1–0–1, d 1–1–0, rl 1–0–1, v 2–2–2; Mt pr 1–1–0, rl 1–0–0, v 2–2; leg III, Fm pr 1–1–1, d 1–1–1, rl 1–1–1; Ti pr 1–0–1, rl 1–0–1, d 1–0–0, v 2–2; Mt pr 1–1–0, rl 1–0–0, v 2–2; leg IV, Fm pr 1–1–1, d 1–1–1, rl 1–1–1; Ti pr 1–0–1, rl 1–0–1, d 1–0–0, v 2–2; Mt pr 1–1–0, rl 1–1–0, v 2–1–1. Abdomen: with terminal setal tufts. Pedipalp:Fm, d 0–1–4; cymbium oval in ventral view, slightly angled posterolaterally; conductor large angulate structure arising mediolaterally, curving around into large hook, pointed distally; embolus short, slightly sinuate, tapering from base, directed anteriorly, starting at 7 o'clock, terminating at 9 o'clock; MA arising at 5 o'clock, directed distally, narrow, long base curving to small single hook; RTA with one apophysis, small, wide, quadrate with thornlike point along the anterior margin; tibial apophyses barely reaching cymbium in ventral view (<xref ref-type="fig" rid="F26">Figs 91–92</xref>). <italic>Dimensions:</italic> Total length 6.50. Carapace length 3.28, width 3.53. Abdomen length 3.23, width 2.25. Pedipalp: Fm 0.85, Pt 0.25, Ti 0.30, Ta 0.75, total 2.15. Leg I: Fm 5.00, Pt 1.60, Ti 4.75, Mt 4.75, Ta 1.90, total 18.00. Leg II: Fm 5.50, Pt 1.75, Ti 5.00, Mt 5.00, Ta 2.00, total 19.25. Leg III: Fm 5.50, Pt 1.50, Ti 4.60, Mt 4.95, Ta 2.00, total 18.55. Leg IV: Fm 5.50, Pt 1.50, Ti 4.50, Mt 4.75, Ta 1.75, total 18.00.</p><p><italic>Holotype female:</italic> color:carapace (holotype) orange-brown, no markings (recent) yellow-brown, with dark markings medially, laterally and mediolaterally; sternum (holotype) orange-brown, darker around border (recent) yellow, darker around border; chelicerae (holotype) brown, darker laterally (recent) light medial part same color as carapace, surrounded by darker brown area; maxillae (holotype) light orange-brown, lightening distally (recent) dusky yellow; labium (holotype) orange-brown (recent) brown, lightening distally; abdomen dorsally (holotype) grey to cream with some dark flecks, dark laterocaudal festoon present (recent) grey-yellow with darker grey median lanceolate stripe that becomes 2 slightly curved lines ¾ length toward the posterior end of the abdomen, one thicker lateral line below these, entire abdomen with lots of dark flecks, five light tufts of setae caudally that stand erect in life over dark background, forming a more pointed festoon area; ventrally (type) light yellow (recent) dusky yellow-grey; legs (type) orange-brown with annulations distinct (recent) dusky yellow with dark brown to black annulations. Carapace: 0.91 times longer than broad. Eyes:AER nearly straight; PER recurved; PME larger than AME, PLE largest, ALE smallest; eye diameters, AME 0.15, ALE 0.10, PME 0.26, PLE 0.33; interdistances AME-PME 0.03, PME-ALE 0.30, ALE-PLE 0.30. PME-PME 1.00. ALE-ALE 1.95; ocular quadrangle AME-AME 0.30, PLE-PLE 1.88; clypeus 0.05 high. Mouthparts:chelicerae with a few stout setae medially and anteriorly; maxillae longer than broad, with tuft of conspicuous setae distally; labium distally rounded. Sternum:1.17 times longer than broad, posteriorly indented. Legs:leg I only slightly shorter than legs II, III and IV; leg formula 2134; scopulae present on tarsi of all legs and metatarsi of legs I and II; tarsi I-IV with strong claw tufts; pr claw per foot slightly toothed; spination: leg I, Fm pr 1–1–0, d 1–1–1, rl 0–0–1; Ti d 0, v 2–2–2; Mt v 2–2; leg II, Fm pr 1–1–0, d 1–1–1, rl 0–0–1; Ti v 2–2–2; Mt v 2–2; leg III, Fm pr 1–1–0, d 1–1–1, rl 0–0–1; Ti v 2–2–0; Mt v 2–1; leg IV, Fm pr 1–0–0 (L), 1–1–0 (R), d 1–1–1, rl 0–0–1; Ti v 2–1; Mt v 1–1. Abdomen:with terminal setal tufts. Pedipalp:claw with ca. 6 teeth. Epigyne:median field depressed, lateral lobes meet at posterior margin, genital openings located just anterior to lobes, epigynal pockets absent; internally, openings lead to coiled ducts and oval spermathecae located laterally, fertilization ducts located medially, directed anteriorly, posterodorsal fold very small, barely covering any part of internal ducts (<xref ref-type="fig" rid="F26">Figs 89–90</xref>). <italic>Dimensions:</italic> Total length 7.75. Carapace length 3.15, width 3.45. Sternum length 1.75, width 1.50. Abdomen length 4.60, width 3.35. Pedipalp: Fm 0.80, Pt 0.25, Ti 0.50, Ta 0.75, total 2.30. Leg I: Fm 3.70, Pt 1.45, Ti 3.50, Mt 2.75, Ta 1.00, total 12.40. Leg II: Fm 4.00, Pt 1.40, Ti 3.75, Mt 2.75, Ta 1.00, total 12.90. Leg III: Fm 4.00, Pt 1.00, Ti 3.45, Mt 2.85, ta 1.00, total 12.30. Leg IV: Fm 4.20, Pt 0.90, Ti 3.00, Mt 2.60, Ta 1.00, total 11.70.</p></tp:treatment-sec><tp:treatment-sec sec-type="Natural history"><title>Natural history.</title><p>Found under bark (<xref ref-type="fig" rid="F39">Figs 185–186</xref>), rocks and debris, and in between the leaves of tropical plants, from sea level to higher elevations, in dry to very wet areas. In the Greater Antilles it is often found in the same locations as <italic><tp:taxon-name>Selenops insularis</tp:taxon-name></italic>. The female is unusual in that she does not guard the egg sac, but rather makes several at once, and often leaves them anywhere, in a haphazard fashion, rather than hiding them beneath something (<xref ref-type="fig" rid="F39">Fig. 186</xref>). This species has been seen feeding on termites and has been observed being fed upon by <italic><tp:taxon-name>Anolis</tp:taxon-name></italic>. More details of this species' natural history can be found in <xref ref-type="bibr" rid="B20">Crews et al. (2008)</xref>.</p></tp:treatment-sec><tp:treatment-sec sec-type="Distribution"><title>Distribution.</title><p>Known from Eastern Hispaniola, Isla Mona, Puerto Rico, Culebra, Vieques, all of the Virgin Islands including many small cays, St. Kitts and Nevis, as well Great Inagua in the Bahamas (<xref ref-type="fig" rid="F9">Map 9</xref>).</p></tp:treatment-sec><tp:treatment-sec><!--Section generated to contain objects referenced in tp:taxon-treatment.--><fig id="F26" position="float" orientation="portrait"><label>Figures 85–92.</label><caption><p>Copulatory organs of <italic><tp:taxon-name>Selenops oricuajo</tp:taxon-name></italic> sp. n. female from Oricuajo, Costa Rica (MCZ) <bold>85–86</bold> <italic><tp:taxon-name>Selenops amona</tp:taxon-name></italic> sp. n. holotype female from Bajura Empalme, Isla Mona (EME sel_847) <bold>87–88</bold> <italic><tp:taxon-name>Selenops lindborgi</tp:taxon-name></italic> Petrunkevitch holotype female from Santa Maria Bay, St. Thomas, United States Virgin Islands (MCZ) <bold>89–90</bold> male from Christianstead, St Croix, United States Virgin Islands (MCZ) <bold>91–92, 85, 87, 89</bold> epigyne, ventral view <bold>86, 88, 90</bold> spermathecae, dorsal view <bold>91</bold> left pedipalp, ventral view <bold>92</bold> left pedipalp, retrolateral view. Scale bar = 0.50 mm (85–86, 89–92), 0.30 mm (87–88).</p></caption><graphic xmlns:xlink="http://www.w3.org/1999/xlink" xlink:href="ZooKeys-105-001-g026.jpg" position="float" orientation="portrait" xlink:type="simple"/></fig><fig id="F39" position="float" orientation="portrait"><label>Figures 183–188.</label><caption><p>Habitats and natural history of some <italic><tp:taxon-name>Selenops</tp:taxon-name></italic> species <bold>183</bold> <italic><tp:taxon-name>Selenops bifurcatus</tp:taxon-name></italic> Banks on a rock, Zacatan, Guatemala. Note the dorsoventrally flattened habitus <bold>184</bold> <italic><tp:taxon-name>Selenops bifurcatus</tp:taxon-name></italic> Banks showing the very large PLE <bold>185</bold> <italic><tp:taxon-name>Selenops lindborgi</tp:taxon-name></italic> Petrunkevitch adult male on <italic><tp:taxon-name>Bursera simaruba</tp:taxon-name></italic> St. John, United States Virgin Islands. Note the leg annulations <bold>186</bold> <italic><tp:taxon-name>Selenops lindborgi</tp:taxon-name></italic> Petrunkevitch adult female making several egg sacs under the bark of a tamarind tree, Nevis. <italic><tp:taxon-name>Selenops lindborgi</tp:taxon-name></italic> makes several egg sacs and does not guard the egg sac, unlike most other species of <italic><tp:taxon-name>Selenops</tp:taxon-name></italic> <bold>187</bold> <italic><tp:taxon-name>Selenops petrunkevitchi</tp:taxon-name></italic> Alayón-García on a eucalyptus tree, Whitfield Hall, Blue Mountains, Jamaica. Note the striped legs and the festoon pattern at the terminus of the abdomen <bold>188</bold> The egg sac of <italic><tp:taxon-name>Selenops wilmotorum</tp:taxon-name></italic> sp. n. from Hellshire Hills, Jamaica. The egg sac contained a few yellow dried out eggs and a pseudoscorpion.</p></caption><graphic xmlns:xlink="http://www.w3.org/1999/xlink" xlink:href="ZooKeys-105-001-g039.jpg" position="float" orientation="portrait" xlink:type="simple"/></fig><fig id="F8" position="float" orientation="portrait"><label>Map 8.</label><caption><p>Map of Central America (inset) showing the distribution of two species of <italic><tp:taxon-name>Selenops</tp:taxon-name></italic> in the region. <italic><tp:taxon-name>Selenops bifurcatus</tp:taxon-name></italic> Banks (black circles) and <italic><tp:taxon-name>Selenops oricuajo</tp:taxon-name></italic> sp. n. (white square). (Mex= México, Gu=Guatemala, ES=El Salvador, Ho=Honduras, Ni=Nicaragua, CR=Costa Rica, Pa=Panamá).</p></caption><graphic xmlns:xlink="http://www.w3.org/1999/xlink" xlink:href="ZooKeys-105-001-g008.jpg" position="float" orientation="portrait" xlink:type="simple"/></fig><fig id="F9" position="float" orientation="portrait"><label>Map 9.</label><caption><p>Map of the northern Caribbean (insets) showing the distribution of three species of <italic><tp:taxon-name>Selenops</tp:taxon-name></italic> in the region, <italic><tp:taxon-name>Selenops lindborgi</tp:taxon-name></italic> Petrunkevitch (white diamonds), <italic><tp:taxon-name>Selenops souliga</tp:taxon-name></italic> sp. n. (black circles) , and Selenops amona (ital.) sp. n. (white circles). Due to the large difference in scale of the different islands, there are two insets. (Inset 1: GI=Great Inagua, DR=Dominican Republic, PR=Puerto Rico (Inset 2: SKN=St. Kitts and Nevis).</p></caption><graphic xmlns:xlink="http://www.w3.org/1999/xlink" xlink:href="ZooKeys-105-001-g009.jpg" position="float" orientation="portrait" xlink:type="simple"/></fig></tp:treatment-sec><ref-list><ref id="B44"><mixed-citation xmlns:xlink="http://www.w3.org/1999/xlink" xlink:type="simple"><person-group><name name-style="western"><surname>Petrunkevitch</surname><given-names>A</given-names></name></person-group> (<year>1926</year>)<article-title> Spiders from the Virgin Islands.</article-title><source>Transactions of the Connecticut Academy of Arts and Sciences</source><volume>28</volume>:<fpage>21</fpage>-<lpage>78</lpage>.</mixed-citation></ref><ref id="B45"><mixed-citation xmlns:xlink="http://www.w3.org/1999/xlink" xlink:type="simple"><person-group><name name-style="western"><surname>Petrunkevitch</surname><given-names>A</given-names></name></person-group> (<year>1930</year>)<article-title> The spiders of Porto Rico. Part three.</article-title><source>Transactions of the Connecticut Academy of Arts and Sciences</source><volume>31</volume>:<fpage>1</fpage>-<lpage>191</lpage>.</mixed-citation></ref><ref id="B11"><mixed-citation xmlns:xlink="http://www.w3.org/1999/xlink" xlink:type="simple"><person-group><name name-style="western"><surname>Bryant</surname><given-names>EB</given-names></name></person-group> (<year>1942</year>)<article-title> Notes on the spiders of the Virgin Islands.</article-title><source>Bulletin of the Museum of Comparative Zoology Harvard</source><volume>89</volume>:<fpage>317</fpage>-<lpage>366</lpage>.</mixed-citation></ref><ref id="B41"><mixed-citation xmlns:xlink="http://www.w3.org/1999/xlink" xlink:type="simple"><person-group><name name-style="western"><surname>Muma</surname><given-names>MH</given-names></name></person-group> (<year>1953</year>)<article-title> A study of the spider family Selenopidae in North and Central America and the West Indies.</article-title><source>American Museum Novitates</source><volume>1619</volume>:<fpage>1</fpage>-<lpage>55</lpage>.</mixed-citation></ref><ref id="B20"><mixed-citation xmlns:xlink="http://www.w3.org/1999/xlink" xlink:type="simple"><person-group><name name-style="western"><surname>Crews</surname><given-names>SC</given-names></name><name name-style="western"><surname>Wienskoski</surname><given-names>E</given-names></name><name name-style="western"><surname>Gillespie</surname><given-names>RG</given-names></name></person-group> (<year>2008</year>)<article-title> Life history of the spider <italic>Selenops occultus</italic> Mello-Leitão (Araneae, Selenopidae) from Brazil with notes on the natural history of the genus.</article-title><source>Journal of Natural History</source><volume>42:43</volume>: <fpage>2747</fpage>–<lpage>2761</lpage>. doi: <ext-link ext-link-type="uri" xlink:href="http://dx.doi.org/10.1080/00222930802354183" xlink:type="simple">10.1080/00222930802354183</ext-link></mixed-citation></ref></ref-list></tp:taxon-treatment>
