# Supplementary material for: A revision of the spider genus Selenops Latreille, 1819 (Arachnida, Araneae, Selenopidae) in North America, Central America and the Caribbean
Source: Zookeys. 2011 Jun 14;(105):1–182. doi: 10.3897/zookeys.105.724 (PMC3131050; doi:10.3897/zookeys.105.724)
Supplement: XML Treatment for Selenops aissus [file zookeys.105.724-treatment34.xml]

<!DOCTYPE tp:taxon-treatment
  PUBLIC "-//TaxonX//DTD Taxonomic Treatment Publishing DTD v0 20100105//EN" "tax-treatment-NSO.dtd">
<tp:taxon-treatment xmlns:tp="http://www.plazi.org/taxpub"><tp:treatment-meta><mixed-citation publication-type="journal"><person-group><name><surname>Crews</surname><given-names>Sarah C.</given-names></name></person-group><article-title>A revision of the spider genus <italic>Selenops</italic> Latreille, 1819 (Arachnida, Araneae, Selenopidae) in North America, Central America and the Caribbean</article-title><source>Zookeys</source><day>14</day><month>6</month><year>2011</year><volume>2011</volume><issue>105</issue><fpage>1</fpage><lpage>182</lpage><pub-id pub-id-type="doi">10.3897/zookeys.105.724</pub-id></mixed-citation></tp:treatment-meta><tp:nomenclature><tp:taxon-name>
                        <tp:taxon-name-part taxon-name-part-type="genus">Selenops</tp:taxon-name-part>
                        <tp:taxon-name-part taxon-name-part-type="species">aissus</tp:taxon-name-part>
                        <object-id xmlns:xlink="http://www.w3.org/1999/xlink" xlink:type="simple">http://species-id.net/wiki/Selenops_aissus</object-id>
                    </tp:taxon-name><tp:taxon-authority>Walckenaer, 1837</tp:taxon-authority><xref ref-type="fig" rid="F27">Figs 93–96</xref><xref ref-type="fig" rid="F41">202</xref><xref ref-type="fig" rid="F10">Map 10</xref><tp:nomenclature-citation-list><tp:nomenclature-citation><tp:taxon-name>Selenops aissus</tp:taxon-name><comment><xref ref-type="bibr" rid="B56">Walckenaer 1837</xref>: 547 (♀ lost, not examined).</comment></tp:nomenclature-citation><tp:nomenclature-citation><tp:taxon-name>Selenops aissus</tp:taxon-name><comment>:<xref ref-type="bibr" rid="B33">Keyserling 1884</xref>: 683, pl. 21, Fig. 30 (♀).</comment></tp:nomenclature-citation><tp:nomenclature-citation><tp:taxon-name>Selenops confusus</tp:taxon-name><comment><xref ref-type="bibr" rid="B43">Petrunkevitch 1925</xref>: 134 (♀) (believed Keyserling's ♀ misidentified).</comment></tp:nomenclature-citation><tp:nomenclature-citation><tp:taxon-name>Selenops aissus</tp:taxon-name><comment>:<xref ref-type="bibr" rid="B43">Petrunkevitch 1925</xref>: 134, Figs 50–52 (♀) (misidentified).</comment></tp:nomenclature-citation><tp:nomenclature-citation><tp:taxon-name>Selenops timidus</tp:taxon-name><comment><xref ref-type="bibr" rid="B10">Bryant 1940</xref>: 407, pl. 13, Fig. 183 (♀).</comment></tp:nomenclature-citation><tp:nomenclature-citation><tp:taxon-name>Selenops aissus</tp:taxon-name><comment>:<xref ref-type="bibr" rid="B41">Muma 1953</xref>: 31, Fig. 55 (♀).</comment></tp:nomenclature-citation><tp:nomenclature-citation><tp:taxon-name>Selenops vexillarius</tp:taxon-name><comment><xref ref-type="bibr" rid="B41">Muma 1953</xref>: 30, Figs 53–54 (♂). Synonymized with <italic><tp:taxon-name>Selenops aissus</tp:taxon-name></italic> by <xref ref-type="bibr" rid="B4">Alayón-García (2005)</xref>.<!--PageBreak--></comment></tp:nomenclature-citation><tp:nomenclature-citation><tp:taxon-name>Selenops aissus</tp:taxon-name><comment>:<xref ref-type="bibr" rid="B4">Alayón-García 2005</xref>: 26, Figs 21–24 (♀, ♂).</comment></tp:nomenclature-citation></tp:nomenclature-citation-list></tp:nomenclature><tp:treatment-sec sec-type="Type material"><title>Type material.</title><p>Female holotype: Trinidad, Walckenaer (MNHN – likely an erroneous locality, and type is lost; see ‘Remarks' below), not examined. Neotype female (designated here) from Bahamas, Abaco Island, Ralph's Chimney, off Queen's (Abaco) Highway, <named-content xmlns:xlink="http://www.w3.org/1999/xlink" content-type="dwc:verbatimCoordinates" xlink:type="simple">26°14'58.2"N, 77°11'25.4"W</named-content>, ~6 m, 14.V.2006, S. Crews, under bark of dead tree, SCC06_006, 1♀ (EME sel_315).</p></tp:treatment-sec><tp:treatment-sec sec-type="Other material examined"><title>Other material examined.</title><p><abbrev xmlns:xlink="http://www.w3.org/1999/xlink" xlink:type="simple">BAHAMAS: Abaco:<def><p> Abaco National Park, <named-content content-type="dwc:verbatimCoordinates" xlink:type="simple">26°03'44.0"N, 77°12'46.2"W</named-content>, ~13 m, 14.V.2006, S. Crews, under bark, limestone rocks, SCC06_005, 1 imm. (EME sel_313). <bold>Andros:</bold> Fresh Creek, 23.IV.1953, L. Giovannolli, 1♂, 2 imm. (AMNH). <bold>Eleuthera:</bold> Spanish Wells (holotype male and allotype female of <italic><tp:taxon-name>Selenops vexillarius</tp:taxon-name></italic> USNM); 1965, A. Spielman, 1♂ (AMNH); New Portsmouth, 28.III.1953, G. Rabb, several (AMNH). <bold>Grand Bahama:</bold> 29.VI.1951, A.F. Carr, Jr., 1♀ (FSU); West End Settlement, 5.VI.1949, 2♀ (FSU); Freeport, V.1965, A. Spielman, 1♀ (MCZ). <bold>Great Exuma:</bold> George Town, Regatta Point, <named-content content-type="dwc:verbatimCoordinates" xlink:type="simple">23°30'24.7"N, 75°45'58.0"W</named-content>, sea level, 18.V.2006, S. Crews, under fallen coconuts, and under bark, SCC06_009, 1♀, 5 imm. (EME sel_319-324); cays west of Green Turtle cut, 1973, R. Wetzler, 1♂ (MCZ); near Great Exuma, Wetzler, 1♂ (AMNH); Stanyard Cay, 13-I.1953, E. Hayden, 1♀ (AMNH). <bold>Long Island:</bold> Clarence Town, 14.III.1953, Hayden, Rabb, Giovannoli, 1♀ (AMNH); Deadman's Cay, 11.III.1953, E. Hayden, 1♀ (AMNH); Simons, 19.VII.1936, 1♀ (MCZ). <bold>San Salvador:</bold> Cockburn Town, 18.III.1953, Rabb, Giovannoli, 1♂ (AMNH); Gerace Field Station, trails behind field station, vic. <named-content content-type="dwc:verbatimCoordinates" xlink:type="simple">24°06.9'N, 74°27.8'W</named-content>, ~3–25 m, 19.V.2006, S. Crews, under rocks and bark, SCC06_012, 4♀, 7 imm. (CAS sel_333-343). <bold>Stocking Island:</bold> near Great Exuma, <named-content content-type="dwc:verbatimCoordinates" xlink:type="simple">23°32'08.9"N, 75°46'29.6'W</named-content>, sea level-~16 m, 18.V.2006, under bark of <italic><tp:taxon-name>Casuarina</tp:taxon-name></italic> and <italic><tp:taxon-name>Bursera</tp:taxon-name></italic>, S. Crews, SCC06_010, 2♀, 5 imm. (EME sel_325-331). <bold>CUBA: Cabanas:</bold> p dR, 5-8.IX.1913, 1♀ (AMNH). <bold>Cienfuegos Bay:</bold> Cays Ocampo, agave stump, 11.VII.1947, W.L. Nutting, 1♀ (MCZ); Ensenada de Cochina, 2.III.1917, Barbour, Brooks and Warner (holotype of <italic><tp:taxon-name>Selenops timidus</tp:taxon-name></italic> MCZ). <bold>UNITED STATES: Alabama:</bold> Montgomery Co., Montgomery, winter, 1946, A.F. Archer, 1♀; <bold>Florida:</bold> Key West, 1♀ (USNM).</p></def></abbrev></p></tp:treatment-sec><tp:treatment-sec sec-type="Diagnosis"><title>Diagnosis.</title><p>Females can be separated from other species by the posterior margin of the epigynal plate which extends below the epigastric furrow and forms two points (<xref ref-type="fig" rid="F27">Figs 93–94</xref>). Males can be separated from other species by the very large RTA which extends laterally, and curves back toward the bulb. The longest apophysis also has a small process (<xref ref-type="fig" rid="F27">Figs 95–96</xref>).</p></tp:treatment-sec><tp:treatment-sec sec-type="Remarks"><title>Remarks.</title><p><xref ref-type="bibr" rid="B56">Walckenaer (1837)</xref> described this species from Trinidad. The type was lost. This species is not found in Trinidad. Either <xref ref-type="bibr" rid="B56">Walckenaer (1837)</xref> described another species, or this type was from another locality where <italic><tp:taxon-name>Selenops aissus</tp:taxon-name></italic> actually occurs. The drawing of <italic><tp:taxon-name>Selenops aissus</tp:taxon-name></italic> from <xref ref-type="bibr" rid="B41">Muma (1953)</xref> is clearly the same as that provided by <xref ref-type="bibr" rid="B33">Keyserling (1884)</xref>. <xref ref-type="bibr" rid="B43">Petrunkevitch (1925)</xref> doubted that Keyserling's (1884) <italic><tp:taxon-name>Selenops aissus</tp:taxon-name></italic> was the same as the type described by <xref ref-type="bibr" rid="B56">Walckenaer (1837)</xref>, and described <italic><tp:taxon-name>Selenops confusus</tp:taxon-name></italic>. <xref ref-type="bibr" rid="B43">Petrunkevitch (1925)</xref> based this on leg lengths, which have problems associated with <!--PageBreak-->them, including intraspecific variation. <xref ref-type="bibr" rid="B43">Petrunkevitch (1925)</xref> also illustrated two species of ‘<italic><tp:taxon-name>Selenops aissus</tp:taxon-name></italic>' from Panamá, but the illustrations are clearly those of <italic><tp:taxon-name>Selenops mexicanus</tp:taxon-name></italic>. <xref ref-type="bibr" rid="B4">Alayón-García (2005)</xref> synonymized the male of <italic><tp:taxon-name>Selenops vexillarius</tp:taxon-name></italic> with <italic><tp:taxon-name>Selenops aissus</tp:taxon-name></italic>. Although the type was not figured by <xref ref-type="bibr" rid="B56">Walckenaer (1837)</xref>, <xref ref-type="bibr" rid="B41">Muma (1953)</xref> believed this specimen to be the same as the one he was describing as <italic><tp:taxon-name>Selenops aissus</tp:taxon-name></italic>. This leads me to two conclusions, both with the same outcome: (1) <xref ref-type="bibr" rid="B56">Walckenaer (1837)</xref> had incorrect locality data for the specimen he described as <italic><tp:taxon-name>Selenops aissus</tp:taxon-name></italic> from Trinidad, or (2) the specimen <xref ref-type="bibr" rid="B56">Walckenaer (1837)</xref> described was introduced on materials shipped from somewhere within the range of the species. In either case, the name is valid, but the locality data is not. Thus, no changes have been made to the name. Yet, in order to stabilize the species name, the female neotype collected from the Bahamas has been designated.</p><p>The specimen from Montgomery, Alabama is regarded as a likely importation, and it is unlikely this species is established there, especially in the winter.</p><p>There is some variation in size. In particular, the specimens from Stocking Island are larger than specimens from elsewhere. For example, one specimen from Stocking Island (sel_325) has a body length of 15.20, while one from Great Exuma (sel_324) has a length of 8.20.There is variation in the morphology of the epigynum. In some species it is wider and shorter vs. others where it is narrower and longer. There is also variation in the markings on the abdomen. In some specimens there is only a festoon present. Other specimens have a festoon and faint pairs of spots anteromedially, some with festoon, spots and chevrons, caudally. There were not enough male specimens to assess variation.</p></tp:treatment-sec><tp:treatment-sec sec-type="Description"><title>Description.</title><p><italic>Male (holotype of S. vexillarius)</italic>:Color:carapace dark green-grey-brown; sternum grey-green; chelicerae red-brown, darker laterally; abdomen dorsally grey-brown, no markings visible; legs orange-brown, no visible markings. Carapace:0.90 times longer than broad. Eyes:AER slightly recurved; PER recurved; PME larger than AME, PLE largest, ALE smallest; eye diameters, AME 0.20, ALE 0.06, PME 0.25, PLE 0.38; interdistances AME-PME 0.03, PME-ALE 0.05, ALE-PLE 0.33. PME-PME 1.10. ALE-ALE 1.78; ocular quadrangle AME-AME 0.40, PLE-PLE 2.25. Legs:leg formula 2314 (Muma, 1953); leg II longest. Mouthparts:chelicerae with stout setae medially and anteriorly; maxillae longer than broad, with tuft of conspicuous setae distally; labium distally rounded. Abdomen:without terminal setal tufts. Pedipalp: Fm,spination, d 1-1-2; cymbium oval in ventral view, slightly angled posterolaterally; conductor large, located anterolaterally, pointed laterally, not extending beyond cymbium edge, curving around from lateral margin, tapering to hook, small circular space where conductor attached to bulb; embolus long, slender, curved, tapering, beginning at 4 o'clock, terminating at 11 o'clock; MA originating at 4 o'clock, directed ventrally, on narrow, long base, tapering distally, and curved into a small single hook; two tibial apophyses, ventral process smaller, curves outward ventrally and back toward bulb, uniform in shape,slightly pointed at tip; lateral process very long, nearly as long as the cymbium, but arises rather low on the palpal tibia it barely reaches the cymbium, curves<!--PageBreak--> outward, then back toward bulb, with second small process located near base; tibial apophyses barely reaching cymbium in ventral view (<xref ref-type="fig" rid="F27">Figs 95–96</xref>). <italic>Dimensions:</italic> Total length 7.25. Carapace length 3.68, width 4.10. Abdomen length 3.58, width 2.60. Pedipalp: Fm 1.50, Pt 0.90, Ti 1.00, Ta 1.40, total 4.80. Leg I: Fm 4.50, Pt 1.20, Ti absent, Mt missing, Ta missing, total missing. Leg II: Fm 4.50, Pt 2.50, Ti 5.00, Mt 3.20, Ta missing, total missing. Leg III: Fm 4.50, Pt 2.40, Ti 4.90, Mt 3.20, Ta 2.00, total 17.00. Leg IV: Fm 3.90, Pt 1.60, Ti missing, Mt missing, Ta missing, total missing.</p><p><italic>Female (holotype of S. timidus)</italic>: Color:carapace (holotype) orange-brown, white setae present (neotype) red-brown to yellow-brown, tan, sometimes with dusky markings distally and darker laterally, white setae present; sternum light yellow to light brown; chelicerae (holotype) red-brown (neotype) red-brown darker laterally; maxillae light yellow to light brown, lightening distally; labium light yellow to light brown; abdomen dorsally (holotype) yellowish anteriorly, brown elsewhere, festoon no longer visible, dark spots barely visible (neotype) light grey; ventrally grey, no markings visible; legs (holotype) orange-brown, no visible markings (neotype) light yellow with faint annulations, legs darkening from the tibiae to tarsi. Carapace: 0.85 times longer than broad; fovea longitudinal, broad, very shallow. Eyes:AER nearly straight; PER recurved; PME larger than AME, PLE largest, ALE smallest; eye diameters, AME 0.28, ALE 0.08, PME 0.38, PLE 0.48; interdistances AME-PME 0.10, PME-ALE 0.10, ALE-PLE 0.55. PME-PME 1.50. ALE-ALE 2.43; ocular quadrangle AME-AME 0.55, PLE-PLE 2.60; clypeus 0.14 high. Mouthparts:chelicerae with a few scattered setae medially and anteriorly; maxillae longer than broad, with tuft of conspicuous setae distally; labium distally rounded. Sternum:1.08 times longer than broad, posteriorly indented. Legs:leg I much shorter than legs II, III and IV; leg formula 2341; scopulae present on all four tarsi, on metatarsi and distally on tibiae of legs I and II; tarsi I-IV with strong claw tufts; pr claw per foot slightly toothed; spination: leg I, Fm pr 2–2–0, d 1–1–1, rl 1–0–1; Ti v 2–2–2; Mt v 2–2; leg II, Fm pr 0–2–0, d 1–1–1, rl 1–0–1; Ti v 2–2–2; Mt v 2–2; leg III, Fm pr 1–1–0, d 1–1–1, rl 1–1–1; Ti v 2–2–0; Mt v 2–2; leg IV, Fm pr 1–1–0, d 1–1–1, rl 0–0–1; Ti v 2–2–0; Mt v 2–2. Abdomen:without terminal setal tufts. Pedipalp:claw with 8 teeth. Epigyne: epigynal plate triangular, extending posteriorly past epigastric furrow, into two points, median area with u-shape, genital openings located along posterior margin of this, epigynal pockets absent; internally, short ducts extend to large roundish spermathecae, fertilization ducts located anteriorly and directed anterolaterally, posterodorsal fold absent (<xref ref-type="fig" rid="F27">Figs 93–94</xref>). <italic>Dimensions:</italic> Total length 10.38. Carapace length 4.58, width 5.40. Sternum length 2.60, width 2.40. Abdomen length 5.80, width 4.50. Pedipalp: Fm 1.00, Pt 0.50, Ti 1.00, Ta 1.75, total 4.25. Leg I: Fm 4.50, Pt 1.50, Ti 3.50, Mt 3.00, Ta 1.60, total 14.10. Leg II: Fm 6.00, Pt 2.00, Ti 5.00, Mt 3.75, Ta 1.60, total 18.35. Leg III: Fm 5.40, Pt 1.75, Ti 4.65, Mt 4.00, Ta 1.75, total 17.55. Leg IV: Fm 5.00, Pt 1.4,0 Ti 4.00, Mt 3.50, Ta 1.60, total 15.50.</p></tp:treatment-sec><tp:treatment-sec sec-type="Natural history"><title>Natural history.</title><p>Found under the bark of several types of trees, in agave, and under rocks (<xref ref-type="fig" rid="F42">Fig. 202</xref>).</p></tp:treatment-sec><tp:treatment-sec sec-type="Distribution"><title>Distribution.</title><p>Found in the Florida Keys, the Bahamian islands of Abaco, Andros, Eleuthera, Grand Bahama, Great Exuma, Long Island, Staniel Cay, Stocking Island and San Salvador, as well as on the Greater Antillean island of Cuba (<xref ref-type="fig" rid="F10">Map 10</xref>).</p></tp:treatment-sec><tp:treatment-sec><!--Section generated to contain objects referenced in tp:taxon-treatment.--><fig id="F27" position="float" orientation="portrait"><label>Figures 93–100.</label><caption><p>Copulatory organs of <italic><tp:taxon-name>Selenops aissus</tp:taxon-name></italic> Walckenaer female from Ensenada de Cochina, Cuba (MCZ) <bold>93–94</bold> male from Spanish Wells, Eleuthera, Bahamas (USNM) <bold>95–96</bold> <italic><tp:taxon-name>Selenops candidus</tp:taxon-name></italic> Muma male from Jamaica (MCZ) <bold>97–98</bold> female from Jamaica (holotype of <italic><tp:taxon-name>Selenops lunatus)</tp:taxon-name></italic> (MCZ) <bold>99–100,</bold> <bold>93, 99</bold> epigyne, ventral view <bold>94, 100</bold> spermathecae, dorsal view <bold>95, 97</bold> left pedipalp, ventral view <bold>96, 98</bold> left pedipalp, retrolateral view. Scale bar = 0.50 mm.</p></caption><graphic xmlns:xlink="http://www.w3.org/1999/xlink" xlink:href="ZooKeys-105-001-g027.jpg" position="float" orientation="portrait" xlink:type="simple"/></fig><fig id="F41" position="float" orientation="portrait"><label>Figures 195–200.</label><caption><p>Habitats and natural history of some <italic><tp:taxon-name>Selenops</tp:taxon-name></italic> species. <bold>195</bold> <italic><tp:taxon-name>Selenops submaculosus</tp:taxon-name></italic> Bryant on a tree branch, San Salvador, Bahamas. Note extreme dorsoventral flattening <bold>196</bold> In this thornscrub habitat in Bonaire, <italic><tp:taxon-name>Selenops curazao</tp:taxon-name></italic> Alayón-García can be found under bark and under the limestone rocks on the ground <bold>197</bold> Dry forest habitat on Little Tobago where <italic><tp:taxon-name>Selenops willinki</tp:taxon-name></italic> Corronca is quite common under bark <bold>198</bold> A desert habitat in San Bernardino County California where members of the <italic><tp:taxon-name>Selenops debilis</tp:taxon-name></italic> group Muma can be found on and under boulders <bold>199</bold> Tapeats Canyon, Grand Canyon National Park. <italic><tp:taxon-name>Selenops nesophilus</tp:taxon-name></italic> Chamberlin has been collected at the bottom of the canyon and this is the northernmost collection locality for the genus in North America <bold>200</bold> Cloud forest in Chiapas, México where <italic><tp:taxon-name>Selenops huetocatl</tp:taxon-name></italic> sp. n. can be found.</p></caption><graphic xmlns:xlink="http://www.w3.org/1999/xlink" xlink:href="ZooKeys-105-001-g041.jpg" position="float" orientation="portrait" xlink:type="simple"/></fig><fig id="F10" position="float" orientation="portrait"><label>Map 10.</label><caption><p>Map of southern Florida, the Bahamas, Cuba, Cayman Islands and Turks and Caicos Islands (inset) showing the distribution of four species of <italic><tp:taxon-name>Selenops</tp:taxon-name></italic>. <italic><tp:taxon-name>Selenops aissus</tp:taxon-name></italic> Walckenaer (white circles), <italic><tp:taxon-name>Selenops simius</tp:taxon-name></italic> Muma (black circles), <italic><tp:taxon-name>Selenops submaculosus</tp:taxon-name></italic> Bryant (black diamonds), <italic><tp:taxon-name>Selenops baweka</tp:taxon-name></italic> sp. n. (white stars). (FL=Florida, TC=Turks and Caicos Islands).</p></caption><graphic xmlns:xlink="http://www.w3.org/1999/xlink" xlink:href="ZooKeys-105-001-g010.jpg" position="float" orientation="portrait" xlink:type="simple"/></fig><fig id="F42" position="float" orientation="portrait"><label>Figures 201–206.</label><caption><p>Habitats and natural history of some <italic><tp:taxon-name>Selenops</tp:taxon-name></italic> species. <bold>201</bold> Dry thornscrub and rocky wash where <italic><tp:taxon-name>Selenops bifurcatus</tp:taxon-name></italic> Banks was extremely common, Zacatan, Guatemala <bold>202</bold> Pine/fern habitat, Abaco, Bahamas where <italic><tp:taxon-name>Selenops aissus</tp:taxon-name></italic> Walckenaer can be found <bold>203</bold> Dry forest habitat around Laguna Oviedo, Pedernales, Dominican Republic. The species <italic><tp:taxon-name>Selenops oviedo</tp:taxon-name></italic> sp. n. can be found underneath the rocks <bold>204</bold> Thornscrub habitat, Shirley's Heights Lookout, Antigua, where <italic><tp:taxon-name>Selenops kalinago</tp:taxon-name></italic> sp. n. can be found under bark <bold>205</bold> Blowing Point, Anguilla, where <italic><tp:taxon-name>Selenops souliga</tp:taxon-name></italic> sp. n. can be found under limestone rocks in the thornscrub habitat <bold>206</bold> Coastal thornscrub habitat, El Morro, Dominican Republic. <italic><tp:taxon-name>Selenops insularis</tp:taxon-name></italic> Keyserling can be found under the bark of trees, while <italic><tp:taxon-name>Selenops morro</tp:taxon-name></italic> sp. n. is more common under rocks.</p></caption><graphic xmlns:xlink="http://www.w3.org/1999/xlink" xlink:href="ZooKeys-105-001-g042.jpg" position="float" orientation="portrait" xlink:type="simple"/></fig></tp:treatment-sec><ref-list><ref id="B56"><mixed-citation xmlns:xlink="http://www.w3.org/1999/xlink" xlink:type="simple"><person-group><name name-style="western"><surname>Walckenaer</surname><given-names>CA</given-names></name></person-group> (<year>1837</year>)<article-title> <italic>Histoire naturelle des insects. Aptères</italic>.</article-title><source>Paris,</source><volume>1</volume>:<fpage>1</fpage>-<lpage>682</lpage>.</mixed-citation></ref><ref id="B33"><mixed-citation xmlns:xlink="http://www.w3.org/1999/xlink" xlink:type="simple"><person-group><name name-style="western"><surname>Keyserling</surname><given-names>E</given-names></name></person-group> (<year>1884</year>)<article-title> Neue Spinnen aus America. V.</article-title><source>Verhandllungen der kaiserlich- kongiglichen zoologish-botanischen Gesellschaft in Wien</source><volume>33</volume>:<fpage>649</fpage>-<lpage>684</lpage>.</mixed-citation></ref><ref id="B43"><mixed-citation xmlns:xlink="http://www.w3.org/1999/xlink" xlink:type="simple"><person-group><name name-style="western"><surname>Petrunkevitch</surname><given-names>A</given-names></name></person-group> (<year>1925</year>)<article-title> Arachnida from Panamá.</article-title><source>Transactions of the Connecticut Academy of Arts and Sciences</source><volume>27</volume>:<fpage>51</fpage>-<lpage>248</lpage>.</mixed-citation></ref><ref id="B10"><mixed-citation xmlns:xlink="http://www.w3.org/1999/xlink" xlink:type="simple"><person-group><name name-style="western"><surname>Bryant</surname><given-names>EB</given-names></name></person-group> (<year>1940</year>)<article-title> Cuban spiders in the Museum of Comparative Zoology.</article-title><source>Bulletin of the Museum of Comparative Zoology Harvard</source><volume>86</volume>:<fpage>247</fpage>-<lpage>554</lpage>.</mixed-citation></ref><ref id="B41"><mixed-citation xmlns:xlink="http://www.w3.org/1999/xlink" xlink:type="simple"><person-group><name name-style="western"><surname>Muma</surname><given-names>MH</given-names></name></person-group> (<year>1953</year>)<article-title> A study of the spider family Selenopidae in North and Central America and the West Indies.</article-title><source>American Museum Novitates</source><volume>1619</volume>:<fpage>1</fpage>-<lpage>55</lpage>.</mixed-citation></ref><ref id="B4"><mixed-citation xmlns:xlink="http://www.w3.org/1999/xlink" xlink:type="simple"><person-group><name name-style="western"><surname>Alayón-García</surname><given-names>G</given-names></name></person-group> (<year>2005</year>)<article-title> La familia Selenopidae (Arachnida: Araneae) en Cuba.</article-title><source>Solenodon</source><volume>5</volume>:<fpage>10</fpage>-<lpage>52</lpage>.</mixed-citation></ref></ref-list></tp:taxon-treatment>
