# Supplementary material for: A revision of the spider genus Selenops Latreille, 1819 (Arachnida, Araneae, Selenopidae) in North America, Central America and the Caribbean
Source: Zookeys. 2011 Jun 14;(105):1–182. doi: 10.3897/zookeys.105.724 (PMC3131050; doi:10.3897/zookeys.105.724)
Supplement: XML Treatment for Selenops candidus [file zookeys.105.724-treatment35.xml]

<!DOCTYPE tp:taxon-treatment
  PUBLIC "-//TaxonX//DTD Taxonomic Treatment Publishing DTD v0 20100105//EN" "tax-treatment-NSO.dtd">
<tp:taxon-treatment xmlns:tp="http://www.plazi.org/taxpub"><tp:treatment-meta><mixed-citation publication-type="journal"><person-group><name><surname>Crews</surname><given-names>Sarah C.</given-names></name></person-group><article-title>A revision of the spider genus <italic>Selenops</italic> Latreille, 1819 (Arachnida, Araneae, Selenopidae) in North America, Central America and the Caribbean</article-title><source>Zookeys</source><day>14</day><month>6</month><year>2011</year><volume>2011</volume><issue>105</issue><fpage>1</fpage><lpage>182</lpage><pub-id pub-id-type="doi">10.3897/zookeys.105.724</pub-id></mixed-citation></tp:treatment-meta><tp:nomenclature><tp:taxon-name>
                        <tp:taxon-name-part taxon-name-part-type="genus">Selenops</tp:taxon-name-part>
                        <tp:taxon-name-part taxon-name-part-type="species">candidus</tp:taxon-name-part>
                        <object-id xmlns:xlink="http://www.w3.org/1999/xlink" xlink:type="simple">http://species-id.net/wiki/Selenops_candidus</object-id>
                    </tp:taxon-name><tp:taxon-authority>Muma, 1953</tp:taxon-authority><xref ref-type="fig" rid="F27">Figs 97–100</xref><xref ref-type="fig" rid="F11">Map 11</xref><tp:nomenclature-citation-list><tp:nomenclature-citation><tp:taxon-name>Selenops aissus</tp:taxon-name><comment><xref ref-type="bibr" rid="B43">Petrunkevitch 1925</xref>: 134, Figs 53–54 (♀, misidentified).</comment></tp:nomenclature-citation><tp:nomenclature-citation><tp:taxon-name>Selenops candidus</tp:taxon-name><comment><xref ref-type="bibr" rid="B41">Muma 1953</xref>: 29, Figs 51–52 (♂, examined).</comment></tp:nomenclature-citation><tp:nomenclature-citation><tp:taxon-name>Selenops lunatus</tp:taxon-name><comment><xref ref-type="bibr" rid="B41">Muma 1953</xref>: 31, Fig. 56 (♀, examined) syn. n.<italic><tp:taxon-name>Selenops candidus</tp:taxon-name></italic>: <xref ref-type="bibr" rid="B3">Alayón-García 2003</xref>: 118, Figs 3–6 (♂, ♀).</comment></tp:nomenclature-citation><tp:nomenclature-citation><tp:taxon-name>Selenops lunatus</tp:taxon-name><comment>: <xref ref-type="bibr" rid="B3">Alayón-García 2003</xref>: 118, Figs 1–2 (♀).</comment></tp:nomenclature-citation></tp:nomenclature-citation-list></tp:nomenclature><tp:treatment-sec sec-type="Type material"><title>Type material.</title><p>Male holotype: Jamaica, 1935, L. Perkins (MCZ, examined).</p></tp:treatment-sec><tp:treatment-sec sec-type="Notes"><title>Notes.</title><p>The female holotype of <italic><tp:taxon-name>Selenops lunatus</tp:taxon-name></italic> Muma, 1953 retained in the MCZ (examined) is in every way identical to the females collected with the males of <italic><tp:taxon-name>Selenops candidus</tp:taxon-name></italic> <xref ref-type="bibr" rid="B41">Muma 1953</xref>, and thus both species names are to be synonymised.</p></tp:treatment-sec><tp:treatment-sec sec-type="Other material examined"><title>Other material examined.</title><p><abbrev xmlns:xlink="http://www.w3.org/1999/xlink" xlink:type="simple">JAMAICA:<def><p> 1934, L. Perkins (holotype of <italic><tp:taxon-name>Selenops lunatus</tp:taxon-name></italic>) (MCZ);<bold>Clarendon Parish:</bold> on gravel road off road to Lluidasvale, <named-content content-type="dwc:verbatimCoordinates" xlink:type="simple">18°07'50.8"N, 77°10'05.0"W</named-content>, ~454 m, 31.V.2006, S. Crews, E. Morrison, L. Wright, under bark of <italic><tp:taxon-name>Bursera</tp:taxon-name></italic>, 1♂, 1 p♀ (IJNHM. sel_363-364); <bold>St. Andrew Parish:</bold> Castleton Botanic Garden, <named-content content-type="dwc:verbatimCoordinates" xlink:type="simple">18°10'20.3"N, 76°49'27.6"W</named-content>, ~157 m, 27.V.2006, S. Crews, I. Wilmot, under bark in garden, 1 p♂, 1 imm. (EME. sel_350-351); Hermitage Dam Road, 2.6 km from junction with Stony Hill, <named-content content-type="dwc:verbatimCoordinates" xlink:type="simple">18°04'25.4"N, 76°47'01.3"W </named-content>~368 m, 5.VI.2006, S. Crews, I. Wilmot, under bark of <italic><tp:taxon-name>Bursera</tp:taxon-name></italic>, 1 ♀ (IJNHM sel_385). <bold>St. Ann Parish:</bold> North Coast Highway between Discovery Bay and Rio Bueno, <named-content content-type="dwc:verbatimCoordinates" xlink:type="simple">18°28'31.3", N 77°25'49.0" W</named-content>, ~25 m, 28.V.2006, S. Crews, I. Wilmot, under bark on limestone ridge, 2 ♂, 2 imm. (IJNHM. sel_357-360). <bold>St. Mary Parish:</bold> near Mango Valley at football field, 1.6 km off of North Coast Hwy., <named-content content-type="dwc:verbatimCoordinates" xlink:type="simple">18°24'23.4"N, 77°02'37.5"W</named-content>, ~156 m, 28.V.2006, S. Crews, I. Wilmot, under bark, 5 imm. (EME sel_352-356); Strawberry Fields near Robin's Bay and Green Castle, campground, 22.III.1972, H. &amp; F. Levi, 1 ♀ (MCZ). <bold>Westmoreland Parish:</bold> near New Hope, on road to Savanna-la-Mar, <named-content content-type="dwc:verbatimCoordinates" xlink:type="simple">18°14'55.4"N, 78°14'41.0"W</named-content>, ~40 m, 29.V.2006, S. Crews &amp; I. Wilmot, under fence post (no voucher, spiderling, used in molecular analysis, sel_362). <bold>Manchester Parish:</bold> Mandeville, 14.II.1946, B. Heineman, 1 ♀ (AMNH).</p></def></abbrev></p></tp:treatment-sec><tp:treatment-sec sec-type="Diagnosis"><title>Diagnosis.</title><p>Males can be separated from all other species by the palpus, which is similar to that of other Jamaican species in having a two-pronged embolus and a tibial apophysis with 3 branches instead of two, however, the dorsal branch of the RTA is wider distally, and the base of the MA is more quadrangular (<xref ref-type="fig" rid="F27">Figs 97–98</xref>). Females can be distinguished from other species by the quadrangular to round median field (<xref ref-type="fig" rid="F27">Figs 99–100</xref>).<!--PageBreak--></p></tp:treatment-sec><tp:treatment-sec sec-type="Remarks"><title>Remarks.</title><p>The female of this species was described by <xref ref-type="bibr" rid="B43">Petrunkevitch (1925)</xref> as <italic><tp:taxon-name>Selenops aissus</tp:taxon-name></italic> based on a description only, and without viewing Walckenaer's (1837) specimen. <xref ref-type="bibr" rid="B41">Muma (1953)</xref> described the female of <italic><tp:taxon-name>Selenops lunatus</tp:taxon-name></italic>, designating a new type. Muma also described the male as <italic><tp:taxon-name>Selenops candidus</tp:taxon-name></italic> and noted that, based on their overall appearance, <italic><tp:taxon-name>Selenops candidus</tp:taxon-name></italic> and <italic><tp:taxon-name>Selenops lunatus</tp:taxon-name></italic> might be the same species (these specimens were apparently not collected together, and the precise collection localities are unknown). <xref ref-type="bibr" rid="B3">Alayón-García (2003)</xref> re-described Petrunkevitch's (1925) specimens of <italic><tp:taxon-name>Selenops aissus</tp:taxon-name></italic> from the Peabody Museum as two different species, one as <italic><tp:taxon-name>Selenops lunatus</tp:taxon-name></italic> and one as the female of <italic><tp:taxon-name>Selenops candidus</tp:taxon-name></italic>. <xref ref-type="bibr" rid="B41">Muma (1953)</xref> noted that the two specimens designated as <italic><tp:taxon-name>Selenops aissus</tp:taxon-name></italic> by <xref ref-type="bibr" rid="B43">Petrunkevitch (1925)</xref> may demonstrate genitalic variation. In my extensive collecting, several males identified as <italic><tp:taxon-name>Selenops candidus</tp:taxon-name></italic> were collected, and one female from a second locality that was identified as <italic><tp:taxon-name>Selenops lunatus</tp:taxon-name></italic>. However, molecular analyses (<xref ref-type="bibr" rid="B21">Crews and Gillespie 2010</xref>) indicate that the female specimen described as <italic><tp:taxon-name>Selenops lunatus</tp:taxon-name></italic> is the same species as those specimens described as <italic><tp:taxon-name>Selenops candidus</tp:taxon-name></italic>. Therefore, it would seem the female previously described as <italic><tp:taxon-name>Selenops lunatus</tp:taxon-name></italic> by <xref ref-type="bibr" rid="B3">Alayón-García (2003)</xref> is a variant of <italic><tp:taxon-name>Selenops candidus</tp:taxon-name></italic>. Therefore, this species' name has been synonymised. Despite that Petrunkevitch's specimens were viewed recently (<xref ref-type="bibr" rid="B3">Alayón-García 2003</xref>), and should be in the PM, they cannot be located now. Female specimens show genitalic variation in the shape of the median field. It can be very square or roundish, and wide or narrow.</p></tp:treatment-sec><tp:treatment-sec sec-type="Description"><title>Description.</title><p><italic>Holotype male:</italic> Color: Carapace (holotype) orange and transparent (recent) brown-yellow with darker marks laterally and lateromedially, white setae prominent around the lateral margins of the carpace and the eyes; sternum pale yellow, darker around border; chelicerae (holotype) dark red-brown (recent) light reddish-brown with indistinct dusky marks on the anterior faces; maxillae yellow, lightening distally; labium dusky yellow, lightening distally; abdomen (holotype) orange-tan with the two pairs of dark median spots and festoon visible (recent) tan-grey, lighter anteromedially, darkening laterally and caudally, with 2 median dark spots, and festoon pattern visible; ventrally light yellow; legs (holotype) orange-yellow with leg bands very indistinct (recent) brown-yellow darkening distally, especially in legs III and IV, with leg bands indistinct. Carapace: 0.83 times longer than broad. Eyes: AER nearly straight; PER recurved; AME slightly larger than PME, PLE largest, ALE smallest; eye diameters, AME 0.35, ALE 0.10, PME 0.25, PLE 0.38; interdistances AME-PME 0.10, PME-ALE 0.13, ALE-PLE 0.38. PME-PME 1.36. ALE-ALE 2.15; ocular quadrangle AME-AME 0.55, PLE-PLE 2.20; clypeus 0.09 high. Mouthparts: Chelicerae with stout setae medially and anteriorly; maxillae longer than broad, with tuft of conspicuous setae distally; labium distally rounded. Sternum: 1.38 times longer than broad, posteriorly indented. Legs: Leg I only slightly shorter than II and III; leg formula 2314; scopulae present on distal end of all 4 tarsi; tarsi I-IV with strong claw tufts; pr claw per foot slightly toothed; spination: leg I, Fm pr 1–1–1, d 1–1–1, rl 1–1–1; Ti d 1–1–0, pr 1–1–0, rl 1–1–0, v 2–2–2–2; Mt pr 1–0–0, v 2–2–0, rl 1–1–0; leg II, Fm pr 1–1–1, d 1–1–1, rl 1–1–1; Ti pr 1–1–0, d 1–1–0, rl 1–1–0, v 2–2–2–2; Mt pr 1–1–0, v 2–2, rl 1–0–0; leg III, Fm pr 1–1–1, d 1–1–1, rl 1–1–1; Ti pr 1–1–0, d 0, rl 1–1–0, v 2–2–2; Mt pr 1–0–0, rl 1–0–0, v 2–2; leg IV, Fm pr 1–1–0, d 1–1–1, <!--PageBreak-->rl 1–1–1; Ti pr 1–0–1, v 2–2–0, rl 1–0–1; Mt pr 1–1–0, rl 1–0–0, v 2–2–0. Abdomen: Without terminal setal tufts. Pedipalp: Femur, spination d 0–1–3; cymbium oval in ventral view, truncate posterolaterally; conductor large, arising from short, slightly curved stalk near distal portion of bulb, pointed laterally toward 2 o'clock position, and not extending beyond the edge of cymbium, curving around retrolateral side and reconnecting to bulb near center, forming circular space between the connections; embolus two-pronged, one prong long, slender, curving around edge of cymbium ending at 1 o'clock, more ventral prong arises from large rounded base, tapering abruptly, beginning at 6 o'clock and terminating at 9 o'clock; MA located between 3 and 4 o'clock, directed distally, with stout, squarish base that tapers abruptly to slender, curved single hook; tibial apophyses extend at least ¼ way up length of cymbium in ventral view; three tibial apophyses; ventral apophysis slender, widening, flattened at tip; MA is very small, pointed, conical structure; dorsal tibial apophysis longest, curving dorsally, then ventrally, widening toward apex, truncate (<xref ref-type="fig" rid="F27">Figs 97–98</xref>). <italic>Dimensions:</italic> Total length 8.73. Carapace length 4.50, width 5.40. Sternum length 2.75, width 2.00. Abdomen length 4.23, width 3.60. Pedipalp: Fm 1.50, Pt 0.50, Ti 0.75, Ta 1.25, total 3.90. Leg I: Fm 5.80, Pt 2.00, Ti 5.75, Mt 5.75, Ta 2.20, total 21.5. Leg II: Fm 7.25, Pt 2.00, Ti 6.50, Mt 6.00, Ta 2.40, total 24.15. Leg III: Fm 6.75, Pt 1.90, Ti 6.00, Mt 5.90, Ta 2, total 22.55. Leg IV: Fm 6.00, Pt 1.80, Ti 5.00, Mt 5.00, Ta 1.90, total 19.70.</p><p><italic>Female (holotype of S. lunatus):</italic> Color:Carapace dark red-brown with white setae; sternum (holotype) rusty yellow (recent) orange-brown, darker around border; chelicerae (holotype) dark brown (recent) dark brown with white setae; maxillae (holotype) rusty yellow (recent) orange-brown, lightening distally; labium (holotype) rusty yellow (recent) orange-brown, lightening distally; abdomen dorsally (holotype) cream-colored, with a very slight indication of a medial stripe, festoon barely visible (recent) yellow-grey, lighter medially, greyer on sides, festoon prominent, 4 pairs of spots medially, caudal-most pair most prominent; ventrally (holotype) light yellow (recent) dusky yellow; legs (holotype) orange-brown (recent) yellow-brown, annulations visible. Carapace:0.93 times longer than broad. Eyes:AER nearly straight; PER slightly recurved; PME larger than AME, PME same as PLE, ALE smallest; eye diameters, AME 0.30, ALE 0.13, PME 0.35, PLE 0.35; interdistances AME-PME 0.08, PME-ALE 0.23, ALE-PLE 0.20. PME-PME 1.50. ALE-ALE 2.75; ocular quadrangle AME-AME 0.55, PLE-PLE 2.75; clypeus 0.08 high. Mouthparts:chelicerae with stout setae medially and anteriorly; maxillae longer than broad, with tuft of conspicuous setae distally; labium distally rounded. Sternum:1.09 times longer than broad, posteriorly indented. Legs:leg I only slightly shorter than legs II and III; leg formula 2314; scopulae present on all 4 tarsi, metatarsi and distally on tibiae I and II; tarsi I-IV with strong claw tufts; pr claw per foot slightly toothed; spination: leg I, Fm pr 1–1–1, d 1–1–1, rl 1–1–0; Ti v 2–2–2; Mt v 2–2; leg II, Fm pr 1–1–1, d 1–1–1, rl 1–1–1; Ti v 2–2–2; Mt v 2–2; leg III, Fm pr 1–1–1, d 1–1–1, rl 1–1–0; Ti v 2–2–0; Mt v 2–2; leg IV, Fm pr 1–1–0, d 1–1–1, rl 0–0–1; Ti v 2–2–0; Mt v 2–1. Abdomen:Without terminal setal tufts. Pedipalp:claw with 8 teeth. Epigyne:externally,lateral lobes widely<!--PageBreak--> separated medially, meeting caudally, forming quadrangular to rounded median field, genital openings lateral, with epigynal pockets present; left and right halves of internal copulatory organs distantly positioned on either side of the median field, internal copulatory organs large and rather amorphous, posterodorsal fold present, covers ¼ of internal copulatory organs (<xref ref-type="fig" rid="F27">Figs 99–100</xref>). <italic>Dimensions:</italic> Total length 14.58. Carapace length 5.25, width 5.65. Sternum length 3.00, width 2.75. Abdomen length 9.33, width 7.35. Pedipalp: Fm 1.75, Pt 0.90, Ti 1.00, Ta 1.90, total 5.55. Leg I: Fm 6.00, Pt 2.50, Ti 5.00, Mt 4.75, Ta 1.80, total 20.05. Leg II: Fm 6.75, Pt 2.75, Ti 5.50, Mt 4.75, Ta 1.75, total 21.50. Leg III: Fm 6.75, Pt 2.75, Ti 5.65, Mt 4.75, Ta 1.75, total 21.65. Leg IV: Fm 6.00, Pt 1.75, Ti 4.75, Mt 4.75, Ta 1.60, total 18.85.</p></tp:treatment-sec><tp:treatment-sec sec-type="Natural history"><title>Natural history.</title><p>This species has been collected in dry coastal limestone forests, as well as dry inland forests, from sea level to 500 m. It has been taken on <italic><tp:taxon-name>Pandanus</tp:taxon-name></italic>, under the loose bark of several trees including Pimento, <italic><tp:taxon-name>Bursera</tp:taxon-name></italic>, and <italic><tp:taxon-name>Eucalyptus</tp:taxon-name></italic>, on fence posts, and on bananas. Egg sacs are single, flat, white discs attached under bark and guarded by the female.</p></tp:treatment-sec><tp:treatment-sec sec-type="Distribution"><title>Distribution.</title><p><italic><tp:taxon-name>Selenops candidus</tp:taxon-name></italic> is endemic to the island of Jamaica, though historically has been occasionally shipped to the United States on bananas (<xref ref-type="fig" rid="F11">Map 11</xref>).</p></tp:treatment-sec><tp:treatment-sec><!--Section generated to contain objects referenced in tp:taxon-treatment.--><fig id="F27" position="float" orientation="portrait"><label>Figures 93–100.</label><caption><p>Copulatory organs of <italic><tp:taxon-name>Selenops aissus</tp:taxon-name></italic> Walckenaer female from Ensenada de Cochina, Cuba (MCZ) <bold>93–94</bold> male from Spanish Wells, Eleuthera, Bahamas (USNM) <bold>95–96</bold> <italic><tp:taxon-name>Selenops candidus</tp:taxon-name></italic> Muma male from Jamaica (MCZ) <bold>97–98</bold> female from Jamaica (holotype of <italic><tp:taxon-name>Selenops lunatus)</tp:taxon-name></italic> (MCZ) <bold>99–100,</bold> <bold>93, 99</bold> epigyne, ventral view <bold>94, 100</bold> spermathecae, dorsal view <bold>95, 97</bold> left pedipalp, ventral view <bold>96, 98</bold> left pedipalp, retrolateral view. Scale bar = 0.50 mm.</p></caption><graphic xmlns:xlink="http://www.w3.org/1999/xlink" xlink:href="ZooKeys-105-001-g027.jpg" position="float" orientation="portrait" xlink:type="simple"/></fig><fig id="F11" position="float" orientation="portrait"><label>Map 11.</label><caption><p>Map of Jamaica (inset) showing the distribution of endemic <tp:taxon-name>Selenopidae</tp:taxon-name> found on the island. <italic><tp:taxon-name>Selenops candidus</tp:taxon-name></italic> Muma (black circles), <italic><tp:taxon-name>Selenops petrunkevitchi</tp:taxon-name></italic> Alayón-García (white circles), <italic><tp:taxon-name>Selenops wilmotorum</tp:taxon-name></italic> sp. n. (white diamonds), <italic><tp:taxon-name>Selenops wilsoni</tp:taxon-name></italic> sp. n. (black star).</p></caption><graphic xmlns:xlink="http://www.w3.org/1999/xlink" xlink:href="ZooKeys-105-001-g011.jpg" position="float" orientation="portrait" xlink:type="simple"/></fig></tp:treatment-sec><ref-list><ref id="B43"><mixed-citation xmlns:xlink="http://www.w3.org/1999/xlink" xlink:type="simple"><person-group><name name-style="western"><surname>Petrunkevitch</surname><given-names>A</given-names></name></person-group> (<year>1925</year>)<article-title> Arachnida from Panamá.</article-title><source>Transactions of the Connecticut Academy of Arts and Sciences</source><volume>27</volume>:<fpage>51</fpage>-<lpage>248</lpage>.</mixed-citation></ref><ref id="B41"><mixed-citation xmlns:xlink="http://www.w3.org/1999/xlink" xlink:type="simple"><person-group><name name-style="western"><surname>Muma</surname><given-names>MH</given-names></name></person-group> (<year>1953</year>)<article-title> A study of the spider family Selenopidae in North and Central America and the West Indies.</article-title><source>American Museum Novitates</source><volume>1619</volume>:<fpage>1</fpage>-<lpage>55</lpage>.</mixed-citation></ref><ref id="B3"><mixed-citation xmlns:xlink="http://www.w3.org/1999/xlink" xlink:type="simple"><person-group><name name-style="western"><surname>Alayón-García</surname><given-names>G</given-names></name></person-group> (<year>2003</year>)<article-title> La familia Selenopidae (Arachnida: Araneae) en Jamaica.</article-title><source>Revista Ibérica Aracnología</source><volume>8</volume>:<fpage>117</fpage>-<lpage>122</lpage>.</mixed-citation></ref><ref id="B21"><mixed-citation xmlns:xlink="http://www.w3.org/1999/xlink" xlink:type="simple"><person-group><name name-style="western"><surname>Crews</surname><given-names>SC</given-names></name><name name-style="western"><surname>Gillespie</surname><given-names>RG</given-names></name></person-group> (<year>2010</year>)<article-title> Molecular systematics of <italic>Selenops</italic> spiders (Araneae: Selenopidae) from North and Central America: implications for Caribbean biogeography.</article-title><source>Biological Journal of the Linnean Society</source><volume>101</volume>:<fpage>288</fpage>-<lpage>322</lpage>. doi: <ext-link ext-link-type="uri" xlink:href="http://dx.doi.org/10.1111/j.1095-8312.2010.01494.x" xlink:type="simple">10.1111/j.1095-8312.2010.01494.x</ext-link></mixed-citation></ref></ref-list></tp:taxon-treatment>
