# Supplementary material for: A revision of the spider genus Selenops Latreille, 1819 (Arachnida, Araneae, Selenopidae) in North America, Central America and the Caribbean
Source: Zookeys. 2011 Jun 14;(105):1–182. doi: 10.3897/zookeys.105.724 (PMC3131050; doi:10.3897/zookeys.105.724)
Supplement: XML Treatment for Selenops petrunkevitchi [file zookeys.105.724-treatment36.xml]

<!DOCTYPE tp:taxon-treatment
  PUBLIC "-//TaxonX//DTD Taxonomic Treatment Publishing DTD v0 20100105//EN" "tax-treatment-NSO.dtd">
<tp:taxon-treatment xmlns:tp="http://www.plazi.org/taxpub"><tp:treatment-meta><mixed-citation publication-type="journal"><person-group><name><surname>Crews</surname><given-names>Sarah C.</given-names></name></person-group><article-title>A revision of the spider genus <italic>Selenops</italic> Latreille, 1819 (Arachnida, Araneae, Selenopidae) in North America, Central America and the Caribbean</article-title><source>Zookeys</source><day>14</day><month>6</month><year>2011</year><volume>2011</volume><issue>105</issue><fpage>1</fpage><lpage>182</lpage><pub-id pub-id-type="doi">10.3897/zookeys.105.724</pub-id></mixed-citation></tp:treatment-meta><tp:nomenclature><tp:taxon-name>
                        <tp:taxon-name-part taxon-name-part-type="genus">Selenops</tp:taxon-name-part>
                        <tp:taxon-name-part taxon-name-part-type="species">petrunkevitchi</tp:taxon-name-part>
                        <object-id xmlns:xlink="http://www.w3.org/1999/xlink" xlink:type="simple">http://species-id.net/wiki/Selenops_petrunkevitchi</object-id>
                    </tp:taxon-name><tp:taxon-authority>Alayón-García, 2003</tp:taxon-authority><xref ref-type="fig" rid="F28">Figs 101–102</xref><xref ref-type="fig" rid="F39">187</xref><xref ref-type="fig" rid="F11">Map 11</xref><tp:nomenclature-citation-list><tp:nomenclature-citation><tp:taxon-name>Selenops petrunkevitchi</tp:taxon-name><comment><xref ref-type="bibr" rid="B3">Alayón-García 2003</xref>: 120, Figs 7–8 (♀, not examined).</comment></tp:nomenclature-citation></tp:nomenclature-citation-list></tp:nomenclature><tp:treatment-sec sec-type="Note"><title>Note.</title><p>The female holotype of <italic><tp:taxon-name>Selenops petrunkevitchi</tp:taxon-name></italic> Alayón-Garcíais stated to be deposited in the PM (<xref ref-type="bibr" rid="B3">Alayón-García 2003</xref>), but the specimen cannot be located at PM. Nevertheless, the description and illustrations are adequate to recognize the specimens described and listed below as this species.</p></tp:treatment-sec><tp:treatment-sec sec-type="Type material"><title>Type material.</title><p>Female holotype: Malvern, Santa Cruz Mountains, St. Elizabeth Parish, Jamaica (PM), not examined.</p></tp:treatment-sec><tp:treatment-sec sec-type="Material examined"><title>Material examined.</title><p><abbrev xmlns:xlink="http://www.w3.org/1999/xlink" xlink:type="simple">JAMAICA: St. Thomas Parish:<def><p> Blue Mountains National Park, Whitfield Hall, <named-content content-type="dwc:verbatimCoordinates" xlink:type="simple">18°02'54.8"N, 76°37'03.7"W</named-content>, 1.VI.2006, ~1250 m, S. Chai, I. Wilmot, S. Crews, near cloud forest, under bark of eucalypts, SCC06_029 4♀, 7 imm. (IJNHM sel_365-368, EME sel_370-373, CAS sel_369, 374-375).</p></def></abbrev></p></tp:treatment-sec><tp:treatment-sec sec-type="Diagnosis"><title>Diagnosis.</title><p>While similar to <italic><tp:taxon-name>Selenops wilmotorum</tp:taxon-name></italic> sp. n., the shape of the anterior margin of the lateral lobes is more angular, and less sinuous, and the internal ducts are distinctly coiled (<xref ref-type="fig" rid="F28">Figs 101–102</xref>). Males unknown.</p></tp:treatment-sec><tp:treatment-sec sec-type="Description"><title>Description.</title><p><italic>Female (sel_368 IJNHM):</italic> Color:carapace red-brown, dusky medially and laterally; sternum orange-brown, darker around border; chelicerae red-brown with black y-shaped marks beginning medially; maxillae light orange-brown lightening distally; labium brown, lightening distally; abdomen dorsally cream-colored with <!--PageBreak-->lanceolate stripe, pointed festoon, other dusky mottling around stripe; ventrally cream-colored, dark laterally and caudally; legs light orange-brown, annulations present, mottling on anterolateral faces of femora. Carapace: 0.82 times longer than broad; fovea longitudinal, broad, very shallow. Eyes:AER nearly straight; PER slightly recurved; PME larger than AME, PLE largest, ALE smallest; eye diameters, AME 0.23, ALE 0.08, PME 0.25, PLE 0.33; interdistances AME-PME 0.08, PME-ALE 0.18, ALE-PLE 0.28. PME-PME 1.28. ALE-ALE 2.15; ocular quadrangle AME-AME 0.50, PLE-PLE 2.18; clypeus 0.05 high. Mouthparts:chelicerae with a few stout setae medially and anteriorly; maxillae longer than broad, with tuft of conspicuous setae distally; labium distally rounded. Sternum: 1.11 times longer than broad, posteriorly indented. Legs:leg I only slightly shorter than II and III; leg formula 3214 or 2413 (<xref ref-type="bibr" rid="B3">Alayón-García 2003</xref>); scopulae present on all 4 tarsi, metatarsi and tibiae I and II; tarsI I-IV with strong claw tufts; prolateral claw per foot slightly toothed; spination: leg I, Fm pr 0–0–1, d 1–1–1, rl 1–0–0; Ti d 0, v 2–2–2; Mt v 2–2; leg II, Fm pr 1–0–0, d 1–1–1, rl 0–0–1; Ti v 2–2–2; Mt v 2–2; leg III, Fm pr 1–0–0, d 1–1–1, rl, 0–0–1; Ti v 2–2–0; Mt v 2–2; leg IV, Fm pr 1–0–0, d 1–1–1, rl 0–0–1; Ti v 1–1; Mt v 2–1. Abdomen:with terminal setal tufts. Pedipalp:claw with 3 teeth, though looks like one or 2 teeth may have broken off. Epigyne:lateral lobes meet medially, extend anteriorly about half of the length of epigynal plate, angular along anterior margins, genital openings located just behind, epigynal pockets present; internally ducts coiled anteriorly to posteriorly, directed laterally, fertilization ducts located posteriorly,directed laterally, posterodorsal fold present, covering nearly ¼ of internal ducts (<xref ref-type="fig" rid="F28">Figs 101–102</xref>). <italic>Dimensions:</italic> Total length 11.35. Carapace length 3.95, width 4.80. Sternum length 2.50, width 2.25. Abdomen length 7.40, width 5.10. Pedipalp: Fm 1.25, Pt 0.60, Ti 0.75, Ta 1.40, total 4.00. Leg I: Fm 5.00, Pt 1.90, Ti 4.60, Mt 3.75, Ta 1.60, total 16.85. Leg II: Fm 6.25, Pt 1.50, Ti 4.00, Mt 4.00, Ta 1.50, total 17.25. Leg III: Fm 6.70, Pt 1.90, Ti 5.00, Mt 4.00, Ta 1.50, total 19.10. Leg IV: Fm 5.60, Pt 1.65, Ti 4.00, Mt 3.75, Ta 1.50, total 16.50.</p></tp:treatment-sec><tp:treatment-sec sec-type="Natural history"><title>Natural history.</title><p>Collected under bark, including eucalypts, at both low and high elevations (<xref ref-type="fig" rid="F39">Fig. 187</xref>).</p></tp:treatment-sec><tp:treatment-sec sec-type="Distribution"><title>Distribution.</title><p>Endemic to Jamaica, and appears to be widespread there (<xref ref-type="fig" rid="F11">Map 11</xref>).</p></tp:treatment-sec><tp:treatment-sec><!--Section generated to contain objects referenced in tp:taxon-treatment.--><fig id="F28" position="float" orientation="portrait"><label>Figures 101–108.</label><caption><p>Copulatory organs of <italic><tp:taxon-name>Selenops petrunkevitchi</tp:taxon-name></italic> Alayón-García female from Whitfield Hall, Blue Mountains, Jamaica (IJNHM sel_368) <bold>101–102</bold> <italic><tp:taxon-name>Selenops wilmotorum</tp:taxon-name></italic> sp. n. holotype female from Hellshire Hills, St. Catherine Parish, Jamaica (EME sel_383) <bold>103–104</bold> male from Hellshire Hills, St. Catherine Parish, Jamaica (EME sel_384) (<bold>105–106</bold>), <italic><tp:taxon-name>Selenops wilsoni</tp:taxon-name></italic> sp. n. holotype female from South of Spanish Town, Hellshire Hills, St. Catherine Parish, Jamaica (CAS) <bold>107–108,</bold> <bold>101, 103, 107</bold> epigyne, ventral view <bold>102, 104, 108</bold> spermathecae, dorsal view <bold>105</bold> left pedipalp, ventral view <bold>106</bold> left pedipalp, retrolateral view. Scale bar = 0.25 mm (101–102), 0.50 mm (103–108).</p></caption><graphic xmlns:xlink="http://www.w3.org/1999/xlink" xlink:href="ZooKeys-105-001-g028.jpg" position="float" orientation="portrait" xlink:type="simple"/></fig><fig id="F39" position="float" orientation="portrait"><label>Figures 183–188.</label><caption><p>Habitats and natural history of some <italic><tp:taxon-name>Selenops</tp:taxon-name></italic> species <bold>183</bold> <italic><tp:taxon-name>Selenops bifurcatus</tp:taxon-name></italic> Banks on a rock, Zacatan, Guatemala. Note the dorsoventrally flattened habitus <bold>184</bold> <italic><tp:taxon-name>Selenops bifurcatus</tp:taxon-name></italic> Banks showing the very large PLE <bold>185</bold> <italic><tp:taxon-name>Selenops lindborgi</tp:taxon-name></italic> Petrunkevitch adult male on <italic><tp:taxon-name>Bursera simaruba</tp:taxon-name></italic> St. John, United States Virgin Islands. Note the leg annulations <bold>186</bold> <italic><tp:taxon-name>Selenops lindborgi</tp:taxon-name></italic> Petrunkevitch adult female making several egg sacs under the bark of a tamarind tree, Nevis. <italic><tp:taxon-name>Selenops lindborgi</tp:taxon-name></italic> makes several egg sacs and does not guard the egg sac, unlike most other species of <italic><tp:taxon-name>Selenops</tp:taxon-name></italic> <bold>187</bold> <italic><tp:taxon-name>Selenops petrunkevitchi</tp:taxon-name></italic> Alayón-García on a eucalyptus tree, Whitfield Hall, Blue Mountains, Jamaica. Note the striped legs and the festoon pattern at the terminus of the abdomen <bold>188</bold> The egg sac of <italic><tp:taxon-name>Selenops wilmotorum</tp:taxon-name></italic> sp. n. from Hellshire Hills, Jamaica. The egg sac contained a few yellow dried out eggs and a pseudoscorpion.</p></caption><graphic xmlns:xlink="http://www.w3.org/1999/xlink" xlink:href="ZooKeys-105-001-g039.jpg" position="float" orientation="portrait" xlink:type="simple"/></fig><fig id="F11" position="float" orientation="portrait"><label>Map 11.</label><caption><p>Map of Jamaica (inset) showing the distribution of endemic <tp:taxon-name>Selenopidae</tp:taxon-name> found on the island. <italic><tp:taxon-name>Selenops candidus</tp:taxon-name></italic> Muma (black circles), <italic><tp:taxon-name>Selenops petrunkevitchi</tp:taxon-name></italic> Alayón-García (white circles), <italic><tp:taxon-name>Selenops wilmotorum</tp:taxon-name></italic> sp. n. (white diamonds), <italic><tp:taxon-name>Selenops wilsoni</tp:taxon-name></italic> sp. n. (black star).</p></caption><graphic xmlns:xlink="http://www.w3.org/1999/xlink" xlink:href="ZooKeys-105-001-g011.jpg" position="float" orientation="portrait" xlink:type="simple"/></fig></tp:treatment-sec><ref-list><ref id="B3"><mixed-citation xmlns:xlink="http://www.w3.org/1999/xlink" xlink:type="simple"><person-group><name name-style="western"><surname>Alayón-García</surname><given-names>G</given-names></name></person-group> (<year>2003</year>)<article-title> La familia Selenopidae (Arachnida: Araneae) en Jamaica.</article-title><source>Revista Ibérica Aracnología</source><volume>8</volume>:<fpage>117</fpage>-<lpage>122</lpage>.</mixed-citation></ref></ref-list></tp:taxon-treatment>
