# Supplementary material for: A revision of the spider genus Selenops Latreille, 1819 (Arachnida, Araneae, Selenopidae) in North America, Central America and the Caribbean
Source: Zookeys. 2011 Jun 14;(105):1–182. doi: 10.3897/zookeys.105.724 (PMC3131050; doi:10.3897/zookeys.105.724)
Supplement: XML Treatment for Selenops wilmotorum [file zookeys.105.724-treatment37.xml]

<!DOCTYPE tp:taxon-treatment
  PUBLIC "-//TaxonX//DTD Taxonomic Treatment Publishing DTD v0 20100105//EN" "tax-treatment-NSO.dtd">
<tp:taxon-treatment xmlns:tp="http://www.plazi.org/taxpub"><tp:treatment-meta><mixed-citation publication-type="journal"><person-group><name><surname>Crews</surname><given-names>Sarah C.</given-names></name></person-group><article-title>A revision of the spider genus <italic>Selenops</italic> Latreille, 1819 (Arachnida, Araneae, Selenopidae) in North America, Central America and the Caribbean</article-title><source>Zookeys</source><day>14</day><month>6</month><year>2011</year><volume>2011</volume><issue>105</issue><fpage>1</fpage><lpage>182</lpage><pub-id pub-id-type="doi">10.3897/zookeys.105.724</pub-id></mixed-citation></tp:treatment-meta><tp:nomenclature><tp:taxon-name>
                        <tp:taxon-name-part taxon-name-part-type="genus">Selenops</tp:taxon-name-part>
                        <tp:taxon-name-part taxon-name-part-type="species">wilmotorum</tp:taxon-name-part>
                        <object-id xmlns:xlink="http://www.w3.org/1999/xlink" xlink:type="simple">urn:lsid:zoobank.org:act:CECEB994-F974-41B3-8F4B-C839DE3930A7</object-id>
                    		<object-id xmlns:xlink="http://www.w3.org/1999/xlink" xlink:type="simple">http://species-id.net/wiki/Selenops_wilmotorum</object-id>
                    </tp:taxon-name><tp:taxon-status xmlns:xlink="http://www.w3.org/1999/xlink" xlink:type="simple">sp. n.</tp:taxon-status><xref ref-type="fig" rid="F28">Figs 103–106</xref><xref ref-type="fig" rid="F39">188</xref><xref ref-type="fig" rid="F11">Map 11</xref></tp:nomenclature><tp:treatment-sec sec-type="Type material"><title>Type material.</title><p>Holotype female: Hellshire Hills, St. Catherine Parish, Jamaica, ‘A2 Depression', (iguana site), <named-content xmlns:xlink="http://www.w3.org/1999/xlink" content-type="dwc:verbatimCoordinates" xlink:type="simple">17°51'59.3"N, 76°57'54.0"W</named-content>, ~275 m, 3.VI.2006, S. Crews, under bark, SCC06_031 (EME sel_383). Paratypes: Male, same data as holotype (EME sel_384).<!--PageBreak--></p></tp:treatment-sec><tp:treatment-sec sec-type="Other material examined"><title>Other material examined.</title><p><abbrev xmlns:xlink="http://www.w3.org/1999/xlink" xlink:type="simple">JAMAICA: St. Catherine Parish:<def><p> same data as types, 2♀, 4 imm. (IJNHM sel_376-380, 382). <bold>St. Thomas Parish:</bold> near 12 mile Bull Bay on left side of road, heading east, <named-content content-type="dwc:verbatimCoordinates" xlink:type="simple">17°55'32.5" N, 76°38'31.0" W</named-content>, ~118 m, 5.VI.2006, S. Crews, I. Wilmot, under bark, SCC06_034, 1♀, 2♂, 2 imm. (CAS sel_387-391).</p></def></abbrev></p></tp:treatment-sec><tp:treatment-sec sec-type="Etymology"><title>Etymology.</title><p>This species is named in honor of the Wilmot family for their hospitality and preservation and expansion of Jamaican culture. It is to be treated as a noun in apposition.</p></tp:treatment-sec><tp:treatment-sec sec-type="Diagnosis. "><title>Diagnosis. </title><p>Females can be differentiated from other species by the sinuous margin and epigynal pockets (<xref ref-type="fig" rid="F28">Figs 103–104</xref>) and males can be separated from other species by the conductor and thornlike medial branch of the RTA (<xref ref-type="fig" rid="F28">Figs 105–106</xref>).</p></tp:treatment-sec><tp:treatment-sec sec-type="Description"><title>Description.</title><p><italic>Male:</italic> Color:carapace light tan-yellow, Slightly darker in cephalic region, dusky around edge; sternum pale yellow; chelicerae light brown with some dusky markings; maxillae dusky yellow-brown, lightening distally; labium pale yellow-brown; abdomen dorsally grey with lanceolate stripe with chevrons anteromedially, connecting to duskier lateral margins, one dot near the end of the abdomen, festoon present; ventrally pale yellow, no markings; legs light yellowish-tan, darkening distally, annulations hardly visible. Carapace: 0.89 times longer than broad; fovea longitudinal, broad, very shallow. Eyes:AER nearly straight; PER recurved; PME larger than AME, PLE largest, ALE smallest; eye diameters, AME 0.25, ALE 0.08, PME 0.28, PLE 0.35; interdistances AME-PME 0.08, PME-ALE 0.10, ALE-PLE 0.35. PME-PME 1.25. ALE-ALE 1.95; ocular quadrangle AME-AME 0.45, PLE-PLE 2.15; clypeus 0.05 high. Mouthparts:chelicerae with a few stout setae medially and anteriorly; maxillae longer than broad, with tuft of conspicuous setae distally; labium distally rounded. Sternum:as long as broad, posteriorly indented. Legs:leg I only slightly shorter than II and III; leg formula 2314; scopulae present on distal end of all 4 tarsi; tarsi I-IV with strong claw tufts; pr claw per foot slightly toothed; spination: leg I, Fm pr 1–1–1, d 1–1–1, rl 1–1–1; Ti pr 1–0–1, d 1–1–0, rl (R) 1–1–1 (L) 1–0–1, v 2–2–2–2; Mt pr 1–0–0, v 2–2, rl 1–0–0; leg II, Fm pr 1–1–1, d 1–1–1, rl 1–1–1; Ti pr 1–0–1, d 1–1–0, rl 1–0–1, v 2–2–2–2; Mt pr 1–1–0, rl 1–0–0, v 2–2; leg III, Fm pr 1–1–1, d 1–1–1, rl 1–1–1; Ti pr 1–0–1, d 0–1–0, rl 1–0–1, v 2–2–2; Mt pr 1–1–0, rl 1–0–0, v 2–2; leg IV, Fm pr 1–1–1, d 1–1–1, rl 0–1–1; Ti pr 1–0–1, v 2–2–0, rl 1–0–1; Mt pr 1–1–0, rl 1–0–0, v 2–2–0. Abdomen:without terminal setal tufts. Pedipalp:femur, spination d 0–1–4; cymbium triangular in ventral view, angled posterolaterally; basal cymbial process absent, scopulae scattered, denser toward tip; conductor somewhat hammer shaped to T-shaped, on short straight stalk originating anteromedially, pointed laterally, not extending beyond cymbium edge, left side connecting to bulb, forming circular space between two conductor connections; embolus short, beginning at 6 o'clock, ending at 11 o'clock, basally stout and 2 branched, narrowing distally, slender and slightly curved; MA wider at base, slightly sinuous, distally curved into single hook, MA originating at 3 o'clock, directed distally; RTA extending 1/5th the length of cymbium in ventral view, with 3 processes, lateral process large, curves away from cymbium, terminally rounded, middle apophysis very small, pointed, ventral apophysis curves ventrally then dorsally, widening,rounded distally (<xref ref-type="fig" rid="F28">Figs 105–106</xref>). <italic>Dimensions:</italic> Total length 8.55. Carapace length 4.00, width <!--PageBreak-->4.50. Sternum length 1.65, width 1.65. Abdomen length 4.55, width 3.53. Pedipalp: Fm 0.90, Pt 0.30, Ti 0.40, Ta 0.75, total 2.35. Leg I: Fm 4.40, Pt 1.70, Ti 4.00, Mt 4.00, Ta 1.75, total 15.85. Leg II: Fm 5.00, Pt 1.70, Ti 4.60, Mt 4.50, Ta 1.65, total 17.45. Leg III: Fm 5.00, Pt 1.50, Ti 4.40, Mt 4.40, Ta 1.50, total 16.8.0 Leg IV: Fm 4.50, Pt 1.00, Ti 3.70, Mt 3.75, Ta 1.30, total 14.25.</p><p><italic>Holotype female:</italic> Color:carapace red-brown, dusky medially and laterally; sternum orange-brown, darker around border; chelicerae red-brown, black medially to caudally; maxillae light orange-brown, lightening distally; labium orange-brown, lightening toward the distal edge; abdomen dorsally grey with lanceolate stripe with chevrons coming off near the top and center, connecting to duskier lateral edges, one dot near the end of the abdomen, festoon present; ventrally cream-colored, dark on laterally, caudally; legs orange-brown, annulations present, legs darkening distally, brown at metatarsi, tarsi. Carapace: 1.10 times longer than broad; fovea longitudinal, broad, very shallow. Eyes:AER nearly straight; PER slightly recurved; PME larger than AME, PLE largest, ALE smallest; eye diameters, AME 0.23, ALE 0.18, PME 0.28, PLE 0.35; interdistances AME-PME 0.08, PME-ALE 0.18, ALE-PLE 0.43. PME-PME 1.30. ALE-ALE 1.88; ocular quadrangle AME-AME 0.45, PLE-PLE 2.15; clypeus 0.07 high. Mouthparts:chelicerae with stout setae medially and anteriorly; maxillae longer than broad, with tuft of conspicuous setae distally; labium distally rounded. Sternum:1.11 times longer than broad, posteriorly indented Legs:leg I only slightly shorter than legs II, III and IV; leg formula 3241; scopulaepresent on all 4 tarsi and metatarsi and tibiae I and II; tarsi I-IV with strong claw tufts; prolateral claw per foot slightly toothed; spination: leg I, Fm pr 1–1–0, d 1–1–1, rl 0–1–1; Ti d 0, v 2–2–2; mt v 2–2; leg II, Fm pr 1–1–0, d 1–1–1, rl 0–1–1; Ti v 2–2–2; Mt v 2–2; leg III, Fm pr 1–0–0, d 1–1–1, rl 0; Ti v 2–2–0; Mt v 2–0; leg IV, Fm pr 1–0–0, d 1–1–1, rl 0–0–1; Ti v 1–1; Mt v 2–1. Abdomen:with terminal setal tufts. Pedipalp:claw with 5 teeth. Epigyne:sinuous opening located medially on epigynal plate, epigynal pockets present, genital openings located behind sinuous margin; internally, ducts expand posteriorly and laterally, cylindrical, though not coiled, posterodorsal fold present, covering internal ducts medially (<xref ref-type="fig" rid="F28">Figs 103–104</xref>). <italic>Dimensions:</italic> Total length 8.85. Carapace length 4.05, width 4.40. Sternum length 2.00, width 1.80. Abdomen length 4.80, width 3.68 Pedipalp: Fm 1.00, Pt 0.50, Ti 0.50, Ta 1.00, total 3.00. Leg I: Fm 4.00, Pt 1.75, Ti 3.00, Mt 3.00, Ta 1.00, total 12.75. Leg II: Fm 4.00, Pt 2.00, Ti 3.50, Mt 3.00, Ta 1.00, total 13.50. Leg III: Fm 5.00, Pt 1.75, Ti 4.00, Mt 3.00, Ta 1.00, total 14.75. Leg IV: Fm 4.60, Pt 1.00, Ti 3.50, Mt 3.00, Ta 1.00, total 13.10.</p></tp:treatment-sec><tp:treatment-sec sec-type="Natural History"><title>Natural History.</title><p>This species has been found in dry forests under bark of <italic><tp:taxon-name>Bursera</tp:taxon-name></italic>, sea grape and on tree trunks at night. The female guards the white, disc-shaped egg sac. One female made an egg sac before 5.VI.2006, and spiderlings hatched, but stayed in the egg sac until 17.VI.2006. One was observed attacking a termite and then rejecting it. A pseudoscorpion was also found inside of an abandoned egg sac (<xref ref-type="fig" rid="F39">Fig. 188</xref>)</p></tp:treatment-sec><tp:treatment-sec sec-type="Distribution"><title>Distribution.</title><p>Endemic to Jamaica and known from the southeast coast (<xref ref-type="fig" rid="F11">Map 11</xref>).<!--PageBreak--></p></tp:treatment-sec><tp:treatment-sec><!--Section generated to contain objects referenced in tp:taxon-treatment.--><fig id="F28" position="float" orientation="portrait"><label>Figures 101–108.</label><caption><p>Copulatory organs of <italic><tp:taxon-name>Selenops petrunkevitchi</tp:taxon-name></italic> Alayón-García female from Whitfield Hall, Blue Mountains, Jamaica (IJNHM sel_368) <bold>101–102</bold> <italic><tp:taxon-name>Selenops wilmotorum</tp:taxon-name></italic> sp. n. holotype female from Hellshire Hills, St. Catherine Parish, Jamaica (EME sel_383) <bold>103–104</bold> male from Hellshire Hills, St. Catherine Parish, Jamaica (EME sel_384) (<bold>105–106</bold>), <italic><tp:taxon-name>Selenops wilsoni</tp:taxon-name></italic> sp. n. holotype female from South of Spanish Town, Hellshire Hills, St. Catherine Parish, Jamaica (CAS) <bold>107–108,</bold> <bold>101, 103, 107</bold> epigyne, ventral view <bold>102, 104, 108</bold> spermathecae, dorsal view <bold>105</bold> left pedipalp, ventral view <bold>106</bold> left pedipalp, retrolateral view. Scale bar = 0.25 mm (101–102), 0.50 mm (103–108).</p></caption><graphic xmlns:xlink="http://www.w3.org/1999/xlink" xlink:href="ZooKeys-105-001-g028.jpg" position="float" orientation="portrait" xlink:type="simple"/></fig><fig id="F39" position="float" orientation="portrait"><label>Figures 183–188.</label><caption><p>Habitats and natural history of some <italic><tp:taxon-name>Selenops</tp:taxon-name></italic> species <bold>183</bold> <italic><tp:taxon-name>Selenops bifurcatus</tp:taxon-name></italic> Banks on a rock, Zacatan, Guatemala. Note the dorsoventrally flattened habitus <bold>184</bold> <italic><tp:taxon-name>Selenops bifurcatus</tp:taxon-name></italic> Banks showing the very large PLE <bold>185</bold> <italic><tp:taxon-name>Selenops lindborgi</tp:taxon-name></italic> Petrunkevitch adult male on <italic><tp:taxon-name>Bursera simaruba</tp:taxon-name></italic> St. John, United States Virgin Islands. Note the leg annulations <bold>186</bold> <italic><tp:taxon-name>Selenops lindborgi</tp:taxon-name></italic> Petrunkevitch adult female making several egg sacs under the bark of a tamarind tree, Nevis. <italic><tp:taxon-name>Selenops lindborgi</tp:taxon-name></italic> makes several egg sacs and does not guard the egg sac, unlike most other species of <italic><tp:taxon-name>Selenops</tp:taxon-name></italic> <bold>187</bold> <italic><tp:taxon-name>Selenops petrunkevitchi</tp:taxon-name></italic> Alayón-García on a eucalyptus tree, Whitfield Hall, Blue Mountains, Jamaica. Note the striped legs and the festoon pattern at the terminus of the abdomen <bold>188</bold> The egg sac of <italic><tp:taxon-name>Selenops wilmotorum</tp:taxon-name></italic> sp. n. from Hellshire Hills, Jamaica. The egg sac contained a few yellow dried out eggs and a pseudoscorpion.</p></caption><graphic xmlns:xlink="http://www.w3.org/1999/xlink" xlink:href="ZooKeys-105-001-g039.jpg" position="float" orientation="portrait" xlink:type="simple"/></fig><fig id="F11" position="float" orientation="portrait"><label>Map 11.</label><caption><p>Map of Jamaica (inset) showing the distribution of endemic <tp:taxon-name>Selenopidae</tp:taxon-name> found on the island. <italic><tp:taxon-name>Selenops candidus</tp:taxon-name></italic> Muma (black circles), <italic><tp:taxon-name>Selenops petrunkevitchi</tp:taxon-name></italic> Alayón-García (white circles), <italic><tp:taxon-name>Selenops wilmotorum</tp:taxon-name></italic> sp. n. (white diamonds), <italic><tp:taxon-name>Selenops wilsoni</tp:taxon-name></italic> sp. n. (black star).</p></caption><graphic xmlns:xlink="http://www.w3.org/1999/xlink" xlink:href="ZooKeys-105-001-g011.jpg" position="float" orientation="portrait" xlink:type="simple"/></fig></tp:treatment-sec></tp:taxon-treatment>
