# Supplementary material for: A revision of the spider genus Selenops Latreille, 1819 (Arachnida, Araneae, Selenopidae) in North America, Central America and the Caribbean
Source: Zookeys. 2011 Jun 14;(105):1–182. doi: 10.3897/zookeys.105.724 (PMC3131050; doi:10.3897/zookeys.105.724)
Supplement: XML Treatment for Selenops beynai [file zookeys.105.724-treatment39.xml]

<!DOCTYPE tp:taxon-treatment
  PUBLIC "-//TaxonX//DTD Taxonomic Treatment Publishing DTD v0 20100105//EN" "tax-treatment-NSO.dtd">
<tp:taxon-treatment xmlns:tp="http://www.plazi.org/taxpub"><tp:treatment-meta><mixed-citation publication-type="journal"><person-group><name><surname>Crews</surname><given-names>Sarah C.</given-names></name></person-group><article-title>A revision of the spider genus <italic>Selenops</italic> Latreille, 1819 (Arachnida, Araneae, Selenopidae) in North America, Central America and the Caribbean</article-title><source>Zookeys</source><day>14</day><month>6</month><year>2011</year><volume>2011</volume><issue>105</issue><fpage>1</fpage><lpage>182</lpage><pub-id pub-id-type="doi">10.3897/zookeys.105.724</pub-id></mixed-citation></tp:treatment-meta><tp:nomenclature><label>†</label><tp:taxon-name>
                        <tp:taxon-name-part taxon-name-part-type="genus">Selenops</tp:taxon-name-part>
                        <tp:taxon-name-part taxon-name-part-type="species">beynai</tp:taxon-name-part>
                        <object-id xmlns:xlink="http://www.w3.org/1999/xlink" xlink:type="simple">http://species-id.net/wiki/Selenops_beynai</object-id>
                    </tp:taxon-name><tp:taxon-authority>Schawaller, 1984</tp:taxon-authority><xref ref-type="fig" rid="F30">Figs 111–118</xref><tp:nomenclature-citation-list><tp:nomenclature-citation><tp:taxon-name>Selenops beynai</tp:taxon-name><comment><xref ref-type="bibr" rid="B49">Schawaller 1984</xref>:3, Figs 1–5 (♂, examined).</comment></tp:nomenclature-citation></tp:nomenclature-citation-list></tp:nomenclature><tp:treatment-sec sec-type="Type material"><title>Type material.</title><p>Holotype male from northern Dominican Republic, in amber (SMNHS).</p></tp:treatment-sec><tp:treatment-sec sec-type="Diagnosis"><title>Diagnosis.</title><p>Males can be distinguished from other species by the shape of the RTA and the location of the MA and embolus (<xref ref-type="fig" rid="F29">Figs 112–115</xref>).</p></tp:treatment-sec><tp:treatment-sec sec-type="Remarks"><title>Remarks.</title><p>This species was first described by <xref ref-type="bibr" rid="B49">Schawaller (1984)</xref>. Despite HR-CT scanning (<xref ref-type="bibr" rid="B42">Penney et al. 2007</xref>), details of this spider, in particular the copulatory organs, are still lacking. One palp is poorly preserved and the other is damaged. Other juvenile specimens from the SMNHS are beautifully preserved, however, it is unknown whether these are the same species. Dominican amber has been dated as being 16 myo (<xref ref-type="bibr" rid="B29">Iturralde-Vinent 2001</xref>).</p><p><abbrev xmlns:xlink="http://www.w3.org/1999/xlink" xlink:type="simple">Description.<def><p> <italic>Holotype male:</italic> Color:overall greyish, though somewhat difficult to see due to poor preservation and color of the amber, no markings visible on the carapace or abdomen; legs yellowish with annulations on femora and tibiae. Carapace:1.08 times longer than broad. Eyes: AER nearly straight; PER slightly recurved; AME larger than PME, PLE largest, ALE smallest; eye diameters, AME 0.33, ALE 0.19, PME 0.28, PLE 0.36. Mouthparts:Chelicerae with stout setae medially and anteriorly; maxillae longer than broad, with tuft of conspicuous setae distally; labium distally rounded. Sternum:longer than wide, posteriorly indented. Legs:Leg I only slightly shorter than legs II, III and IV; leg formula 2431; spination: leg I, Fm pr 1–1–1, d 1–1–0, rl 1–1–1; leg II, Fm <!--PageBreak-->pr 1–1–0, d 0–1–1, rl 1–1–1; leg III, missing; leg IV, Fm pr 0–1–1, d 0–1–1, rl 1–1–0. Pedipalm:cymbium oval in ventral view; conductor large, attached to center of bulb curving around lateral margin; embolus beginning at 6 o'clock, curving around the lateral margin of cymbium; MA originating at 4 o'clock; RTA doesn't reach cymbium in ventral view; both apophyses small. <italic>Dimensions:</italic> Total length 8.60. Carapace length 4.00, width 3.70. Abdomen length 4.60, width 3.00. Pedipalp: Fm 1.10, Pt 0.25, Ti 0.50, Ta 1.00, total 2.85. Leg I: Fm 4.00. Leg II: Fm 5.35. Leg III: Fm 4.55. Leg IV: Fm 4.85.</p></def></abbrev></p></tp:treatment-sec><tp:treatment-sec sec-type="Natural history"><title>Natural history.</title><p>This species is only known from a single fossil specimen, and thus, the natural history is unknown. However, as it was found in amber and many species of Caribbean <italic><tp:taxon-name>Selenops</tp:taxon-name></italic> are found under bark, it is likely that this species was also found under the bark and on the trunks of trees.</p></tp:treatment-sec><tp:treatment-sec sec-type="Distribution"><title>Distribution.</title><p>Known only from a single specimen in Dominican amber.</p></tp:treatment-sec><tp:treatment-sec><!--Section generated to contain objects referenced in tp:taxon-treatment.--><fig id="F30" position="float" orientation="portrait"><label>Figures 116–120.</label><caption><p><italic><tp:taxon-name>Selenops beynai</tp:taxon-name></italic> Schawaller holotype male from Dominican amber (SMNHS) <bold>116–118</bold> copulatory organs of <italic><tp:taxon-name>Selenops insularis</tp:taxon-name></italic> Keyserling holotype female from Puerto Rico (MCZ) <bold>119–120,</bold> <bold>116</bold> specimen in amber <bold>117</bold> scan of habitus, dorsal view <bold>118</bold> scan of habitus, ventral view <bold>119</bold> epigyne, ventral view <bold>120</bold> spermathecae, dorsal view. Scale bar = 0.50 mm. Abbreviations: <bold>p</bold> = pedipalp, <bold>PLE</bold> = posterior retrolateral eyes, <bold>f</bold> = fovea, <bold>sp</bold> = spinnerets, <bold>dfs</bold> = dorsal femoral sockets, <bold>st</bold> = sternum.</p></caption><graphic xmlns:xlink="http://www.w3.org/1999/xlink" xlink:href="ZooKeys-105-001-g030.jpg" position="float" orientation="portrait" xlink:type="simple"/></fig><fig id="F29" position="float" orientation="portrait"><label>Figures 109–115.</label><caption><p>Copulatory organs of <italic><tp:taxon-name>Selenops wilsoni</tp:taxon-name></italic> sp. n. male from South of Spanish Town, Hellshire Hills, St. Catherine Parish, Jamaica (CAS) <bold>109–110</bold> Scans of <italic><tp:taxon-name>Selenops beynai</tp:taxon-name></italic> Schawaller holotype male from Dominican amber (SMNHS) <bold>111–115, 109, 114</bold> left pedipalp, ventral view <bold>110, 115</bold> left pedipalp, retrolateral view <bold>111</bold> features of the carapace, mouthparts and right pedipalp <bold>112</bold> right palpal bulb, rotated horizontally for consistency, ventral view. Although not perfectly preserved, several features are still apparent <bold>113</bold> right pedipalp, rotated for consistency, dorsal view. Scale bar = 0.50 mm. Abbreviations: <bold>Cl</bold> = clypeus, <bold>Ch</bold> = chelicerae, <bold>PME</bold> = posterior median eyes, <bold>fe</bold> = femur, <bold>pt</bold> = patella, <bold>ti</bold> = tibia, <bold>cy</bold> = cymbium, <bold>c</bold> = conductor, <bold>ma</bold> = median apophysis, <bold>rta</bold> = retrolateral tibial apophysis, <bold>e</bold> = embolus.</p></caption><graphic xmlns:xlink="http://www.w3.org/1999/xlink" xlink:href="ZooKeys-105-001-g029.jpg" position="float" orientation="portrait" xlink:type="simple"/></fig></tp:treatment-sec><ref-list><ref id="B49"><mixed-citation xmlns:xlink="http://www.w3.org/1999/xlink" xlink:type="simple"><person-group><name name-style="western"><surname>Schawaller</surname><given-names>W</given-names></name></person-group> (<year>1984</year>)<article-title> Die familie Selenopidae in Dominikanischem Bernstein (Arachnida, Araneae).</article-title><source>Stuttgarter Beiträge zur Naturkunde Serie B (Geologie und Paläontologie)</source><volume>103</volume>:<fpage>1</fpage>-<lpage>8</lpage>.</mixed-citation></ref><ref id="B42"><mixed-citation xmlns:xlink="http://www.w3.org/1999/xlink" xlink:type="simple"><person-group><name name-style="western"><surname>Penney</surname><given-names>D</given-names></name><name name-style="western"><surname>Dierick</surname><given-names>M</given-names></name><name name-style="western"><surname>Cnudde</surname><given-names>V</given-names></name><name name-style="western"><surname>Masschaele</surname><given-names>B</given-names></name><name name-style="western"><surname>Vlasenbroeck</surname><given-names>J</given-names></name><name name-style="western"><surname>Van Hoorebeke</surname><given-names>L</given-names></name><name name-style="western"><surname>Jacobs</surname><given-names>P</given-names></name></person-group> (<year>2007</year>)<article-title> The first Micropholocommatidae (Araneae), imaged in Eocene Paris amber using X-ray computed tomography.</article-title><source>Zootaxa</source><volume>1623</volume>:<fpage>47</fpage>-<lpage>53</lpage>.</mixed-citation></ref><ref id="B29"><mixed-citation xmlns:xlink="http://www.w3.org/1999/xlink" xlink:type="simple"><person-group><name name-style="western"><surname>Iturralde-Vinent</surname><given-names>MA</given-names></name></person-group> (<year>2001</year>)<article-title> Geology of the amber-bearing deposits of the Greater Antilles.</article-title><source>Caribbean Journal of Science</source><volume>0</volume>:<fpage>141</fpage>-<lpage>167</lpage>.</mixed-citation></ref></ref-list></tp:taxon-treatment>
