# Supplementary material for: A revision of the spider genus Selenops Latreille, 1819 (Arachnida, Araneae, Selenopidae) in North America, Central America and the Caribbean
Source: Zookeys. 2011 Jun 14;(105):1–182. doi: 10.3897/zookeys.105.724 (PMC3131050; doi:10.3897/zookeys.105.724)
Supplement: XML Treatment for Selenops marcanoi [file zookeys.105.724-treatment42.xml]

<!DOCTYPE tp:taxon-treatment
  PUBLIC "-//TaxonX//DTD Taxonomic Treatment Publishing DTD v0 20100105//EN" "tax-treatment-NSO.dtd">
<tp:taxon-treatment xmlns:tp="http://www.plazi.org/taxpub"><tp:treatment-meta><mixed-citation publication-type="journal"><person-group><name><surname>Crews</surname><given-names>Sarah C.</given-names></name></person-group><article-title>A revision of the spider genus <italic>Selenops</italic> Latreille, 1819 (Arachnida, Araneae, Selenopidae) in North America, Central America and the Caribbean</article-title><source>Zookeys</source><day>14</day><month>6</month><year>2011</year><volume>2011</volume><issue>105</issue><fpage>1</fpage><lpage>182</lpage><pub-id pub-id-type="doi">10.3897/zookeys.105.724</pub-id></mixed-citation></tp:treatment-meta><tp:nomenclature><tp:taxon-name>
                        <tp:taxon-name-part taxon-name-part-type="genus">Selenops</tp:taxon-name-part>
                        <tp:taxon-name-part taxon-name-part-type="species">marcanoi</tp:taxon-name-part>
                        <object-id xmlns:xlink="http://www.w3.org/1999/xlink" xlink:type="simple">http://species-id.net/wiki/Selenops_marcanoi</object-id>
                    </tp:taxon-name><tp:taxon-authority>Alayón-García, 1992</tp:taxon-authority><xref ref-type="fig" rid="F31">Figs 123–126</xref><xref ref-type="fig" rid="F13">Map 13</xref><tp:nomenclature-citation-list><tp:nomenclature-citation><tp:taxon-name>Selenops marcanoi</tp:taxon-name><comment><xref ref-type="bibr" rid="B1">Alayón-García 1992</xref>: 3, Figs 3a-3b (♀, not examined).</comment></tp:nomenclature-citation></tp:nomenclature-citation-list></tp:nomenclature><tp:treatment-sec sec-type="Type material"><title>Type material.</title><p>Holotype female: El Aguacate, Neyba, Baoruco, Dominican Republic (IES), not examined.</p></tp:treatment-sec><tp:treatment-sec sec-type="Other material examined"><title>Other material examined.</title><p><abbrev xmlns:xlink="http://www.w3.org/1999/xlink" xlink:type="simple">DOMINICAN REPUBLIC: Pedernales:<def><p> El Banano, Rio Mulito, <named-content content-type="dwc:verbatimCoordinates" xlink:type="simple">18°09.165'N, 71°45.388'W</named-content>, ~288 m, 25 XI.2004, S. Crews, under bark, SCC04_081, 1♀, 4♂, 1 imm. (EME sel_150-152, MNHN sel_153-154, CAS sel_155). <bold>Barahona:</bold> Carretera El Higuero-Polo, <named-content content-type="dwc:verbatimCoordinates" xlink:type="simple">18°00.251'N, 71°18.838'W</named-content>, ~466 m, 26.XI.2004, S. Crews, under bark, SCC04_083, 3 imm. (CAS sel_169-170, 172).</p></def></abbrev></p></tp:treatment-sec><tp:treatment-sec sec-type="Diagnosis"><title>Diagnosis.</title><p>Females can be separated from others by having only a lightly sclerotized median area, with a sinuous opening and large, round spermathecae (<xref ref-type="fig" rid="F31">Figs 123–124</xref>). The male palpal organ is most similar to that of <italic><tp:taxon-name>Selenops insularis</tp:taxon-name></italic>, though the circular space formed by the conductor connections is more semi-circular, and the RTA is not as wide distally and is truncate (<xref ref-type="fig" rid="F31">Figs 125–126</xref>).</p></tp:treatment-sec><tp:treatment-sec sec-type="Description"><title>Description.</title><p><italic>Male (sel_152):</italic> Color:carapace yellow, slightly dusky laterally; sternum pale yellow; chelicerae dusky yellow; maxillae pale yellow; labium pale yellow; abdomen dorsally cream-colored background with many small spots, particularly medially, a median lanceolate stripe, with the chevrons below, with a single dot below this, festoon prominent; ventrally cream-colored, dark laterally, caudally; legs light yellow, darkening slightly distally, with faint annulations. Carapace: 0.89 times longer than broad; fovea longitudinal, broad, very shallow. Eyes:AER nearly straight; PER slightly recurved; PME larger than AME, PLE largest, ALE smallest; eye diameters, AME 0.10, ALE 0.09, PME 0.16, PLE 0.25; interdistances AME-PME 0.06, PME-ALE 0.14, ALE-PLE 0.33. PME-PME 1.00. ALE-ALE 1.60; ocular quadrangle AME-AME 0.35, PLE-PLE 1.60; clypeus 0.05 high. Mouthparts:chelicerae with stout setae medially and anteriorly; maxillae longer than broad, with tuft of conspicuous setae distally; labium distally rounded. Sternum:as long as broad, posteriorly indented. Legs:leg I only slightly shorter than II and III; leg formula 2314; scopulae present on all 4 tarsi and metatarsi and tibia I and II; tarsi I-IV with strong claw tufts; pr claw per foot slightly toothed; spination: leg I, Fm pr 1–1–1, d 1–1–1, rl 1–1–1; Ti pr 1–0–1, d 1–0–1, rl 1–0–1, v 2–2–2; Mt pr 1–1–0, v 2–2–0, rl 1–0–0; leg II, Fm pr 1–1–1, d 1–1–1, rl 1–1–1; Ti pr 1–0–1, d 1–0–1, rl 1–0–1, v 2–2–2; Mt pr 1–1–0, v 2–2, rl 1–0–0; leg III, Fm pr 1–1–1, d 1–1–1, rl 1–1–1; Ti pr 1–0–1, rl 1–0–1, v 2–2; Mt pr 1–1–0, rl 1–0–0, v 2–1; leg IV, Fm pr 1–1–1, d 1–1–1, rl 1–1–1; Ti pr 1–0–1, rl 1–0–0, v 1–1; Mt pr 1–1–0, rl 1–0–0, v 2–1. Abdomen:without terminal setal tufts. Pedipalp:Fm, spination d 0–1–4; cymbium oval in ventral view, slightly angled posterolaterally; scopulae scattered, denser toward tip; conductor hammer shaped to T-shaped, arising anteromedially on slightly curved stalk, reconnecting laterally, pointed laterally; embolus long and slender, beginning at 4 o'clock, terminating at 11 o'clock; MA narrow, sinuous, distally curved into small single hook, originating at 3–4 o'clock, directed distally; RTA extending 1/5 the length of cymbium in ventral view; with two apophyses, dorsal apophysis rectangular, only slightly curved, wider, truncate distally, ventral apophysis narrower, shorter (<xref ref-type="fig" rid="F31">Figs 125–126</xref>). <italic>Dimensions:</italic> Total length 6.75. Carapace length 3.30, width 3.70. Sternum length 1.75, width 1.75. Abdomen length 3.45, width 2.85. Pedipalp: Fm 0.80, Pt 0.25, Ti 0.45, Ta 0.85, total 2.35. Leg I: Fm 4.00, Pt 1.75, Ti 4.00, Mt 3.75, Ta 1.60, total 15.10. Leg II: Fm 5.45, Pt 1.95, Ti 4.75, Mt 4.00, Ta 1.75, total 17.90. Leg III: Fm 5.00, Pt 1.50, Ti 4.75, Mt 4.00, Ta 1.60, total 16.85. Leg IV: Fm 4.50, Pt 1.00, Ti 3.75, Mt 3.50, Ta 1.25, total 14.00.<!--PageBreak--></p><p><italic>Female (sel_151)</italic>: Color:carapace orange-brown, duskier laterally, white setae on lateral margins and in cephalic area; sternum light yellow to orange-brown, darker around border; chelicerae brown; maxillae brown, lightening distally; labium brown, lightening distally; abdomen dorsally cream-colored background with many small spots, particularly medially, with the splotches below this forming a fanned chevron pattern, with one dot below this, dark laterally, festoon prominent; ventrally cream-colored, dark laterally and caudally; legs light yellow to brown darkening distally, annulations faint. Carapace: 0.81 times longer than broad; fovea longitudinal, broad, very shallow. Eyes:AER nearly straight; PER slightly recurved; PME larger than AME, PLE largest, ALE smallest; eye diameters, AME 0.26, ALE 0.08, PME 0.28, PLE 0.40; interdistances AME-PME 0.04, PME-ALE 0.15, ALE-PLE 0.26. PME-PME 1.13 mm. ALE-ALE 2.98; ocular quadrangle AME-AME 0.40, PLE-PLE 3.05; clypeus 0.05 high. Mouthparts:chelicerae with stout setae medially and anteriorly; maxillae longer than broad, with tuft of conspicuous setae distally; labium distally rounded. Sternum:as long as broad, posteriorly indented. Legs:leg I only slightly shorter than II and III; leg formula unknown (at least one leg missing), 2341 (<xref ref-type="bibr" rid="B1">Alayón-García 1992</xref>); scopulae present on all 4 tarsi and metatarsi of leg II and metatarsi and tibiae of leg I; tarsi I-IV with strong claw tufts; pr claw per foot slightly toothed; spination: leg I, Fm pr 1–1–0, d 1–1–1, rl 0–0–1; Ti d 0, v 2–2–2; Mt v 2–2; leg II, Fm pr 1–0–0, d 1–1–1, rl 0–0–1; Ti v 2–2–2; Mt v 2–2; leg III, Fm pr 1–0–0, d 1–1–1, rl 0; Ti v 1–1–0; Mt v 2–0. Abdomen:without terminal setal tufts. Pedipalp: claw with 7 teeth. Epigyne:anteromedian area less sclerotized than rest of epigynum, lateral lobes fused medially, sinuous projection medially, genital openings occur behind this, epigynal pockets present; internally, ducts lead to large roundish spermathecae, posterodorsal fold present, quadrangular, covering majority of internal ducts (<xref ref-type="fig" rid="F31">Figs 123–124</xref>). <italic>Dimensions:</italic> Total length 8.00. Carapace length 3.45, width 4.25. Sternum length 1.88, width 1.88. Abdomen length 4.55, width 3.90. Pedipalp: Fm 1.00, Pt 0.30, Ti 1.50, Ta 1.00, total 3.80. Leg I: Fm 4.00, Pt 1.60, Ti 3.30, Mt 3.00, Ta 1.25, total 13.15. Leg II: Fm 5.00, Pt 1.75, Ti 4.40, Mt 3.00, Ta 1.00, total 15.15. Leg III: Fm 5.00, Pt 1.75, Ti 4.00, Mt 3.00, Ta 1.25, total 15.00. Leg IV: Missing.</p></tp:treatment-sec><tp:treatment-sec sec-type="Natural history"><title>Natural history.</title><p>This species has been collected under bark, in riparian areas and dry forests. <xref ref-type="bibr" rid="B1">Alayón-García (1992)</xref> also reported this species occurring under rocks in humid forests.</p></tp:treatment-sec><tp:treatment-sec sec-type="Distribution"><title>Distribution.</title><p>Endemic to the Dominican Republic and seems to have a range restricted to the south of the country (<xref ref-type="fig" rid="F13">Map 13</xref>).</p></tp:treatment-sec><tp:treatment-sec><!--Section generated to contain objects referenced in tp:taxon-treatment.--><fig id="F31" position="float" orientation="portrait"><label>Figures 121–128.</label><caption><p>Copulatory organs of <italic><tp:taxon-name>Selenops insularis</tp:taxon-name></italic> Keyserling male from St. Cyr, Jacmel, Haiti (CAS sel_657) <bold>121–122</bold> <italic><tp:taxon-name>Selenops marcanoi</tp:taxon-name></italic> Alayón-García female from El Banano, Rio Mulito, Pedernales, Dominican Republic (EME sel_151) <bold>123–124</bold> male from El Banano, Rio Mulito, Pedernales, Dominican Republic (EME sel_152) <bold>125–126</bold> <italic><tp:taxon-name>Selenops bocacanadensis</tp:taxon-name></italic> sp. n. holotype female from kilometer 13 along Carretera ALCOA, Pedernales, Dominican Republic (EME sel_166) <bold>127–128, 121, 125</bold> left pedipalp, ventral view <bold>122, 126</bold> left pedipalp, retrolateral view <bold>123, 127</bold> epigyne, ventral view <bold>124, 128</bold> spermathecae, dorsal view. Scale bar = 0.50 mm.</p></caption><graphic xmlns:xlink="http://www.w3.org/1999/xlink" xlink:href="ZooKeys-105-001-g031.jpg" position="float" orientation="portrait" xlink:type="simple"/></fig><fig id="F13" position="float" orientation="portrait"><label>Map 13.</label><caption><p>Map of Hispaniola (inset) showing the distribution of endemic <italic><tp:taxon-name>Selenops</tp:taxon-name></italic> species, <italic><tp:taxon-name>Selenops marcanoi</tp:taxon-name></italic> Alayón-García (white circles), <italic><tp:taxon-name>Selenops bocacanadensis</tp:taxon-name></italic> sp. n. (black circles), <italic><tp:taxon-name>Selenops oviedo</tp:taxon-name></italic> sp. n. (white squares), <italic><tp:taxon-name>Selenops duan</tp:taxon-name></italic> sp. n. (black square), <italic><tp:taxon-name>Selenops denia</tp:taxon-name></italic> sp. n. (white triangles), <italic><tp:taxon-name>Selenops guerrero</tp:taxon-name></italic> sp. n. (black triangle), <italic><tp:taxon-name>Selenops bani</tp:taxon-name></italic> Alayón-García (white Xs), <italic><tp:taxon-name>Selenops pensilis</tp:taxon-name></italic> Muma (white hexagons), <italic><tp:taxon-name>Selenops enriquillo</tp:taxon-name></italic> sp. n. (black hexagons), <italic><tp:taxon-name>Selenops phaselus</tp:taxon-name></italic> Muma (white stars), and <italic><tp:taxon-name>Selenops morro</tp:taxon-name></italic> sp. n. (black star).</p></caption><graphic xmlns:xlink="http://www.w3.org/1999/xlink" xlink:href="ZooKeys-105-001-g013.jpg" position="float" orientation="portrait" xlink:type="simple"/></fig></tp:treatment-sec><ref-list><ref id="B1"><mixed-citation xmlns:xlink="http://www.w3.org/1999/xlink" xlink:type="simple"><person-group><name name-style="western"><surname>Alayón-García</surname><given-names>G</given-names></name></person-group> (<year>1992</year>)<article-title> La familia Selenopidae (Arachnida: Araneae) en República Dominicana.</article-title><source>Poeyana</source><volume>419</volume>:<fpage>1</fpage>-<lpage>10</lpage>.</mixed-citation></ref></ref-list></tp:taxon-treatment>
