# Supplementary material for: A revision of the spider genus Selenops Latreille, 1819 (Arachnida, Araneae, Selenopidae) in North America, Central America and the Caribbean
Source: Zookeys. 2011 Jun 14;(105):1–182. doi: 10.3897/zookeys.105.724 (PMC3131050; doi:10.3897/zookeys.105.724)
Supplement: XML Treatment for Selenops bocacanadensis [file zookeys.105.724-treatment43.xml]

<!DOCTYPE tp:taxon-treatment
  PUBLIC "-//TaxonX//DTD Taxonomic Treatment Publishing DTD v0 20100105//EN" "tax-treatment-NSO.dtd">
<tp:taxon-treatment xmlns:tp="http://www.plazi.org/taxpub"><tp:treatment-meta><mixed-citation publication-type="journal"><person-group><name><surname>Crews</surname><given-names>Sarah C.</given-names></name></person-group><article-title>A revision of the spider genus <italic>Selenops</italic> Latreille, 1819 (Arachnida, Araneae, Selenopidae) in North America, Central America and the Caribbean</article-title><source>Zookeys</source><day>14</day><month>6</month><year>2011</year><volume>2011</volume><issue>105</issue><fpage>1</fpage><lpage>182</lpage><pub-id pub-id-type="doi">10.3897/zookeys.105.724</pub-id></mixed-citation></tp:treatment-meta><tp:nomenclature><tp:taxon-name>
                        <tp:taxon-name-part taxon-name-part-type="genus">Selenops</tp:taxon-name-part>
                        <tp:taxon-name-part taxon-name-part-type="species">bocacanadensis</tp:taxon-name-part>
                        <object-id xmlns:xlink="http://www.w3.org/1999/xlink" xlink:type="simple">urn:lsid:zoobank.org:act:B4BBF900-A850-45C5-BDE1-DF53B6D426EA</object-id>
                    		<object-id xmlns:xlink="http://www.w3.org/1999/xlink" xlink:type="simple">http://species-id.net/wiki/Selenops_bocacanadensis</object-id>
                    </tp:taxon-name><tp:taxon-status xmlns:xlink="http://www.w3.org/1999/xlink" xlink:type="simple">sp. n.</tp:taxon-status><xref ref-type="fig" rid="F31">Figs 127–128</xref><xref ref-type="fig" rid="F13">Map 13</xref></tp:nomenclature><tp:treatment-sec sec-type="Type material"><title>Type material.</title><p>Holotype female: from a rocky outcrop at night at kilometer 13 along Carretera ALCOA, Pedernales, Dominican Republic, <named-content xmlns:xlink="http://www.w3.org/1999/xlink" content-type="dwc:verbatimCoordinates" xlink:type="simple">18°01.962' N, 71°38.748' W</named-content>, 24XI.2004, S. Crews, SCC04_079 (EME sel_166).</p></tp:treatment-sec><tp:treatment-sec sec-type="Other material examined"><title>Other material examined.</title><p><abbrev xmlns:xlink="http://www.w3.org/1999/xlink" xlink:type="simple">DOMINICAN REPUBLIC:<def><p> same data as holotype, 6 imm. (EME sel_148-149, 161-163, 165, 167); Boca de la Cañada off Hwy. Pedernales-Oviedo, <named-content content-type="dwc:verbatimCoordinates" xlink:type="simple">17°55'00.5"N, 71°30'03.4"W</named-content>, 9.X.2006, 64 m, S. Crews, on rocks at night, SCC06_071, 5 imm. (CAS sel_629-631, MNHNSD 635-636).</p></def></abbrev></p></tp:treatment-sec><tp:treatment-sec sec-type="Etymology"><title>Etymology.</title><p>The specific epithet refers to a locality where the species is found, La Boca de la Cañada. It is to be treated as a noun in appostion.</p></tp:treatment-sec><tp:treatment-sec sec-type="Diagnosis"><title>Diagnosis.</title><p>The females of <italic><tp:taxon-name>Selenops bocacanadensis</tp:taxon-name></italic> sp. n. are similar to S. insularis in size and coloration, but females can be distinguished by the epigynal plate, as it is not as straight along the posterior margin, the genital opening is more rounded, rather than v-shaped, the posterodorsal fold is smaller, and the internal ducts are shaped differently (<xref ref-type="fig" rid="F31">Figs 127–128</xref>). Males unknown.</p></tp:treatment-sec><tp:treatment-sec sec-type="Description"><title>Description.</title><p><italic>Holotype female:</italic> Color: Carapace uniformly brownish-red with white setae; sternum light orange-brown; chelicerae uniformly dark reddish-brown; maxillae light orange-brown, darker on outer distal edge, white on inner distal edge; labium orange-brown, lightening distally; abdomen dorsally grey-tan, dark festoon pattern caudally; ventrally dusky grey with no markings; legs: femora red-brown with darker annulations, hardly visible, patella to tibia very dark (black in live specimens). Carapace:0.91 times longer than broad. Eyes:AER nearly straight; PER recurved; PME larger than AME, PLE largest, ALE smallest; eye diameters, AME 0.38, ALE 0.13, PME 0.48, PLE 0.55; interdistances AME-PME 0.10, PME-ALE 0.13, ALE-PLE 0.60. PME-PME 1.68 mm. ALE-ALE 2.85; ocular quadrangle AME-AME 0.60, PLE-PLE 2.98; clypeus 0.09 high. Mouthparts:chelicerae with stout setae medially and anteriorly; maxillae longer than broad, with tuft of conspicuous setae distally; labium distally rounded. Sternum:as long as broad, posteriorly indented. Legs:Leg I only slightly shorter than legs II, III and IV; leg formula 2341; legs I and II with tarsal and metatarsal scopulae; tarsi I-IV with strong claw tufts; claws without teeth; spination: leg I, Fm pr 2–1–0, d 1–1–1, rl 1–1–1; v 2–2–2; Mt v 2–2; leg II, Fm pr 1–0–0, d 1–1–1, rl 1–1–1; Ti v 2–2–2; Mt v 2–2; leg III, Fm pr 1–0–0, d 1–1–1, rl 1–1–1; Ti v 2–2–0; Mt v 2–2; leg IV, Fm pr 1–0–0, d 1–1–1, rl 0–0–1; Ti v 2–2–0; Mt v 2–2. Abdomen:without terminal setal tufts. Pedipalp:claw with 11 teeth. Epigyne:lateral lobes abut one another,¾ the length of plate, extending from caudal margin to bottom of genital opening; opening small, slightly ovoid, epigynal pockets present; caudal margin sinuous, lobes extend posteromedially; internally, sperm ducts extend posteriorly, then separate laterally to oblong, cylindrical spermathecae, the fertilization ducts located laterally, directed anterolaterally, posterodorsal fold small, sinuous, does not completely cover spermathecae (<xref ref-type="fig" rid="F31">Figs 127–128</xref>). <italic>Dimensions:</italic> The abdomen was damaged during collection, however, the specimen falls on the larger end of the spectrum for this genus (&gt;10.00). Carapace: length 5.25, width 5.75. Pedipalp: Fm 2.00, Pt 0.30, Ti 0.75, Ta 1.75, total 4.80. Leg I: Fm 6.00, Pt 2.00, Ti 6.00, Mt 4.25, Ta 2.00, total 20.25. Leg II: Fm 8.00, Pt 2.25, Ti 6.50, Mt 5.00, Ta 2.00, total 23.75. Leg III: Fm 7.75, Pt 2.00, Ti 6.00, Mt 5.00, Ta 2.00, total 22.75. Leg IV: Fm 6.50, Pt 2.00, Ti 5.75, Mt 5.75, Ta 2.00, total 22.00.</p></tp:treatment-sec><tp:treatment-sec sec-type="Natural History"><title>Natural History.</title><p>Collected at night on rock outcrops and on and under rocks in the dryer part of the island from 64 -140 m.<!--PageBreak--></p></tp:treatment-sec><tp:treatment-sec sec-type="Distribution"><title>Distribution.</title><p>Endemic to Hispaniola; known only from the Pedernales Peninsula in the Dominican Republic (<xref ref-type="fig" rid="F13">Map 13</xref>).</p></tp:treatment-sec><tp:treatment-sec><!--Section generated to contain objects referenced in tp:taxon-treatment.--><fig id="F31" position="float" orientation="portrait"><label>Figures 121–128.</label><caption><p>Copulatory organs of <italic><tp:taxon-name>Selenops insularis</tp:taxon-name></italic> Keyserling male from St. Cyr, Jacmel, Haiti (CAS sel_657) <bold>121–122</bold> <italic><tp:taxon-name>Selenops marcanoi</tp:taxon-name></italic> Alayón-García female from El Banano, Rio Mulito, Pedernales, Dominican Republic (EME sel_151) <bold>123–124</bold> male from El Banano, Rio Mulito, Pedernales, Dominican Republic (EME sel_152) <bold>125–126</bold> <italic><tp:taxon-name>Selenops bocacanadensis</tp:taxon-name></italic> sp. n. holotype female from kilometer 13 along Carretera ALCOA, Pedernales, Dominican Republic (EME sel_166) <bold>127–128, 121, 125</bold> left pedipalp, ventral view <bold>122, 126</bold> left pedipalp, retrolateral view <bold>123, 127</bold> epigyne, ventral view <bold>124, 128</bold> spermathecae, dorsal view. Scale bar = 0.50 mm.</p></caption><graphic xmlns:xlink="http://www.w3.org/1999/xlink" xlink:href="ZooKeys-105-001-g031.jpg" position="float" orientation="portrait" xlink:type="simple"/></fig><fig id="F13" position="float" orientation="portrait"><label>Map 13.</label><caption><p>Map of Hispaniola (inset) showing the distribution of endemic <italic><tp:taxon-name>Selenops</tp:taxon-name></italic> species, <italic><tp:taxon-name>Selenops marcanoi</tp:taxon-name></italic> Alayón-García (white circles), <italic><tp:taxon-name>Selenops bocacanadensis</tp:taxon-name></italic> sp. n. (black circles), <italic><tp:taxon-name>Selenops oviedo</tp:taxon-name></italic> sp. n. (white squares), <italic><tp:taxon-name>Selenops duan</tp:taxon-name></italic> sp. n. (black square), <italic><tp:taxon-name>Selenops denia</tp:taxon-name></italic> sp. n. (white triangles), <italic><tp:taxon-name>Selenops guerrero</tp:taxon-name></italic> sp. n. (black triangle), <italic><tp:taxon-name>Selenops bani</tp:taxon-name></italic> Alayón-García (white Xs), <italic><tp:taxon-name>Selenops pensilis</tp:taxon-name></italic> Muma (white hexagons), <italic><tp:taxon-name>Selenops enriquillo</tp:taxon-name></italic> sp. n. (black hexagons), <italic><tp:taxon-name>Selenops phaselus</tp:taxon-name></italic> Muma (white stars), and <italic><tp:taxon-name>Selenops morro</tp:taxon-name></italic> sp. n. (black star).</p></caption><graphic xmlns:xlink="http://www.w3.org/1999/xlink" xlink:href="ZooKeys-105-001-g013.jpg" position="float" orientation="portrait" xlink:type="simple"/></fig></tp:treatment-sec></tp:taxon-treatment>
