# Supplementary material for: A revision of the spider genus Selenops Latreille, 1819 (Arachnida, Araneae, Selenopidae) in North America, Central America and the Caribbean
Source: Zookeys. 2011 Jun 14;(105):1–182. doi: 10.3897/zookeys.105.724 (PMC3131050; doi:10.3897/zookeys.105.724)
Supplement: XML Treatment for Selenops oviedo [file zookeys.105.724-treatment44.xml]

<!DOCTYPE tp:taxon-treatment
  PUBLIC "-//TaxonX//DTD Taxonomic Treatment Publishing DTD v0 20100105//EN" "tax-treatment-NSO.dtd">
<tp:taxon-treatment xmlns:tp="http://www.plazi.org/taxpub"><tp:treatment-meta><mixed-citation publication-type="journal"><person-group><name><surname>Crews</surname><given-names>Sarah C.</given-names></name></person-group><article-title>A revision of the spider genus <italic>Selenops</italic> Latreille, 1819 (Arachnida, Araneae, Selenopidae) in North America, Central America and the Caribbean</article-title><source>Zookeys</source><day>14</day><month>6</month><year>2011</year><volume>2011</volume><issue>105</issue><fpage>1</fpage><lpage>182</lpage><pub-id pub-id-type="doi">10.3897/zookeys.105.724</pub-id></mixed-citation></tp:treatment-meta><tp:nomenclature><tp:taxon-name>
                        <tp:taxon-name-part taxon-name-part-type="genus">Selenops</tp:taxon-name-part>
                        <tp:taxon-name-part taxon-name-part-type="species">oviedo</tp:taxon-name-part>
                        <object-id xmlns:xlink="http://www.w3.org/1999/xlink" xlink:type="simple">urn:lsid:zoobank.org:act:F8E9BA14-3DFC-4A62-9007-72688028CCC0</object-id>
                    		<object-id xmlns:xlink="http://www.w3.org/1999/xlink" xlink:type="simple">http://species-id.net/wiki/Selenops_oviedo</object-id>
                    </tp:taxon-name><tp:taxon-status xmlns:xlink="http://www.w3.org/1999/xlink" xlink:type="simple">sp. n.</tp:taxon-status><xref ref-type="fig" rid="F31">Figs 129–130</xref><xref ref-type="fig" rid="F42">203</xref><xref ref-type="fig" rid="F13">Map 13</xref></tp:nomenclature><tp:treatment-sec sec-type="Type material"><title>Type material.</title><p>Holotype female: El Cajuil, Laguna Oviedo, Pedernales, Dominican Republic, <named-content xmlns:xlink="http://www.w3.org/1999/xlink" content-type="dwc:verbatimCoordinates" xlink:type="simple">17°48'08.1"N, 71°31'45.6"W</named-content>, ~86 m, 9.X.2006, S. Crews, under and on rocks in forest surrounding lake, SCC06_070 (EME sel_623).</p></tp:treatment-sec><tp:treatment-sec sec-type="Other material examined"><title>Other material examined.</title><p><abbrev xmlns:xlink="http://www.w3.org/1999/xlink" xlink:type="simple">DOMINICAN REPUBLIC: Pedernales:<def><p> same data as holotype, 1♀, 1p♂, 7 imm. (MNHNSD sel_619, 621-622, 624-629); Boca de la Cañada off Hwy. Pedernales-Oviedo, <named-content content-type="dwc:verbatimCoordinates" xlink:type="simple">17°55'00.5"N, 71°30'03.4"W</named-content>, 9.X.2006, 64 m, S. Crews, on rocks at night, SCC06_071, 2 imm. (CAS sel_637-638).</p></def></abbrev></p></tp:treatment-sec><tp:treatment-sec sec-type="Etymology"><title>Etymology.</title><p>This specific epithet comes from the name of the type locality and is to be treated as a noun in apposition.</p></tp:treatment-sec><tp:treatment-sec sec-type="Diagnosis"><title>Diagnosis.</title><p>Females can be separated from all others by the genital openings which are are located anteriorly, the epigynal pockets are large, and the rounded posterodorsal fold extends nearly half the length of the epigynal plate (<xref ref-type="fig" rid="F32">Figs 129–130</xref>). Males unknown.</p></tp:treatment-sec><tp:treatment-sec sec-type="Description"><title>Description.</title><p><italic>Female holotype</italic>: Color:carapace light orange-brown to yellow-brown, duskier laterally, darker in fovea, some white setae present; sternum light yellowish-brown, darker around border; chelicerae brown, lighter anteromedially, and orange caudally; maxillae light brown, lightening distally; labium brown, lightening distally; abdomen dorsally with a grey-yellow background, 4 pair of spots anteriorly to medially, medial spots fused, light grey chevrons at second pair of spots and again after the 4th pair, which are fused, a single dot below that, laterocaudal festoon present, angled; ventrally cream-colored, dark laterally, caudally; legs orange-brown, annulations present, legs darkening distally, brown at metatarsus and tarsus. Carapace: 0.87 times longer than broad; fovea longitudinal, broad, very shallow. Eyes:AER slightly recurved; PER slightly recurved; PME larger than AME, PLE largest, ALE smallest; eye diameters, AME 0.18, ALE 0.08, PME 0.28, PLE 0.40; interdistances AME-PME 0.03, PME-ALE 0.10, ALE-PLE 0.38. PME-PME 1.20. ALE-ALE 1.98; ocular quadrangle AME-AME 0.40, PLE-PLE 2.09; clypeus 0.13 high. Mouthparts:chelicerae with a few stout setae medially and anteriorly; maxillae longer than broad, with tuft of conspicuous setae distally; labium distally rounded. Sternum:1.06 times longer than broad, posteriorly indented. Legs:leg I only slightly shorter than legs II, III and IV; leg formula 2431; scopulae present on all 4 tarsi and metatarsi and tibiae I and II; tarsi I-IV with strong claw tufts; pr claw per foot slightly toothed; spination: leg I, Fm pr 1–1–0, d 1–1–1, rl 1–1–1; Ti d 0, v 2–2–2; Mt v 2–2; leg II, Fm pr 1–0–0, d 1–1–1, rl 1–1–1; Ti v 2–2–2; Mt v 2–2; leg III, Fm <!--PageBreak-->pr 1–0–0, d 1–1–1, rl 1–0–1; Ti v 2–2–0; Mt v 2–1; leg IV, Fm pr 1–0–0, d 1–1–1, rl 0–0–1; Ti v 2–2–0; Mt v 2–1. Abdomen:without terminal setal tufts. Pedipalp:claw with 8 teeth. Epigyne:anteromedially, plate less sclerotized anteriorly compared to rest of plate, sinuous margin located anteriorly, genital openings located behind this, lateral lobes fused medially, epigynal pockets present; internally, ducts directed posteriorly, touching anteriorly, then separating medially,directed laterally, rounded terminally, fertilization ducts located and directed laterally, posterodorsal fold semi-circular, extending nearly half length of epigynal plate (<xref ref-type="fig" rid="F32">Figs 129–130</xref>). <italic>Dimensions:</italic> Total length 9.15. Carapace length 3.48, width 4.00. Sternum length 1.85, width 1.75. Abdomen length 5.68, width 3.70. Pedipalp: Fm 1.00, Pt 0.25, Ti 0.75, Ta 1.45, total 3.45. Leg I: Fm 3.75, Pt 1.75, Ti 3.30, Mt 3.00, Ta 1.00, total 12.80. Leg II: Fm 4.75, Pt 1.50 Ti 4.00, Mt 3.00, Ta 1.50, total 14.75. Leg III: Fm 4.50, Pt 1.50, Ti 3.65, Mt 3.00, Ta 1.00, total 13.65. Leg IV: Fm 4.50, Pt 1.00, Ti 4.00, Mt 3.00, Ta 1.35, total 13.85.</p></tp:treatment-sec><tp:treatment-sec sec-type="Natural history"><title>Natural history.</title><p>This species has been found under and on rocks, around the shores of a lake and in the forest (<xref ref-type="fig" rid="F42">Fig. 203</xref>). The female guards the flat, white, disc-shaped egg sac. One female made an egg sac on 17.X.2006 and the eggs hatched 15.XI.2006. The mother died 21.XI.2006.</p></tp:treatment-sec><tp:treatment-sec sec-type="Distribution"><title>Distribution.</title><p>Endemic to the Dominican Republic and has a limited distribution on the southern Pedernales peninsula (<xref ref-type="fig" rid="F13">Map 13</xref>).</p></tp:treatment-sec><tp:treatment-sec><!--Section generated to contain objects referenced in tp:taxon-treatment.--><fig id="F31" position="float" orientation="portrait"><label>Figures 121–128.</label><caption><p>Copulatory organs of <italic><tp:taxon-name>Selenops insularis</tp:taxon-name></italic> Keyserling male from St. Cyr, Jacmel, Haiti (CAS sel_657) <bold>121–122</bold> <italic><tp:taxon-name>Selenops marcanoi</tp:taxon-name></italic> Alayón-García female from El Banano, Rio Mulito, Pedernales, Dominican Republic (EME sel_151) <bold>123–124</bold> male from El Banano, Rio Mulito, Pedernales, Dominican Republic (EME sel_152) <bold>125–126</bold> <italic><tp:taxon-name>Selenops bocacanadensis</tp:taxon-name></italic> sp. n. holotype female from kilometer 13 along Carretera ALCOA, Pedernales, Dominican Republic (EME sel_166) <bold>127–128, 121, 125</bold> left pedipalp, ventral view <bold>122, 126</bold> left pedipalp, retrolateral view <bold>123, 127</bold> epigyne, ventral view <bold>124, 128</bold> spermathecae, dorsal view. Scale bar = 0.50 mm.</p></caption><graphic xmlns:xlink="http://www.w3.org/1999/xlink" xlink:href="ZooKeys-105-001-g031.jpg" position="float" orientation="portrait" xlink:type="simple"/></fig><fig id="F42" position="float" orientation="portrait"><label>Figures 201–206.</label><caption><p>Habitats and natural history of some <italic><tp:taxon-name>Selenops</tp:taxon-name></italic> species. <bold>201</bold> Dry thornscrub and rocky wash where <italic><tp:taxon-name>Selenops bifurcatus</tp:taxon-name></italic> Banks was extremely common, Zacatan, Guatemala <bold>202</bold> Pine/fern habitat, Abaco, Bahamas where <italic><tp:taxon-name>Selenops aissus</tp:taxon-name></italic> Walckenaer can be found <bold>203</bold> Dry forest habitat around Laguna Oviedo, Pedernales, Dominican Republic. The species <italic><tp:taxon-name>Selenops oviedo</tp:taxon-name></italic> sp. n. can be found underneath the rocks <bold>204</bold> Thornscrub habitat, Shirley's Heights Lookout, Antigua, where <italic><tp:taxon-name>Selenops kalinago</tp:taxon-name></italic> sp. n. can be found under bark <bold>205</bold> Blowing Point, Anguilla, where <italic><tp:taxon-name>Selenops souliga</tp:taxon-name></italic> sp. n. can be found under limestone rocks in the thornscrub habitat <bold>206</bold> Coastal thornscrub habitat, El Morro, Dominican Republic. <italic><tp:taxon-name>Selenops insularis</tp:taxon-name></italic> Keyserling can be found under the bark of trees, while <italic><tp:taxon-name>Selenops morro</tp:taxon-name></italic> sp. n. is more common under rocks.</p></caption><graphic xmlns:xlink="http://www.w3.org/1999/xlink" xlink:href="ZooKeys-105-001-g042.jpg" position="float" orientation="portrait" xlink:type="simple"/></fig><fig id="F13" position="float" orientation="portrait"><label>Map 13.</label><caption><p>Map of Hispaniola (inset) showing the distribution of endemic <italic><tp:taxon-name>Selenops</tp:taxon-name></italic> species, <italic><tp:taxon-name>Selenops marcanoi</tp:taxon-name></italic> Alayón-García (white circles), <italic><tp:taxon-name>Selenops bocacanadensis</tp:taxon-name></italic> sp. n. (black circles), <italic><tp:taxon-name>Selenops oviedo</tp:taxon-name></italic> sp. n. (white squares), <italic><tp:taxon-name>Selenops duan</tp:taxon-name></italic> sp. n. (black square), <italic><tp:taxon-name>Selenops denia</tp:taxon-name></italic> sp. n. (white triangles), <italic><tp:taxon-name>Selenops guerrero</tp:taxon-name></italic> sp. n. (black triangle), <italic><tp:taxon-name>Selenops bani</tp:taxon-name></italic> Alayón-García (white Xs), <italic><tp:taxon-name>Selenops pensilis</tp:taxon-name></italic> Muma (white hexagons), <italic><tp:taxon-name>Selenops enriquillo</tp:taxon-name></italic> sp. n. (black hexagons), <italic><tp:taxon-name>Selenops phaselus</tp:taxon-name></italic> Muma (white stars), and <italic><tp:taxon-name>Selenops morro</tp:taxon-name></italic> sp. n. (black star).</p></caption><graphic xmlns:xlink="http://www.w3.org/1999/xlink" xlink:href="ZooKeys-105-001-g013.jpg" position="float" orientation="portrait" xlink:type="simple"/></fig><fig id="F32" position="float" orientation="portrait"><label>Figures 129–136.</label><caption><p>Copulatory organs of <italic><tp:taxon-name>Selenops oviedo</tp:taxon-name></italic> sp. n. holotype female from El Cajuil, Laguna Oviedo, Pedernales, Dominican Republic (EME sel_623) <bold>129–130</bold> <italic><tp:taxon-name>Selenops trifidus</tp:taxon-name></italic> Bryant holotype male from Navassa Island (MCZ-B0045) <bold>131–132</bold> <italic><tp:taxon-name>Selenops duan</tp:taxon-name></italic> sp. n. holotype female from Cañada Miguel, Comendador, Elias Piña, Dominican Republic (MNHNSD, A-515) <bold>133–134</bold> <italic><tp:taxon-name>Selenops denia</tp:taxon-name></italic> sp. n. holotype male from Mata Grande, Santiago, Dominican Republic (EME sel_641) <bold>135–136, 129, 133, 135</bold> epigyne, ventral view <bold>130, 134, 136</bold> spermathecae, dorsal view <bold>131</bold> left pedipalp, ventral view <bold>132</bold> left pedipalp, retrolateral view. Scale bar = 0.50 mm.</p></caption><graphic xmlns:xlink="http://www.w3.org/1999/xlink" xlink:href="ZooKeys-105-001-g032.jpg" position="float" orientation="portrait" xlink:type="simple"/></fig></tp:treatment-sec></tp:taxon-treatment>
