# Supplementary material for: A revision of the spider genus Selenops Latreille, 1819 (Arachnida, Araneae, Selenopidae) in North America, Central America and the Caribbean
Source: Zookeys. 2011 Jun 14;(105):1–182. doi: 10.3897/zookeys.105.724 (PMC3131050; doi:10.3897/zookeys.105.724)
Supplement: XML Treatment for Selenops trifidus [file zookeys.105.724-treatment45.xml]

<!DOCTYPE tp:taxon-treatment
  PUBLIC "-//TaxonX//DTD Taxonomic Treatment Publishing DTD v0 20100105//EN" "tax-treatment-NSO.dtd">
<tp:taxon-treatment xmlns:tp="http://www.plazi.org/taxpub"><tp:treatment-meta><mixed-citation publication-type="journal"><person-group><name><surname>Crews</surname><given-names>Sarah C.</given-names></name></person-group><article-title>A revision of the spider genus <italic>Selenops</italic> Latreille, 1819 (Arachnida, Araneae, Selenopidae) in North America, Central America and the Caribbean</article-title><source>Zookeys</source><day>14</day><month>6</month><year>2011</year><volume>2011</volume><issue>105</issue><fpage>1</fpage><lpage>182</lpage><pub-id pub-id-type="doi">10.3897/zookeys.105.724</pub-id></mixed-citation></tp:treatment-meta><tp:nomenclature><tp:taxon-name>
                        <tp:taxon-name-part taxon-name-part-type="genus">Selenops</tp:taxon-name-part>
                        <tp:taxon-name-part taxon-name-part-type="species">trifidus</tp:taxon-name-part>
                        <object-id xmlns:xlink="http://www.w3.org/1999/xlink" xlink:type="simple">http://species-id.net/wiki/Selenops_trifidus</object-id>
                    </tp:taxon-name><tp:taxon-authority>Bryant, 1948</tp:taxon-authority><xref ref-type="fig" rid="F32">Figs 131–132</xref><xref ref-type="fig" rid="F12">Map 12</xref><tp:nomenclature-citation-list><tp:nomenclature-citation><tp:taxon-name>Selenops trifidus</tp:taxon-name><comment><xref ref-type="bibr" rid="B12">Bryant 1948</xref>: 415, pl. 10, Figs 98, 100 (♂, examined).</comment></tp:nomenclature-citation><tp:nomenclature-citation><tp:taxon-name>Selenops trifidus</tp:taxon-name><comment>:<xref ref-type="bibr" rid="B41">Muma 1953</xref>: 25, Figs 41–42 (♂).</comment></tp:nomenclature-citation></tp:nomenclature-citation-list></tp:nomenclature><tp:treatment-sec sec-type="Type material"><title>Type material.</title><p>Holotype male: Navassa Island, 1–9.I.1930, Clench, Schevill, Rehder (MCZ-B0045).</p></tp:treatment-sec><tp:treatment-sec sec-type="Diagnosis"><title>Diagnosis.</title><p>Males can be easily distinguished from other species by the large base and distal hook of the MA, and the small process on the distal end of the dorsal branch of the RTA (<xref ref-type="fig" rid="F32">Figs 131–132</xref>). Females unknown.</p></tp:treatment-sec><tp:treatment-sec sec-type="Remarks"><title>Remarks.</title><p>The type was apparently not in great shape when <xref ref-type="bibr" rid="B41">Muma (1953)</xref> viewed it 60 years ago. Since Muma's (1953) descriptions, it appears to be even more discolored.</p></tp:treatment-sec><tp:treatment-sec sec-type="Description"><title>Description.</title><p><italic>Male holotype:</italic> Color:carapace orange-brown with no markings; sternum orange-brown; chelicerae orange-brown; maxillae orange-brown, lightening distally; labium orange-brown, lightening distally; abdomen dorsally brown-grey, markings indistinct due to shrivelling, laterocaudal festoon distinct; legs orange-brown. Carapace: 0.86 times longer than broad; fovea longitudinal, broad, very shallow. Eyes:AER nearly straight; PER recurved; AME slightly larger than PME, PLE largest, ALE smallest; eye diameters, AME 0.28, ALE 0.13, PME 0.20, PLE 0.45; interdistances AME-PME 0.03,<!--PageBreak--> PME-ALE 0.38, ALE-PLE 0.18. PME-PME 1.23. ALE-ALE 1.90; ocular quadrangle AME-AME 0.40, PLE-PLE 2.23; clypeus 0.91 high. Mouthparts:chelicerae with a few scattered setae medially and anteriorly; maxillae longer than broad, with tuft of conspicuous setae distally; labium distally rounded. Sternum:0.95 times longer than broad, posteriorly indented. Legs:leg I only slightly shorter than II and III; leg formula 2314; scopulae present on tarsi of all legs and metatarsi of legs I and II; tarsi I-IV with strong claw tufts; pr claw per foot slightly toothed; spination: leg I, Fm pr 1–1–1, d 1–1–1, rl 1–1–1; Ti d 1–1–0, pr 1–1–0, rl 1–1–0, v 2–2–2–2; Mt pr 1–1–0, v 2–2–0, rl 1–0–0; leg II, Fm pr 1–1–1, d 1–1–1, rl 1–1–1; Ti pr 1–1–0, rl 1–1–0, d 1–1–0, v 2–2–2–2; Mt pr 1–1–0, v 2–2, rl 1–1–0; leg III, Fm pr 1–1–1, d 1–1–1, rl 1–1–0; Ti pr 1–0–1, d 0–1–0, rl 1–0–1, v 2–2–1–2 (2–2–2 on R side); Mt pr 1–1–1, rl 1–0–0, v 2–2; leg IV, Fm pr 1–1–1, d 1–1–1, rl 1–1–1; Ti pr 1–0–1, rl 1–0–1, d 1–1–0, v 2–2; Mt pr 1–1–0, rl 1–0–0, v 2–2–0. Abdomen:without terminal setal tufts. Pedipalp:Fm, spination d 0–1–3;cymbium triangular in ventral view, angled slightly posterolaterally; conductor large, arising from short straight stalk anteromedially, pointed laterally, reconnecting laterally, forming oblong space between two conductor connections; embolus long, slender, curved, not quite at edge of cymbium, beginning at 6 o'clock, terminating at 12 o'clock; MA with very large oval base, narrowing abruptly into long hook, arising from 2–4 o'clock, directed distally; RTA with two apophyses, ventral process shorter, narrower than lateral process, curves away from cymbium, rounded distally; lateral process large, curves away from cymbium, widens distally, truncate to sinuous terminally, with pointed process directed ventrally; RTA barely reaching cymbium in ventral view (<xref ref-type="fig" rid="F32">Figs 131–132</xref>). <italic>Dimensions:</italic> Total length 6.45. Carapace length 3.90, width 4.53. Sternum length 1.75, width 1.85. Abdomen length 2.58, width 2.40. Pedipalp: Fm 1.45, Pt 0.40, Ti 0.75, Ta 1.25, total 3.85. Leg I: Fm 5.00, Pt 2.00, Ti 5.50, Mt 5.50 Ta 2.50, total 20.50. Leg II: Fm 5.75, Pt 2.00, Ti 6.00, Mt 6.00, Ta 2.50, total 22.25. Leg III: Fm 6.00, Pt 2.00, Ti 5.50, Mt 5.50, Ta 2.00, total 21.00. Leg IV: Fm 5.75, Pt 1.75, Ti 5.00, Mt 5.00, Ta 2.00, total 19.50.</p></tp:treatment-sec><tp:treatment-sec sec-type="Natural history"><title>Natural history.</title><p>No data.</p></tp:treatment-sec><tp:treatment-sec sec-type="Distribution"><title>Distribution.</title><p>Known only from the type locality, and thus appears to be endemic to the mostly uninhabited, politically contested Navassa Island (<xref ref-type="fig" rid="F12">Map 12</xref>).</p></tp:treatment-sec><tp:treatment-sec><!--Section generated to contain objects referenced in tp:taxon-treatment.--><fig id="F32" position="float" orientation="portrait"><label>Figures 129–136.</label><caption><p>Copulatory organs of <italic><tp:taxon-name>Selenops oviedo</tp:taxon-name></italic> sp. n. holotype female from El Cajuil, Laguna Oviedo, Pedernales, Dominican Republic (EME sel_623) <bold>129–130</bold> <italic><tp:taxon-name>Selenops trifidus</tp:taxon-name></italic> Bryant holotype male from Navassa Island (MCZ-B0045) <bold>131–132</bold> <italic><tp:taxon-name>Selenops duan</tp:taxon-name></italic> sp. n. holotype female from Cañada Miguel, Comendador, Elias Piña, Dominican Republic (MNHNSD, A-515) <bold>133–134</bold> <italic><tp:taxon-name>Selenops denia</tp:taxon-name></italic> sp. n. holotype male from Mata Grande, Santiago, Dominican Republic (EME sel_641) <bold>135–136, 129, 133, 135</bold> epigyne, ventral view <bold>130, 134, 136</bold> spermathecae, dorsal view <bold>131</bold> left pedipalp, ventral view <bold>132</bold> left pedipalp, retrolateral view. Scale bar = 0.50 mm.</p></caption><graphic xmlns:xlink="http://www.w3.org/1999/xlink" xlink:href="ZooKeys-105-001-g032.jpg" position="float" orientation="portrait" xlink:type="simple"/></fig><fig id="F12" position="float" orientation="portrait"><label>Map 12.</label><caption><p>Map of southern Florida, the Bahamas, and the Greater Antilles (inset) showing the distribution of two <italic><tp:taxon-name>Selenops</tp:taxon-name></italic> species, <italic><tp:taxon-name>Selenops insularis</tp:taxon-name></italic> Keyserling (white circles) and <italic><tp:taxon-name>Selenops trifidus</tp:taxon-name></italic> Bryant (black star).</p></caption><graphic xmlns:xlink="http://www.w3.org/1999/xlink" xlink:href="ZooKeys-105-001-g012.jpg" position="float" orientation="portrait" xlink:type="simple"/></fig></tp:treatment-sec><ref-list><ref id="B12"><mixed-citation xmlns:xlink="http://www.w3.org/1999/xlink" xlink:type="simple"><person-group><name name-style="western"><surname>Bryant</surname><given-names>EB</given-names></name></person-group> (<year>1948</year>)<article-title> The spiders of Hispaniola.</article-title><source>Bulletin of the Museum of Comparative Zoology Harvard</source><volume>100</volume>:<fpage>331</fpage>-<lpage>459</lpage>.</mixed-citation></ref><ref id="B41"><mixed-citation xmlns:xlink="http://www.w3.org/1999/xlink" xlink:type="simple"><person-group><name name-style="western"><surname>Muma</surname><given-names>MH</given-names></name></person-group> (<year>1953</year>)<article-title> A study of the spider family Selenopidae in North and Central America and the West Indies.</article-title><source>American Museum Novitates</source><volume>1619</volume>:<fpage>1</fpage>-<lpage>55</lpage>.</mixed-citation></ref></ref-list></tp:taxon-treatment>
