# Supplementary material for: A revision of the spider genus Selenops Latreille, 1819 (Arachnida, Araneae, Selenopidae) in North America, Central America and the Caribbean
Source: Zookeys. 2011 Jun 14;(105):1–182. doi: 10.3897/zookeys.105.724 (PMC3131050; doi:10.3897/zookeys.105.724)
Supplement: XML Treatment for Selenops duan [file zookeys.105.724-treatment46.xml]

<!DOCTYPE tp:taxon-treatment
  PUBLIC "-//TaxonX//DTD Taxonomic Treatment Publishing DTD v0 20100105//EN" "tax-treatment-NSO.dtd">
<tp:taxon-treatment xmlns:tp="http://www.plazi.org/taxpub"><tp:treatment-meta><mixed-citation publication-type="journal"><person-group><name><surname>Crews</surname><given-names>Sarah C.</given-names></name></person-group><article-title>A revision of the spider genus <italic>Selenops</italic> Latreille, 1819 (Arachnida, Araneae, Selenopidae) in North America, Central America and the Caribbean</article-title><source>Zookeys</source><day>14</day><month>6</month><year>2011</year><volume>2011</volume><issue>105</issue><fpage>1</fpage><lpage>182</lpage><pub-id pub-id-type="doi">10.3897/zookeys.105.724</pub-id></mixed-citation></tp:treatment-meta><tp:nomenclature><tp:taxon-name>
                        <tp:taxon-name-part taxon-name-part-type="genus">Selenops</tp:taxon-name-part>
                        <tp:taxon-name-part taxon-name-part-type="species">duan</tp:taxon-name-part>
                        <object-id xmlns:xlink="http://www.w3.org/1999/xlink" xlink:type="simple">urn:lsid:zoobank.org:act:1DF5E3C7-51AE-4D53-883D-85D5670E65E6</object-id>
                    		<object-id xmlns:xlink="http://www.w3.org/1999/xlink" xlink:type="simple">http://species-id.net/wiki/Selenops_duan</object-id>
                    </tp:taxon-name><tp:taxon-status xmlns:xlink="http://www.w3.org/1999/xlink" xlink:type="simple">sp. n.</tp:taxon-status><xref ref-type="fig" rid="F32">Figs 133–134</xref><xref ref-type="fig" rid="F13">Map 13</xref></tp:nomenclature><tp:treatment-sec sec-type="Type material"><title>Type material.</title><p>Holotype female: Cañada Miguel, Comendador, Elias Piña, Dominican Republic, 17.XII.1979, F. Marcano, (MNHNSD, A-515).</p></tp:treatment-sec><tp:treatment-sec sec-type="Etymology"><title>Etymology.</title><p>The species name comes from the indigenous Taíno word for the region, Duan, and is to be treated as a noun in apposition.</p></tp:treatment-sec><tp:treatment-sec sec-type="Diagnosis"><title>Diagnosis.</title><p>Females can be separated from all other species by the lateral lobes which come together medially and form an anterior rounded projection that the genital openings are located behind (<xref ref-type="fig" rid="F32">Figs 133–134</xref>). Males unknown.</p></tp:treatment-sec><tp:treatment-sec sec-type="Description"><title>Description.</title><p><italic>Female holotype</italic>: Color:carapace orange-brown; sternum orange- brown, darker around border; chelicerae uniformly brownish-red; maxillae light orange-brown lightening distally; labium orange-brown, lightening toward the distal edge; abdomen dorsally cream-colored, faded, remnants of lanceolate stripe, including pale spots, particularly in center, festoon visible; ventrally cream-colored; legs orange to orange-brown, annulations faint but present, probably faded. Carapace: 0.89 times longer than broad; fovea longitudinal, broad, very shallow. Eyes:AER nearly straight; PER slightly recurved; PME larger than AME, PLE largest, ALE smallest; eye diameters, AME 0.28, ALE 0.10, PME 0.40, PLE 0.48; interdistances AME-PME 0.10, PME-ALE 0.15, ALE-PLE 0.48. PME-PME 1.63. ALE-ALE 2.70; ocular quadrangle AME-AME 0.58, PLE-PLE 2.68; clypeus 0.09 high. Mouthparts:chelicerae with stout setae medially and anteriorly; maxillae longer than broad, with tuft of conspicuous setae distally; labium distally rounded. Sternum:1.10 times longer than broad, posteriorly indented. Legs:leg I only slightly shorter than leg II; leg formula 2134; scopulae present on all 4 tarsi and metatarsi and tibiae I and II; tarsi I-IV with strong claw tufts; pr claw per foot slightly toothed; spination: leg I, Fm pr 1–1–0, d 1–1–1, rl 1–1–1; Ti d 0, v 2–2–2; Mt v 2–2; leg II, Fm pr 1–1–0, d 1–1–1, rl 1–1–1; Ti v 2–2–2; Mt v 2–2; leg III, Fm pr 1–1–0, d 1–1–1, rl 0–0–1; Ti v 2–2–0; Mt v 2–1; leg IV, Fm pr 1–1–0, d 1–1–1, rl 0–1–1; Ti v 2–2–0; Mt v 2–1. Abdomen:without terminal setal tufts. Pedipalp:claw with 13 teeth. Epigyne:lateral lobes fused asymmetrically, anteriorly forming rounded projection, genital openings located laterally behind projection, epigynal pockets present; internally, ducts connect to oval to round spermathecae, anterior most with lateral, small quadrangular projections, fertilization ducts located posteriorly, directed laterally, posterodorsal fold present, covering posterior spermathecae (<xref ref-type="fig" rid="F32">Figs 133–134</xref>). <italic>Dimensions:</italic> Total length 11.83. Carapace length 5.08, width 5.68. Sternum length 2.75, width 2.50. Abdomen length 6.75, width 4.80. Pedipalp: Fm 1.50, Pt 1.00, Ti 1.00, Ta 1.70, total 5.20. Leg I: Fm 5.75, Pt 2.75, Ti 5.00, Mt 4.00, Ta 1.85, total 19.35. Leg II: Fm 6.75, Pt 2.40, Ti 5.50, Mt 4.35, Ta 2.00, total 21.00. Leg III: Fm 6.00, Pt 1.75, Ti 4.75, Mt 4.60, Ta 1.75, total 18.85. Leg IV: Fm 5.75, Pt 1.90, Ti 4.75, Mt 4.00, Ta 1.75, total 18.15.</p></tp:treatment-sec><tp:treatment-sec sec-type="Natural history"><title>Natural history.</title><p>No data.</p></tp:treatment-sec><tp:treatment-sec sec-type="Distribution"><title>Distribution.</title><p>Known only from the type locality, the center of Hispaniola, and is apparently endemic to the island (<xref ref-type="fig" rid="F13">Map 13</xref>).</p></tp:treatment-sec><tp:treatment-sec><!--Section generated to contain objects referenced in tp:taxon-treatment.--><fig id="F32" position="float" orientation="portrait"><label>Figures 129–136.</label><caption><p>Copulatory organs of <italic><tp:taxon-name>Selenops oviedo</tp:taxon-name></italic> sp. n. holotype female from El Cajuil, Laguna Oviedo, Pedernales, Dominican Republic (EME sel_623) <bold>129–130</bold> <italic><tp:taxon-name>Selenops trifidus</tp:taxon-name></italic> Bryant holotype male from Navassa Island (MCZ-B0045) <bold>131–132</bold> <italic><tp:taxon-name>Selenops duan</tp:taxon-name></italic> sp. n. holotype female from Cañada Miguel, Comendador, Elias Piña, Dominican Republic (MNHNSD, A-515) <bold>133–134</bold> <italic><tp:taxon-name>Selenops denia</tp:taxon-name></italic> sp. n. holotype male from Mata Grande, Santiago, Dominican Republic (EME sel_641) <bold>135–136, 129, 133, 135</bold> epigyne, ventral view <bold>130, 134, 136</bold> spermathecae, dorsal view <bold>131</bold> left pedipalp, ventral view <bold>132</bold> left pedipalp, retrolateral view. Scale bar = 0.50 mm.</p></caption><graphic xmlns:xlink="http://www.w3.org/1999/xlink" xlink:href="ZooKeys-105-001-g032.jpg" position="float" orientation="portrait" xlink:type="simple"/></fig><fig id="F13" position="float" orientation="portrait"><label>Map 13.</label><caption><p>Map of Hispaniola (inset) showing the distribution of endemic <italic><tp:taxon-name>Selenops</tp:taxon-name></italic> species, <italic><tp:taxon-name>Selenops marcanoi</tp:taxon-name></italic> Alayón-García (white circles), <italic><tp:taxon-name>Selenops bocacanadensis</tp:taxon-name></italic> sp. n. (black circles), <italic><tp:taxon-name>Selenops oviedo</tp:taxon-name></italic> sp. n. (white squares), <italic><tp:taxon-name>Selenops duan</tp:taxon-name></italic> sp. n. (black square), <italic><tp:taxon-name>Selenops denia</tp:taxon-name></italic> sp. n. (white triangles), <italic><tp:taxon-name>Selenops guerrero</tp:taxon-name></italic> sp. n. (black triangle), <italic><tp:taxon-name>Selenops bani</tp:taxon-name></italic> Alayón-García (white Xs), <italic><tp:taxon-name>Selenops pensilis</tp:taxon-name></italic> Muma (white hexagons), <italic><tp:taxon-name>Selenops enriquillo</tp:taxon-name></italic> sp. n. (black hexagons), <italic><tp:taxon-name>Selenops phaselus</tp:taxon-name></italic> Muma (white stars), and <italic><tp:taxon-name>Selenops morro</tp:taxon-name></italic> sp. n. (black star).</p></caption><graphic xmlns:xlink="http://www.w3.org/1999/xlink" xlink:href="ZooKeys-105-001-g013.jpg" position="float" orientation="portrait" xlink:type="simple"/></fig></tp:treatment-sec></tp:taxon-treatment>
