# Supplementary material for: A revision of the spider genus Selenops Latreille, 1819 (Arachnida, Araneae, Selenopidae) in North America, Central America and the Caribbean
Source: Zookeys. 2011 Jun 14;(105):1–182. doi: 10.3897/zookeys.105.724 (PMC3131050; doi:10.3897/zookeys.105.724)
Supplement: XML Treatment for Selenops denia [file zookeys.105.724-treatment47.xml]

<!DOCTYPE tp:taxon-treatment
  PUBLIC "-//TaxonX//DTD Taxonomic Treatment Publishing DTD v0 20100105//EN" "tax-treatment-NSO.dtd">
<tp:taxon-treatment xmlns:tp="http://www.plazi.org/taxpub"><tp:treatment-meta><mixed-citation publication-type="journal"><person-group><name><surname>Crews</surname><given-names>Sarah C.</given-names></name></person-group><article-title>A revision of the spider genus <italic>Selenops</italic> Latreille, 1819 (Arachnida, Araneae, Selenopidae) in North America, Central America and the Caribbean</article-title><source>Zookeys</source><day>14</day><month>6</month><year>2011</year><volume>2011</volume><issue>105</issue><fpage>1</fpage><lpage>182</lpage><pub-id pub-id-type="doi">10.3897/zookeys.105.724</pub-id></mixed-citation></tp:treatment-meta><tp:nomenclature><tp:taxon-name>
                        <tp:taxon-name-part taxon-name-part-type="genus">Selenops</tp:taxon-name-part>
                        <tp:taxon-name-part taxon-name-part-type="species">denia</tp:taxon-name-part>
                        <object-id xmlns:xlink="http://www.w3.org/1999/xlink" xlink:type="simple">urn:lsid:zoobank.org:act:199DF889-C082-40AD-BFE0-98DF792B2F07</object-id>
                    		<object-id xmlns:xlink="http://www.w3.org/1999/xlink" xlink:type="simple">http://species-id.net/wiki/Selenops_denia</object-id>
                    </tp:taxon-name><tp:taxon-status xmlns:xlink="http://www.w3.org/1999/xlink" xlink:type="simple">sp. n.</tp:taxon-status><xref ref-type="fig" rid="F32">Figs 135–136</xref><xref ref-type="fig" rid="F13">Map 13</xref><!--PageBreak--></tp:nomenclature><tp:treatment-sec sec-type="Type material"><title>Type material.</title><p>Holotype male: Mata Grande, Santiago, Dominican Republic, <named-content xmlns:xlink="http://www.w3.org/1999/xlink" content-type="dwc:verbatimCoordinates" xlink:type="simple">19°11'43.0"N, 70°59'42.0"W</named-content>, 14-15.X.2006, 1009 m, S. Crews, on buildings, trees, fence posts at night, SCC06_075 (EME sel_641).</p></tp:treatment-sec><tp:treatment-sec sec-type="Other material examined"><title>Other material examined.</title><p><abbrev xmlns:xlink="http://www.w3.org/1999/xlink" xlink:type="simple">DOMINICAN REPUBLIC: Santiago:<def><p> same data as holotype, 1♂, 1p♂, 4 imm. (MNHNSD sel_640, 642-646); Parque Nacional Armando Bermudéz, trailhead to Loma del Oro, <named-content content-type="dwc:verbatimCoordinates" xlink:type="simple">19°12'05.2"N, 71°00'04.8"W</named-content>, 13.X.2006, 1035 m, S. Crews, on ranger station at night, SCC06_074, 1 imm. (EME sel_639); <bold>Barahona:</bold> Polo Coffee Plantation, 18°06.275'N, 71°15.487'W, 17.VI.2006, 970 m, L. Mahler, on banana tree under a dead frond on trunk, 1♂ (CAS sel_568). <bold>La Vega:</bold> 10 km NE Jarabacoa, Hotel Montana, 18.VII-4.VIII.1995, 550 m, S., J. Peck, forest, (AMNH). <bold>Pedernales:</bold> road to Aguacate from Río Mulito, <named-content content-type="dwc:verbatimCoordinates" xlink:type="simple">18°13.895'N, 71°45.190'W</named-content>, 25.XI.2004, S. Crews, under bark of dead tree stump, dry forest, though most of the trees recently chopped down, lots of egg sacs, SCC04_082, 1 imm. (EME sel_156).</p></def></abbrev></p></tp:treatment-sec><tp:treatment-sec sec-type="Etymology"><title>Etymology.</title><p>This species is named in honor of Denia Veloz for all of her work on arthropod biodiversity in the Dominican Republic. It is to be treated as a noun in apposition.</p></tp:treatment-sec><tp:treatment-sec sec-type="Diagnosis"><title>Diagnosis.</title><p>Males can be separated from all other species by the conductor which arises anteromedially on a short stalk with a rounded projection. The conductor is directed opposite the RTA and is hammer shaped (<xref ref-type="fig" rid="F32">Figs 135–136</xref>). Females unknown.</p></tp:treatment-sec><tp:treatment-sec sec-type="Description"><title>Description.</title><p><italic>Holotype male</italic>: Color: carapace brownish-orange; sternum, brownish-yellow, darker around border; chelicerae dark red-brown; maxillae light orange-brown, lightening distally; labium orange-brown, lightening toward distally edge; abdomen dorsally brownish-orange, dark at anterior margin, lanceolate stripe extending nearly 3/4th the length of abdomen, line extending across entire abdomen below stripe, laterocaudal festoon present; ventrally yellow-grey, darker laterally; legs yellowish-brown to orange-brown, darkening slightly distally, annulations conspicuous on femora, patellae and tibiae. Carapace: as long as broad; fovea, longitudinal, narrow, shallow. Eye: AER nearly straight; PER slightly recurved; PME the same size as AME, PLE largest, ALE smallest; eye diameters, AME 0.40, ALE 0.23, PME 0.40, PLE 0.55; interdistances AME-PME 0.10, PME-ALE 0.20, ALE-PLE0.40, PME-PME 1.15, ALE-ALE 2.30; ocular quadrangle AME-AME 0.20, PLE-PLE 2.35; clypeus 0.10 high; chillum absent. Mouthparts: chelicerae with stout setae medially and anteriorly; maxillae longer than broad with tuft of conspicuous setae distally; labium distally rounded. Sternum: as long as broad, posteriorly indented. Legs: leg I much shorter than leg II and slightly shorter than leg III; leg formula 2314; scopulae present on all 4 tarsi; tarsi I-IV with strong claw tufts; pr claw per foot slightly toothed; spination: leg I, Fm pr 1-1-0, d 1-1-1, rl 1-1-1; Ti d 0, v 2-2-2; Mt v 2-2; leg II, Fm pr 1-1-1, d 1-1-1, rl 1-1-1; Ti v 2-2-2; Mt v 2-2; leg III, Fm pr 1-1-0, d 1-1-1, rl 0-1-1; Ti v 2-2; Mt v 2-2; leg IV, Fm pr 1-1-0, d 1-1-1, rl 0-0-1; Ti v 1-1; Mt v 2-1. Abdomen: without terminal setal tufts. Pedipalp: Fm spination 0-1-3; cymbium oval in ventral view, slightly angled posterolaterally; basal cymbial process absent, scopulae scattered, denser distall; conductor arising anterolaterally on short stalk with rounded lateral projection, hammer shaped, directed opposite RTA, forming circular space between hammer shape and stalk, embolus shorter, slender, directed <!--PageBreak-->anteriorly, straight, arising at 6 o'clock, terminating at 11 o'clock; MA wider at base, narrowing, curving into small hook, originating at 4 o'clock, directed anterolaterally; RTA barely reaching cymbium in ventral view; posterior branch directed anteriorly, quadrangular, truncate terminally; ventral branch quadrangular in ventral view, flattened in lateral view; RTA looks u-shaped in lateral view (<xref ref-type="fig" rid="F32">Figs 135–136</xref>). <italic>Dimensions:</italic> Total length 9.50. Carapace length 5.00, width 5.00. Sternum length 2.00, width 2.00. Abdomen length 4.50, width 4.00. Pedipalp: Fm 1.75, Pt 1.00, Ti 1.00, Ta 1.30, total 5.05. Leg I: Fm 7.00, Pt 2.00, Ti 6.00, Mt 5.00, Ta 2.50, total 22.50. Leg II: Fm 7.00, Pt 2.50, Ti 6.75, Mt 6.00, Ta 2.75, total 25.00. Leg III: Fm 7.00, Pt 2.00, Ti 6.00, Mt 5.50, Ta 2.50, total 23.00. Leg IV: Fm 6.00, Pt 2.00, Ti 5.00, Mt 5.00, Ta 2.00, total 20.00.</p></tp:treatment-sec><tp:treatment-sec sec-type="Natural history"><title>Natural history.</title><p>This species has been collected under bark and on buildings and fence posts at night, primarily at higher elevations (&gt; 550 m).</p></tp:treatment-sec><tp:treatment-sec sec-type="Distribution"><title>Distribution.</title><p>Endemic to the Dominican Republic, though seems to be widespread across the country (<xref ref-type="fig" rid="F13">Map 13</xref>).</p></tp:treatment-sec><tp:treatment-sec><!--Section generated to contain objects referenced in tp:taxon-treatment.--><fig id="F32" position="float" orientation="portrait"><label>Figures 129–136.</label><caption><p>Copulatory organs of <italic><tp:taxon-name>Selenops oviedo</tp:taxon-name></italic> sp. n. holotype female from El Cajuil, Laguna Oviedo, Pedernales, Dominican Republic (EME sel_623) <bold>129–130</bold> <italic><tp:taxon-name>Selenops trifidus</tp:taxon-name></italic> Bryant holotype male from Navassa Island (MCZ-B0045) <bold>131–132</bold> <italic><tp:taxon-name>Selenops duan</tp:taxon-name></italic> sp. n. holotype female from Cañada Miguel, Comendador, Elias Piña, Dominican Republic (MNHNSD, A-515) <bold>133–134</bold> <italic><tp:taxon-name>Selenops denia</tp:taxon-name></italic> sp. n. holotype male from Mata Grande, Santiago, Dominican Republic (EME sel_641) <bold>135–136, 129, 133, 135</bold> epigyne, ventral view <bold>130, 134, 136</bold> spermathecae, dorsal view <bold>131</bold> left pedipalp, ventral view <bold>132</bold> left pedipalp, retrolateral view. Scale bar = 0.50 mm.</p></caption><graphic xmlns:xlink="http://www.w3.org/1999/xlink" xlink:href="ZooKeys-105-001-g032.jpg" position="float" orientation="portrait" xlink:type="simple"/></fig><fig id="F13" position="float" orientation="portrait"><label>Map 13.</label><caption><p>Map of Hispaniola (inset) showing the distribution of endemic <italic><tp:taxon-name>Selenops</tp:taxon-name></italic> species, <italic><tp:taxon-name>Selenops marcanoi</tp:taxon-name></italic> Alayón-García (white circles), <italic><tp:taxon-name>Selenops bocacanadensis</tp:taxon-name></italic> sp. n. (black circles), <italic><tp:taxon-name>Selenops oviedo</tp:taxon-name></italic> sp. n. (white squares), <italic><tp:taxon-name>Selenops duan</tp:taxon-name></italic> sp. n. (black square), <italic><tp:taxon-name>Selenops denia</tp:taxon-name></italic> sp. n. (white triangles), <italic><tp:taxon-name>Selenops guerrero</tp:taxon-name></italic> sp. n. (black triangle), <italic><tp:taxon-name>Selenops bani</tp:taxon-name></italic> Alayón-García (white Xs), <italic><tp:taxon-name>Selenops pensilis</tp:taxon-name></italic> Muma (white hexagons), <italic><tp:taxon-name>Selenops enriquillo</tp:taxon-name></italic> sp. n. (black hexagons), <italic><tp:taxon-name>Selenops phaselus</tp:taxon-name></italic> Muma (white stars), and <italic><tp:taxon-name>Selenops morro</tp:taxon-name></italic> sp. n. (black star).</p></caption><graphic xmlns:xlink="http://www.w3.org/1999/xlink" xlink:href="ZooKeys-105-001-g013.jpg" position="float" orientation="portrait" xlink:type="simple"/></fig></tp:treatment-sec></tp:taxon-treatment>
