# Supplementary material for: A revision of the spider genus Selenops Latreille, 1819 (Arachnida, Araneae, Selenopidae) in North America, Central America and the Caribbean
Source: Zookeys. 2011 Jun 14;(105):1–182. doi: 10.3897/zookeys.105.724 (PMC3131050; doi:10.3897/zookeys.105.724)
Supplement: XML Treatment for Selenops guerrero [file zookeys.105.724-treatment48.xml]

<!DOCTYPE tp:taxon-treatment
  PUBLIC "-//TaxonX//DTD Taxonomic Treatment Publishing DTD v0 20100105//EN" "tax-treatment-NSO.dtd">
<tp:taxon-treatment xmlns:tp="http://www.plazi.org/taxpub"><tp:treatment-meta><mixed-citation publication-type="journal"><person-group><name><surname>Crews</surname><given-names>Sarah C.</given-names></name></person-group><article-title>A revision of the spider genus <italic>Selenops</italic> Latreille, 1819 (Arachnida, Araneae, Selenopidae) in North America, Central America and the Caribbean</article-title><source>Zookeys</source><day>14</day><month>6</month><year>2011</year><volume>2011</volume><issue>105</issue><fpage>1</fpage><lpage>182</lpage><pub-id pub-id-type="doi">10.3897/zookeys.105.724</pub-id></mixed-citation></tp:treatment-meta><tp:nomenclature><tp:taxon-name>
                        <tp:taxon-name-part taxon-name-part-type="genus">Selenops</tp:taxon-name-part>
                        <tp:taxon-name-part taxon-name-part-type="species">guerrero</tp:taxon-name-part>
                        <object-id xmlns:xlink="http://www.w3.org/1999/xlink" xlink:type="simple">urn:lsid:zoobank.org:act:58C40A19-89A8-42DE-B775-A41A67366547</object-id>
                    		<object-id xmlns:xlink="http://www.w3.org/1999/xlink" xlink:type="simple">http://species-id.net/wiki/Selenops_guerrero</object-id>
                    </tp:taxon-name><tp:taxon-status xmlns:xlink="http://www.w3.org/1999/xlink" xlink:type="simple">sp. n.</tp:taxon-status><xref ref-type="fig" rid="F33">Figs 137–138</xref><xref ref-type="fig" rid="F13">Map 13</xref></tp:nomenclature><tp:treatment-sec sec-type="Type material"><title>Type material.</title><p>Holotype female: ranger's station at entrance to Loma de Isabel, Puerto Plata, Dominican Republic, <named-content xmlns:xlink="http://www.w3.org/1999/xlink" content-type="dwc:verbatimCoordinates" xlink:type="simple">19°46'41.9"N, 70°42'01.1"W</named-content>, 7.X.2006, ~96 m, on S. Crews, trees at night, under bark, SCC06_068 (EME sel_606).</p></tp:treatment-sec><tp:treatment-sec sec-type="Other material examined"><title>Other material examined.</title><p><abbrev xmlns:xlink="http://www.w3.org/1999/xlink" xlink:type="simple">DOMINICAN REPUBLIC: Puerto Plata:<def><p> same data as holotype, 2♀, 3. imm. (MNHNSD sel_598, CAS sel_600-601, 603-605).</p></def></abbrev></p></tp:treatment-sec><tp:treatment-sec sec-type="Etymology"><title>Etymology.</title><p>This species is named in honor of Kelvin Guerrero for all of his work on the biodiversity of arthropods of the Dominican Republic, and is to be treated as a noun in apposition.</p></tp:treatment-sec><tp:treatment-sec sec-type="Diagnosis"><title>Diagnosis.</title><p>This species is most similar to <italic><tp:taxon-name>Selenops baweka</tp:taxon-name></italic> sp. n<bold>.</bold>, but can be separated having the genital opening nearly straight, differently shaped spermathecae, and a very small posterodorsal fold (<xref ref-type="fig" rid="F33">Figs 137–138</xref>). Males unknown.</p></tp:treatment-sec><tp:treatment-sec sec-type="Description"><title>Description.</title><p><italic>Holotype female:</italic> Color: carapace reddish-brown, darker laterally, sternum orange-brown, darker around border; chelicerae dark red-brown; maxillae orange brown, lightening distally; labium orange-brown, lightening toward the distal edge; abdomen dorsally greyish-tan with darker splotches and spots, laterocaudal festoon present; ventrally cream-colored, dark laterally; legs yellow-brown, darkening distally, annulations conspicuous on femora, patellae and tibiae. Carapace: 0.90 times longer than broad; fovea longitudinal, narrow, shallow. Eyes: AER nearly straight; PER slightly recurved; PME larger than AME, PLE largest, ALE smallest; eye diameters, AME 0.31, ALE 0.17, PME 0.33, PLE 0.46; interdistances AME-PME 0.08, PME-ALE 0.21, ALE-PLE 0.50, PME-PME 1.13, ALE-ALE 2.04; ocular quadrangle AME-AME 0.25, PLE-PLE 2.29;<!--PageBreak--> clypeus 0.08. Mouthparts: chelicerae with stout setae medially and anteriorly; maxillae longer than broad, with tuft of conspicuous setae distally; labium distally rounded. Sternum 1.11 times longer than broad, posteriorly indented. Legs: leg I shorter than II, III, and IV; leg formula 2341; scopulae present on all 4 tarsi and metatarsi and tibiae I and II; tarsi I-IV with strong claw tufts; pr claw per foot slightly toothed; spination: leg I, Fm pr 1–1–0, d 1–1–1, rl 1–0–1; Ti d 0, v 2–2–2; Mt v 2–2; leg II, Fm pr 1–0–0, d 1–1–1, rl 1–0–1; Ti v 2–2–2; Mt v 2–2; leg III, Fm pr 1–0–0, d 1–1–1, rl 1–0–1; Ti v 2–2–0; Mt v 2–2; leg IV, Fm pr 1–1–0, d 1–1–1, rl 0–0–1; Ti v 2–2–0; Mt v 2–2. Abdomen: with terminal setal tufts. Pedipalp: claw with 11 teeth. Epigyne: lateral lobes indistinct, nearly straight line across center of epigynal plate, genital openings located medially behind this slit, epigynal pockets present; internally, ducts wide, spaced widely, with smaller, more oblong projections, fertilization ducts located posteriorly, directed anterolaterally, small posterodorsal fold present, barely covering internal ducts (<xref ref-type="fig" rid="F33">Figs 137–138</xref>).</p><p><italic>Dimensions:</italic> Total length 10.40. Carapace length 5.20, width 5.80. Sternum length 2.00, width 1.80. Abdomen length 5.20, width 3.80. Pedipalp: Fm 1.50, Pt 1.00, Ti 1.00, Ta 1.25, total 4.75. Leg I: Fm 5.00, Pt 2.00, Ti 4.00, Mt 3.00, Ta 1.50, total 15.50. Leg II: Fm 6.00, Pt 2.00, Ti 5.00, Mt 4.00, Ta 1.75, total 18.75. Leg III: Fm 5.50, Pt 2.00, Ti 4.25, Mt 4.00, Ta 2.00, total 17.25. Leg IV: Fm 5.00, Pt 1.50, Ti 4.00, Mt 4.00, Ta 1.75, total 16.25.</p></tp:treatment-sec><tp:treatment-sec sec-type="Natural History"><title>Natural History.</title><p>This species has been collected on tree trunks at night and under bark.</p></tp:treatment-sec><tp:treatment-sec sec-type="Distribution"><title>Distribution.</title><p>Endemic to the Dominican Republic and known only from the type locality (<xref ref-type="fig" rid="F13">Map 13</xref>).</p></tp:treatment-sec><tp:treatment-sec><!--Section generated to contain objects referenced in tp:taxon-treatment.--><fig id="F33" position="float" orientation="portrait"><label>Figures 137–144.</label><caption><p>Copulatory organs of <italic><tp:taxon-name>Selenops guerrero</tp:taxon-name></italic> sp. n. holotype female from entrance to Loma de Isabel, Puerto Plata, Dominican Republic (EME sel_606) <bold>137–138</bold> <italic><tp:taxon-name>Selenops baweka</tp:taxon-name></italic> sp. n. holotype female from Garden Pond Field Road, Middle Caicos, Turks and Caicos Islands (EME sel_678) <bold>139–140</bold> male from Wade's Green Plantation, North Caicos, Turks and Caicos Islands (EME sel_675) <bold>141–142</bold> <italic><tp:taxon-name>Selenops kalinago</tp:taxon-name></italic> sp. n. holotype female from East of Veranda Resort, Indian Town, Antigua (EME sel_753) <bold>143–144, 137, 139, 143</bold> epigyne, ventral view <bold>138, 140, 144</bold> spermathecae, dorsal view <bold>141</bold> left pedipalp, ventral view <bold>142</bold> left pedipalp, dorsal view. Scale bar = 0.50 mm.</p></caption><graphic xmlns:xlink="http://www.w3.org/1999/xlink" xlink:href="ZooKeys-105-001-g033.jpg" position="float" orientation="portrait" xlink:type="simple"/></fig><fig id="F13" position="float" orientation="portrait"><label>Map 13.</label><caption><p>Map of Hispaniola (inset) showing the distribution of endemic <italic><tp:taxon-name>Selenops</tp:taxon-name></italic> species, <italic><tp:taxon-name>Selenops marcanoi</tp:taxon-name></italic> Alayón-García (white circles), <italic><tp:taxon-name>Selenops bocacanadensis</tp:taxon-name></italic> sp. n. (black circles), <italic><tp:taxon-name>Selenops oviedo</tp:taxon-name></italic> sp. n. (white squares), <italic><tp:taxon-name>Selenops duan</tp:taxon-name></italic> sp. n. (black square), <italic><tp:taxon-name>Selenops denia</tp:taxon-name></italic> sp. n. (white triangles), <italic><tp:taxon-name>Selenops guerrero</tp:taxon-name></italic> sp. n. (black triangle), <italic><tp:taxon-name>Selenops bani</tp:taxon-name></italic> Alayón-García (white Xs), <italic><tp:taxon-name>Selenops pensilis</tp:taxon-name></italic> Muma (white hexagons), <italic><tp:taxon-name>Selenops enriquillo</tp:taxon-name></italic> sp. n. (black hexagons), <italic><tp:taxon-name>Selenops phaselus</tp:taxon-name></italic> Muma (white stars), and <italic><tp:taxon-name>Selenops morro</tp:taxon-name></italic> sp. n. (black star).</p></caption><graphic xmlns:xlink="http://www.w3.org/1999/xlink" xlink:href="ZooKeys-105-001-g013.jpg" position="float" orientation="portrait" xlink:type="simple"/></fig></tp:treatment-sec></tp:taxon-treatment>
