# Supplementary material for: A revision of the spider genus Selenops Latreille, 1819 (Arachnida, Araneae, Selenopidae) in North America, Central America and the Caribbean
Source: Zookeys. 2011 Jun 14;(105):1–182. doi: 10.3897/zookeys.105.724 (PMC3131050; doi:10.3897/zookeys.105.724)
Supplement: XML Treatment for Selenops baweka [file zookeys.105.724-treatment49.xml]

<!DOCTYPE tp:taxon-treatment
  PUBLIC "-//TaxonX//DTD Taxonomic Treatment Publishing DTD v0 20100105//EN" "tax-treatment-NSO.dtd">
<tp:taxon-treatment xmlns:tp="http://www.plazi.org/taxpub"><tp:treatment-meta><mixed-citation publication-type="journal"><person-group><name><surname>Crews</surname><given-names>Sarah C.</given-names></name></person-group><article-title>A revision of the spider genus <italic>Selenops</italic> Latreille, 1819 (Arachnida, Araneae, Selenopidae) in North America, Central America and the Caribbean</article-title><source>Zookeys</source><day>14</day><month>6</month><year>2011</year><volume>2011</volume><issue>105</issue><fpage>1</fpage><lpage>182</lpage><pub-id pub-id-type="doi">10.3897/zookeys.105.724</pub-id></mixed-citation></tp:treatment-meta><tp:nomenclature><tp:taxon-name>
                        <tp:taxon-name-part taxon-name-part-type="genus">Selenops</tp:taxon-name-part>
                        <tp:taxon-name-part taxon-name-part-type="species">baweka</tp:taxon-name-part>
                        <object-id xmlns:xlink="http://www.w3.org/1999/xlink" xlink:type="simple">urn:lsid:zoobank.org:act:1BACC7EC-E2D2-4BED-B10D-776523AA7EAB</object-id>
                    		<object-id xmlns:xlink="http://www.w3.org/1999/xlink" xlink:type="simple">http://species-id.net/wiki/Selenops_baweka</object-id>
                    </tp:taxon-name><tp:taxon-status xmlns:xlink="http://www.w3.org/1999/xlink" xlink:type="simple">sp. n.</tp:taxon-status><xref ref-type="fig" rid="F33">Figs 139–142</xref><xref ref-type="fig" rid="F40">190</xref><xref ref-type="fig" rid="F10">Map 10</xref></tp:nomenclature><tp:treatment-sec sec-type="Type material"><title>Type material.</title><p>Holotype female: Garden Pond Field Road, Middle Caicos, Turks and Caicos Islands, 2414000 E, 19221000 N, 3.II.2007, S. Crews, B. Manco, high scrub, SCC07_004 (EME sel_678). Paratypes: Male, Turks and Caicos Islands, North Caicos, Wade's Green Plantation, 18808000 E, 2427000 N, 2.II.2007, S. Crews, B. Manco, tropical dry forest, SCC07_001 (EME sel _675).</p></tp:treatment-sec><tp:treatment-sec sec-type="Other material examined"><title>Other material examined.</title><p><abbrev xmlns:xlink="http://www.w3.org/1999/xlink" xlink:type="simple">TURKS AND CAICOS ISLANDS: Providenciales:<def><p> The Bight, <named-content content-type="dwc:verbatimCoordinates" xlink:type="simple">21°47'00.6"N, 72°13'06.4"W</named-content>, ~2 m, 22.V.2006, S. Crews, under bark of sea grape, SCC06_013, 1♂, 1p♂ (CAS sel_344, 345); Turtle Cove, Third Turtle Drive, <named-content content-type="dwc:verbatimCoordinates" xlink:type="simple">21°47'01.1"N, 72°13'45.4"W</named-content>, 22.V.2006, S. Crews, M. Jones, under bark of <italic><tp:taxon-name>Psidium</tp:taxon-name></italic> and wild tamarind, SCC06_017, 1♂, 3 imm. (EME sel_346-349); Turtle Cove, Third Turtle Drive, <named-content content-type="dwc:verbatimCoordinates" xlink:type="simple">21°47'01.1"N, 72°13'45.4"W</named-content>, 10.II.2007, S. Crews, M. Jones, on tamarind and <italic><tp:taxon-name>Agave</tp:taxon-name></italic>, SCC07_043, 2 imm. (EME sel_694-695); vic. Northwest Point Pond Nature Reserve, <named-content content-type="dwc:verbatimCoordinates" xlink:type="simple">21°50'32.1"N, 72°19'43.7"W</named-content>, ~9 m, 8.II.2007, S. <!--PageBreak-->Crews, under bark of poisonwood, SCC07_010, 4 imm. (EME sel_689-692); South View Drive off Leeward Hwy., <named-content content-type="dwc:verbatimCoordinates" xlink:type="simple">21°46'45.7"N, 72°13'45.4"W</named-content>, 10.II.2007, S. Crews, M. Jones, under bark of sea grape, SCC07_012, 1♀ (CAS sel_693). <bold>Middle Caicos:</bold> same data as holotype, 1♂, 2 imm. (CAS sel_676-677, 679). <bold>North Caicos:</bold> same data as paratype, 1♀, 2♂, 1p♂, 4 imm. (EME sel_680-688).</p></def></abbrev></p></tp:treatment-sec><tp:treatment-sec sec-type="Etymology"><title>Etymology.</title><p>The specific epithet comes from the name the indigenous people of the Turks and Caicos Islands used to refer to the Caicos Bank, Baweka, where this species is endemic. It is to be treated as a noun in apposition.</p></tp:treatment-sec><tp:treatment-sec sec-type="Diagnosis"><title>Diagnosis.</title><p>This species is similar to <italic><tp:taxon-name>Selenops guerrero</tp:taxon-name></italic> sp. n., but females can be differentiated by having the genital openings located behind a slightly sinuous margin, and internally, the ducts are in contact anteriorly, and the posterodorsal fold is large particularly medially (<xref ref-type="fig" rid="F33">Figs 139–140</xref>). Males can be separated by the very short embolus and the MA which arises at 4 o'clock (<xref ref-type="fig" rid="F33">Figs 141–142</xref>).</p></tp:treatment-sec><tp:treatment-sec sec-type="Description"><title>Description.</title><p><italic>Paratype Male:</italic> Color:carapace light orange-brown to yellow-brown, duskier on the edges, darker in fovea, some white setae; sternum pale yellow, darker around border; chelicerae brown-darker medially; maxillae brown-yellow, lighter distally; labium dusky yellow, lightening distally; abdomen dorsally yellow-grey to brown, lanceolate medial stripe, hollow in center, sometimes disconnected forming pairs of dots, 2 lateral horizontal lines, not connecting in center, located caudally, laterocaudal festoon present; ventrally yellowish, dark laterally, caudally; legs yellowish-brown to tan, lighter than cephalothorax, with dark annulations, darker distally, metatarsus and tarsus brown. Carapace: 0.91 times longer than broad; fovea longitudinal, broad, very shallow. Eyes:AER nearly straight; PER recurved; PME larger than AME, PLE largest, ALE smallest; eye diameters, AME 0.23, ALE 0.05, PME 0.30, PLE 0.38; interdistances AME-PME 0.03, PME-ALE 0.20, ALE-PLE 0.38. PME-PME 1.13. ALE-ALE 1.88; ocular quadrangle AME-AME 0.48, PLE-PLE 2.00; clypeus 0.56 high. Mouthparts:chelicerae with a few scattered setae medially and anteriorly; maxillae longer than broad, with tuft of conspicuous setae distally; labium distally rounded. Sternum:1.14 times longer than broad, posteriorly indented. Legs:leg I only slightly shorter than legs II, III and IV; leg formula 2314; scopulae present on distal end of all 4 tarsi; tarsi I-IV with strong claw tufts; pr claw per foot slightly toothed; spination: leg I, Fm pr 1–1–1, d 1–1–1, rl 1–1–1; Ti pr 1–0–1, rl 1–0–1, d 1–1–0, v 2–2–2; Mt rl 1–0–0, ventral 2–2; leg II, Fm pr 1–1–1, d 1–1–1, rl 1–1–1; Ti pr 1–0–1, d 1–1–0, rl 1–0–1, v 2–2–2; Mt pr 1–0–0, v 2–2, rl 1–0–0; leg III, Fm pr 1–1–1, d 1–1–1, rl 1–1–1; Ti pr 1–0–1, d 0–1–0, rl 1–0–1, v 2–2; Mt rl 1–0–0, v 2–2; leg IV, Fm pr 1–1–0, d 1–1–1, rl 0–1–1; Ti pr 1–0–1, rl 1–0–0, v 2–2; Mt pr 0–1–0, rl 1–0–0, v 2–1. Abdomen:without terminal setal tufts. Pedipalp:Fm, spination d 0–1–4; cymbium oval to round in ventral view, angled posterolaterally; scopulae scattered, denser distally; conductor slightly hammer shaped, arising anteromedially on short slightly sinuate stalk, coming to point, other side curving around,reconnected to side of bulb forming semicircular space; embolus very short, arising from lateral margin of rounded projection, slightly curved, arising at 9 o'clock, terminating at 10 o'clock; MA wider basally, narrowing distally, curved into hook distally; MA arising at 4 o'clock, directed anterolaterally; RTA barely reaching cymbium in ventral view, with 2 processes, lateral process basally<!--PageBreak--> wide, narrowing distally, truncate at tip; ventral process curving away from tibia, slightly bent, rounded at tip in ventral view (<xref ref-type="fig" rid="F33">Figs 141–142</xref>). <italic>Dimensions:</italic> Total length 7.65. Carapace length 4.00, width 4.40. Sternum length 2.00, width 1.75. Abdomen length 3.65, width 3.33. Pedipalp: Fm 1.00, Pt 0.25, Ti 0.75, Ta 1.00, total 3.00. Leg I: Fm 5.00, Pt 1.75, Ti 5.00, Mt 5.00, Ta 2.00, total 18.75. Leg II: Fm 6.35, Pt 2.00, Ti 5.50, Mt 5.25, Ta 2.00, total 21.10. Leg III: Fm 6.00, Pt 1.75, Ti 5.00, Mt 5.00, Ta 1.80, total 19.55. Leg IV: Fm 6.00, Pt 1.00, Ti 4.75, Mt 5.00, Ta 1.50, total 18.25.</p><p><italic>Holotype female:</italic> Color:carapace light orange-brown to yellow-brown, duskier on the edges, darker in fovea, some white setae; sternum orange-brown, darker around border; chelicerae uniformly brownish-red; maxillae light orange-brown lightening distally; labium orange-brown, lightening toward the distal edge; abdomen dorsally yellow-grey to brown, lanceolate medial stripe, hollow in center, sometimes disconnected forming pairs of dots, 2 horizontal lines, laterally, not connecting medially, located caudally, laterocaudal festoon present; ventrally yellowish, dark laterally and caudally; legs orange-brown, darkening distally, annulations present, dark splotches on anterolateral face of femora making long stripe. Carapace: 0.88 times longer than broad; fovea longitudinal, broad, very shallow. Eyes:AER nearly straight; PER slightly recurved; PME larger than AME, PLE largest, ALE smallest; eye diameters, AME 0.20, ALE 0.10, PME 0.35, PLE 0.38; interdistances AME-PME 0.08, PME-ALE 0.10, ALE-PLE 0.36. PME-PME 1.13. ALE-ALE 1.95; ocular quadrangle AME-AME 0.40, PLE-PLE 2.20; clypeus 0.07 high. Mouthparts:chelicerae with a few scattered setae medially and anteriorly; maxillae longer than broad, with tuft of conspicuous setae distally; labium distally rounded. Sternum:1.06 times longer than broad, posteriorly indented. Legs:leg I only slightly shorter than legs II, III and IV; leg formula 2341; scopulae present on all 4 tarsi and metatarsi and tibiae I and II; tarsi I-IV with strong claw tufts; pr claw per foot slightly toothed; spination: leg I, Fm pr 1–1–0, d 1–1–1, rl 1–0–1; Ti d 0, v 2–2–2; Mt v 2–2; leg II, Fm pr 1–0–0, d 1–1–1, rl 1–0–1; Ti v 2–2–2; Mt v 2–2; leg III, Fm pr 1–0–0, d 1–1–1, rl 1–0–1; Ti v 2–2–0; Mt v 2–2; leg IV, Fm pr 1–1–0, d 1–1–1, rl 0–0–1; Ti v 2–2–0; Mt v 2–2. Abdomen:with terminal setal tufts. Pedipalp:claw with 11 teeth. Epigyne:lateral lobes absent, small opening located medially, slightly sinuous, openings located behind this slit, small epigynal pockets present; internally, lateral ducts wide, in contact anteriorly, then separate medially to posteriorly; fertilization ducts located posterolaterally, directed anterolaterally, posterodorsal fold present, covering 1/4th of the internal ducts laterally, extending anteriorly to a point medially (<xref ref-type="fig" rid="F33">Figs 139–140</xref>). <italic>Dimensions:</italic> Total length 8.80 Carapace length 3.70, width 4.20. Sternum length 1.85, width 1.75. Abdomen length 5.10, width 4.00. Pedipalp: Fm 1.00, Pt 1.00, Ti 0.35, Ta 0.60, total 2.95. Leg I: Fm 4.00, Pt 1.80, Ti 4.00, Mt 3.00, Ta 1.00, total 13.80. Leg II: Fm 4.75, Pt 1.75, Ti 4.00, Mt 3.50, Ta 1.70, total 15.70. Leg III: Fm 4.75, Pt 1.50, Ti 4.00, Mt 3.50, Ta 1.25, total 15.00. Leg IV: Fm 4.75, Pt 1.40, Ti 3.75, Mt 3.00, Ta 1.00, total 13.90.</p></tp:treatment-sec><tp:treatment-sec sec-type="Natural History"><title>Natural History.</title><p>This species has been found under bark and on trees at night in scrublands and tropical dry forests (<xref ref-type="fig" rid="F40">Fig. 190</xref>). An adult female was observed eating an adult male.</p></tp:treatment-sec><tp:treatment-sec sec-type="Distribution"><title>Distribution.</title><p>Endemic to the Caicos Bank (<xref ref-type="fig" rid="F10">Map 10</xref>).</p></tp:treatment-sec><tp:treatment-sec><!--Section generated to contain objects referenced in tp:taxon-treatment.--><fig id="F33" position="float" orientation="portrait"><label>Figures 137–144.</label><caption><p>Copulatory organs of <italic><tp:taxon-name>Selenops guerrero</tp:taxon-name></italic> sp. n. holotype female from entrance to Loma de Isabel, Puerto Plata, Dominican Republic (EME sel_606) <bold>137–138</bold> <italic><tp:taxon-name>Selenops baweka</tp:taxon-name></italic> sp. n. holotype female from Garden Pond Field Road, Middle Caicos, Turks and Caicos Islands (EME sel_678) <bold>139–140</bold> male from Wade's Green Plantation, North Caicos, Turks and Caicos Islands (EME sel_675) <bold>141–142</bold> <italic><tp:taxon-name>Selenops kalinago</tp:taxon-name></italic> sp. n. holotype female from East of Veranda Resort, Indian Town, Antigua (EME sel_753) <bold>143–144, 137, 139, 143</bold> epigyne, ventral view <bold>138, 140, 144</bold> spermathecae, dorsal view <bold>141</bold> left pedipalp, ventral view <bold>142</bold> left pedipalp, dorsal view. Scale bar = 0.50 mm.</p></caption><graphic xmlns:xlink="http://www.w3.org/1999/xlink" xlink:href="ZooKeys-105-001-g033.jpg" position="float" orientation="portrait" xlink:type="simple"/></fig><fig id="F40" position="float" orientation="portrait"><label>Figures 189–194.</label><caption><p>Habitats and natural history of some <italic><tp:taxon-name>Selenops</tp:taxon-name></italic> species. <bold>189</bold> <italic><tp:taxon-name>Selenops insularis</tp:taxon-name></italic> Keyserling, Laguna Kiani, Vieques, Puerto Rico <bold>190</bold> <italic><tp:taxon-name>Selenops baweka</tp:taxon-name></italic> sp. n. adult male on the trunk of a tamarind tree, Turtle Cove, Providenciales, Turks and Caicos Islands <bold>191</bold> <italic><tp:taxon-name>Selenops kalinago</tp:taxon-name></italic> sp. n. on tree trunk, Silver Hills, Montserrat. Note striped legs and how the legs darken distally <bold>192</bold> <italic><tp:taxon-name>Selenops souliga</tp:taxon-name></italic> sp. n., Back Bay, St. Maarten, between the leaves of a plant <bold>193</bold> <italic><tp:taxon-name>Selenops souliga</tp:taxon-name></italic> sp. n. adult female guarding her flat white egg sac inside of a folded palm frond, Anguilla <bold>194</bold> <italic><tp:taxon-name>Selenops simius</tp:taxon-name></italic> Muma, on a limestone rock at night, Cayman Brac, Cayman Islands.</p></caption><graphic xmlns:xlink="http://www.w3.org/1999/xlink" xlink:href="ZooKeys-105-001-g040.jpg" position="float" orientation="portrait" xlink:type="simple"/></fig><fig id="F10" position="float" orientation="portrait"><label>Map 10.</label><caption><p>Map of southern Florida, the Bahamas, Cuba, Cayman Islands and Turks and Caicos Islands (inset) showing the distribution of four species of <italic><tp:taxon-name>Selenops</tp:taxon-name></italic>. <italic><tp:taxon-name>Selenops aissus</tp:taxon-name></italic> Walckenaer (white circles), <italic><tp:taxon-name>Selenops simius</tp:taxon-name></italic> Muma (black circles), <italic><tp:taxon-name>Selenops submaculosus</tp:taxon-name></italic> Bryant (black diamonds), <italic><tp:taxon-name>Selenops baweka</tp:taxon-name></italic> sp. n. (white stars). (FL=Florida, TC=Turks and Caicos Islands).</p></caption><graphic xmlns:xlink="http://www.w3.org/1999/xlink" xlink:href="ZooKeys-105-001-g010.jpg" position="float" orientation="portrait" xlink:type="simple"/></fig></tp:treatment-sec></tp:taxon-treatment>
