# Supplementary material for: A revision of the spider genus Selenops Latreille, 1819 (Arachnida, Araneae, Selenopidae) in North America, Central America and the Caribbean
Source: Zookeys. 2011 Jun 14;(105):1–182. doi: 10.3897/zookeys.105.724 (PMC3131050; doi:10.3897/zookeys.105.724)
Supplement: XML Treatment for Selenops kalinago [file zookeys.105.724-treatment50.xml]

<!DOCTYPE tp:taxon-treatment
  PUBLIC "-//TaxonX//DTD Taxonomic Treatment Publishing DTD v0 20100105//EN" "tax-treatment-NSO.dtd">
<tp:taxon-treatment xmlns:tp="http://www.plazi.org/taxpub"><tp:treatment-meta><mixed-citation publication-type="journal"><person-group><name><surname>Crews</surname><given-names>Sarah C.</given-names></name></person-group><article-title>A revision of the spider genus <italic>Selenops</italic> Latreille, 1819 (Arachnida, Araneae, Selenopidae) in North America, Central America and the Caribbean</article-title><source>Zookeys</source><day>14</day><month>6</month><year>2011</year><volume>2011</volume><issue>105</issue><fpage>1</fpage><lpage>182</lpage><pub-id pub-id-type="doi">10.3897/zookeys.105.724</pub-id></mixed-citation></tp:treatment-meta><tp:nomenclature><tp:taxon-name>
                        <tp:taxon-name-part taxon-name-part-type="genus">Selenops</tp:taxon-name-part>
                        <tp:taxon-name-part taxon-name-part-type="species">kalinago</tp:taxon-name-part>
                        <object-id xmlns:xlink="http://www.w3.org/1999/xlink" xlink:type="simple">urn:lsid:zoobank.org:act:D0F74CAB-9120-45F5-82F0-A6FBD3462B91</object-id>
                    		<object-id xmlns:xlink="http://www.w3.org/1999/xlink" xlink:type="simple">http://species-id.net/wiki/Selenops_kalinago</object-id>
                    </tp:taxon-name><tp:taxon-status xmlns:xlink="http://www.w3.org/1999/xlink" xlink:type="simple">sp. n.</tp:taxon-status><xref ref-type="fig" rid="F33">Figs 143</xref><xref ref-type="fig" rid="F34">146</xref><xref ref-type="fig" rid="F40">191</xref><xref ref-type="fig" rid="F42">204</xref><xref ref-type="fig" rid="F14">Map 14</xref></tp:nomenclature><tp:treatment-sec sec-type="Type material"><title>Type material.</title><p>Holotype female: East of Veranda Resort, Indian Town, Antigua, <named-content xmlns:xlink="http://www.w3.org/1999/xlink" content-type="dwc:verbatimCoordinates" xlink:type="simple">17°05'50.2"N, 61°40'53.0"W</named-content>, 27.II.2007, ~15 m, S. Crews, A. Thibou, under <italic><tp:taxon-name>Bursera</tp:taxon-name></italic> bark (EME sel_753). Paratypes: Male from north side of Silver Hills, Montserrat, <named-content xmlns:xlink="http://www.w3.org/1999/xlink" content-type="dwc:verbatimCoordinates" xlink:type="simple">16°48'41.3"N, 62°11'28.7"W</named-content>, ~375 m, 3.III.2007, S. Crews, C. Fenton, under bark of cinnamon bay trees (EME sel_772).</p></tp:treatment-sec><tp:treatment-sec sec-type="Other material examined"><title>Other material examined.</title><p><abbrev xmlns:xlink="http://www.w3.org/1999/xlink" xlink:type="simple">ANTIGUA:<def><p> <bold>Shirley's Heights Lookout:</bold> Nelson's Dockyard Ntl. Park, <named-content content-type="dwc:verbatimCoordinates" xlink:type="simple">17°00'06.7"N, 61°44'57.6"W</named-content>, 27.II.2007, S. Crews, A. Thibou, under bark of <italic><tp:taxon-name>Bursera</tp:taxon-name></italic>, SCC07_034, 1♀, 1♂, 2 imm. (CAS sel_754–757). <bold>GUADELOUPE: Basse-Terre:</bold> Parc Archélogique des Roches Gravées near Trois Rivieres, <named-content content-type="dwc:verbatimCoordinates" xlink:type="simple">15°58.394'N, 61°38.347'W</named-content>, 10.XI.2004, S. Crews, under bark of <italic><tp:taxon-name>Psidium guava</tp:taxon-name></italic>, SCC04_064, 1 imm. (EME sel_114); near Vieux Fort on the D6, stop along road at Forêt Domaniale du Littoral, <named-content content-type="dwc:verbatimCoordinates" xlink:type="simple">15°57.943'N, 61°42.517'W</named-content>, 11.XI.2004, ~27 m, S. Crews, under bark of <italic><tp:taxon-name>Bursera</tp:taxon-name></italic>, SCC04_065, 1 imm. (EME sel_115); Trois-Rivieres, end of Sentier de l'Acomat trail off Rue Nelson Mandela, <named-content content-type="dwc:verbatimCoordinates" xlink:type="simple">15°58'03.0"N, 61°37'50.1"W</named-content>, ~24 m, 5.III.2007, S. Crews, under bark of sea grape, SCC07_038, 1 ♀, 1 p♀, 2 imm. (EME sel_778-781). <bold>Grande-Terre:</bold> Pointe du Chateaux past St. Francois, <named-content content-type="dwc:verbatimCoordinates" xlink:type="simple">16°14'57.6"N, 61°11'02.6"W</named-content>, sea level, 7.III.2007, S. Crews, under bark in dry coastal forest, SCC07_040, 1♀, 2♂, 2 imm. (CAS sel_786-790). <bold>Les Saintes:</bold> Terre-de-Haut, top of Le Chameaux, <named-content content-type="dwc:verbatimCoordinates" xlink:type="simple">15°51'28.1" N, 61°35'39.8" W</named-content>, ~296 m, 6.III.2007, S. Crews, under bark of <italic><tp:taxon-name>Bursera</tp:taxon-name></italic>, Campeche, SCC07_039, 3 imm. (EME sel_783-785). <bold>MONTSERRAT:</bold> same data as paratype, 1♂, 1 p♂, 1♀, 3 imm. (CAS sel_771, 773-777). <bold>Jack Boy Hill:</bold> <named-content content-type="dwc:verbatimCoordinates" xlink:type="simple">16°46'02.1"N, 62°10'17.0"W</named-content>, 200 m, 2.II.2007, S. Crews, J. Daley, under bark of guava and bay in dry forest, SCC07_035, 2♂, 1p♂, 4♀, 4 imm. (EME sel_758-768). <bold>Sweet Water Ghaut:</bold> <named-content content-type="dwc:verbatimCoordinates" xlink:type="simple">16°47'07.2"N, 62°10'59.8"W</named-content>, 2.III.2007, S. Crews &amp; J. Daley, under bark, SCC07_036, (CAS sel_769).</p></def></abbrev></p></tp:treatment-sec><tp:treatment-sec sec-type="Etymology"><title>Etymology.</title><p>The specific epithet refers to the indigenous name of the indigenous people that once inhabited several Caribbean islands, including the ones where this species is found. It is to be treated as a noun in apposition.</p></tp:treatment-sec><tp:treatment-sec sec-type="Diagnosis"><title>Diagnosis.</title><p>The females of <italic><tp:taxon-name>Selenops kalinago</tp:taxon-name></italic> sp. n. can be separated from all other species by the shape of the epigynal plate, the small, slit-like genital opening, and internally, the very long sperm ducts and small spermathecae (<xref ref-type="fig" rid="F33">Figs 143–144</xref>). The males can be separated from all other species by the long, thin, finger-like median apophysis (<xref ref-type="fig" rid="F34">Figs 145–146</xref>).</p></tp:treatment-sec><tp:treatment-sec sec-type="Remarks"><title>Remarks.</title><p>There is variation in the coloration of these species as some specimens are light and others are dark. There are also slight differences in the dorsal pattern of the abdomen.</p></tp:treatment-sec><tp:treatment-sec sec-type="Description"><title>Description.</title><p><italic>Paratype male:</italic> Color:carapace brown-yellow with darker marks medially and laterally, more grey in life; sternum light yellow; chelicerae brown, darker laterally; maxillae light yellow-brown, lightening to white distally; labium pale brown;<!--PageBreak--> abdomen dorsally grey-tan with darker flecks and spots, festoon pattern caudally; ventrally dusky grey with no markings; legs yellowish with annulations on femora and tibiae, darkening toward tarsus, though annulations still visible. Carapace:0.86 times longer than broad; fovea longitudinal, broad, very shallow. Eyes:AER nearly straight; PER slightly recurved; PME same size as AME, PLE largest, ALE smallest; eye diameters, AME 0.30, ALE 0.10, PME 0.30, PLE 0.40; interdistances AME-PME 0.05, PME-ALE 0.03, ALE-PLE 0.28. PME-PME 1.20. ALE-ALE 1.88; ocular quadrangle AME-AME 0.43, PLE-PLE 1.90; clypeus 0.06 high. Mouthparts:chelicerae with stout setae medially and anteriorly; maxillae longer than broad, with tuft of conspicuous setae distally; labium distally rounded. Sternum:0.88 times longer than broad, posteriorly indented. Legs:leg I only slightly shorter than II and III; leg formula 2134; scopulae present on distal end of all 4 tarsi; tarsi I-IV with strong claw tufts ; claws without teeth; spination: leg I, Fm pr 1–1–1, d 1–1–1, rl 1–1–1; Ti d 1–1–0, pr 1–0–1, rl 1–0–1, v 2–2–2; Mt v 2–2; leg II, Fm pr 1–1–1, d 1–1–1, rl 1–1–1; Ti pr 1–1–1, d 1–1–1, rl 1–1–1, v 2–2–2; Mt v 2–2; leg III, Fm pr 1–1–1, d 1–1–1, rl 1–1–1; Ti pr 1–0–0, d 1–0–0, rl 1–1–0, v 2–2–1; Mt v 2–1; leg IV, Fm pr 1–1–0, d 1–1–1, rl 1–1–1; Ti pr 1–0–0, v 2–2–0, rl 1–1–0; Mt rl 1–0–0, v 2–2–0. Abdomen:without terminal setal tufts. Pedipalp:Fm spination pr 0–0–1, d 0–1–2, rl 0–0–1; cymbium teardrop-shaped ventral view, apex closer to 1 o'clock than 12 o'clock; conductor large, arising medially on long stalk with rounded lateral projection, pointed laterally, extending to 2 o'clock position, curving around retrolateral side; embolus very long, slender, curving around periphery of cymbium, beginning at 4 o'clock, terminating at 1 o'clock; MA located at 3 o'clock, long, thin and finger-like, directed distally, only slightly hooked at end; tibial apophyses barely reaching cymbium; ventral tibial apophysis small, widening distally, flattened in ventral view, curved ventrally in lateral view; dorsal tibial apophysis is slightly larger than ventral tibial apophysis, narrow, tapering to point (<xref ref-type="fig" rid="F34">Figs 145–146</xref>). <italic>Dimensions:</italic> Total length 7.55. Carapace length 3.68, width 4.30. Sternum length 2.00, width 1.75. Abdomen length 3.88, width 3.10. Pedipalp: Fm 1.00, Pt 0.25, Ti 0.25, Ta 1.00, total 2.50. Leg I: Fm 4.50, Pt 1.75, Ti 4.75, Mt 4.25, Ta 1.75, total 17.00. Leg II: Fm 5.75, Pt 1.75, Ti 4.75, Mt 4.60, Ta 1.75, total 18.60. Leg III: Fm 5.00, Pt 1.50, Ti 4.50, Mt 4.00, Ta 1.50, total 16.50. Leg IV: Fm 4.75, Pt 1.00, Ti 4.00, Mt 3.90, Ta 1.50, total 15.15.</p><p><italic>Holotype female:</italic> Color:Carapace light brown with slightly darker marks medially and laterally when preserved, more grey in life; sternum light brown, darker around border; chelicerae brown, darker laterally; maxillae light orange-brown, dark on outer distal edge, white on inner distal edge; labium orange-brown, lightening toward the distal edge; abdomen dorsally grey-tan with darker flecks and spots medially and laterally, festoon pattern caudally; ventrally cream-colored; legs yellowish with annulations on femora and tibiae, darkening toward tarsi, though annulations still visible. Carapace:0.97 times longer than broad. Eyes:AER nearly straight; PER recurved; PME larger than AME, PME same size as PLE, ALE smallest; eye diameters, AME 0.20, ALE 0.18, PME 0.30, PLE 0.30; interdistances AME-PME 0.15, PME-ALE 0.45, ALE-PLE 0.45. PME-PME 1.40. ALE-ALE 2.20; ocular quadrangle AME-AME <!--PageBreak-->0.48, PLE-PLE 2.25; clypeus 0.07 high. Mouthparts:chelicerae with stout setae medially and anteriorly; maxillae longer than broad, with tuft of conspicuous setae distally; labium distally rounded. Sternum: as long as broad, posteriorly indented. Legs:Leg I only slightly shorter than II and III; leg formula 2314; legs I and II with tarsal and metatarsal scopulae; tarsi I-IV with strong claw tufts; claws without teeth; spination: leg I, Fm pr 1–1–0, d 1–1–1, rl 0–1–1 (R); Ti v 2–2–2; Mt v 2–2; leg II, Fm pr 1–0–0, d 1–1–1, rl 0–1–1; Ti v 2–2–2; Mt v 2–2; leg III, Fm pr 1–0–0, d 1–1–1, rl 0–0–1; Ti v 2–2–0; Mt v 2–1; leg IV, Fm pr 1–0–0, d 1–1–1, rl 0–0–1; Ti v 2–2–0; Mt v 2–1. Abdomen:Without terminal setal tufts. Pedipalp:claw with ca.10 teeth. Epigyne:lateral lobes visible from posterior margin to center of epigynal plate, fused, genital openings located behind crescent shaped slit anteriorly; internally, sperm ducts long, narrow, curving laterally to medially, with apex of curve pointing anteriorly, ducts twisted before reaching small lateral spermathecae posteriorly, fertilization ducts located posteriorly, directed anteriorly, posterodorsal fold absent (<xref ref-type="fig" rid="F34">Figs 143–144</xref>). <italic>Dimensions:</italic> Total length 11.05. Carapace length 4.15, width 4.30. Sternum length 2.00, width 2.00. Abdomen length 6.90, width 4.60. Pedipalp: Fm 1.00, Pt 0.50, Ti 0.40, Ta 1.10, total 3. Leg I: Fm 4.40, Pt 2.00, Ti 3.75, Mt 3.00, Ta 1.00, total 14.15. Leg II: Fm 5.00, Pt 1.80, Ti 4.75, Mt 3.00, Ta 1.00, total 15.55. Leg III: Fm 5.00, Pt 1.75, Ti 4.00, Mt 3.50, Ta 0.75, total 14.50. Leg IV: Fm 4.50, Pt 1.50, Ti 3.75, Mt 3.00, Ta 1.00, total 13.75.</p></tp:treatment-sec><tp:treatment-sec sec-type="Natural history"><title>Natural history.</title><p>This species has been collected from under the bark of Campeche, <italic><tp:taxon-name>Bursera</tp:taxon-name></italic>, <italic><tp:taxon-name>Psidium</tp:taxon-name></italic>, bay, sea grape, and other trees with loose bark in dry coastal forests from sea level to 300 m elevation (<xref ref-type="fig" rid="F40">Figs 191</xref>, <xref ref-type="fig" rid="F42">204</xref>). Egg sacs are single, flat, white discs, attached under bark and guarded by the female, often with a light cocoon of silk around the female and the egg sac.</p></tp:treatment-sec><tp:treatment-sec sec-type="Distribution"><title>Distribution.</title><p>Known from the islands of Antigua, Guadeloupe, including Les Saintes, and Montserrat (<xref ref-type="fig" rid="F14">Map 14</xref>).</p></tp:treatment-sec><tp:treatment-sec><!--Section generated to contain objects referenced in tp:taxon-treatment.--><fig id="F33" position="float" orientation="portrait"><label>Figures 137–144.</label><caption><p>Copulatory organs of <italic><tp:taxon-name>Selenops guerrero</tp:taxon-name></italic> sp. n. holotype female from entrance to Loma de Isabel, Puerto Plata, Dominican Republic (EME sel_606) <bold>137–138</bold> <italic><tp:taxon-name>Selenops baweka</tp:taxon-name></italic> sp. n. holotype female from Garden Pond Field Road, Middle Caicos, Turks and Caicos Islands (EME sel_678) <bold>139–140</bold> male from Wade's Green Plantation, North Caicos, Turks and Caicos Islands (EME sel_675) <bold>141–142</bold> <italic><tp:taxon-name>Selenops kalinago</tp:taxon-name></italic> sp. n. holotype female from East of Veranda Resort, Indian Town, Antigua (EME sel_753) <bold>143–144, 137, 139, 143</bold> epigyne, ventral view <bold>138, 140, 144</bold> spermathecae, dorsal view <bold>141</bold> left pedipalp, ventral view <bold>142</bold> left pedipalp, dorsal view. Scale bar = 0.50 mm.</p></caption><graphic xmlns:xlink="http://www.w3.org/1999/xlink" xlink:href="ZooKeys-105-001-g033.jpg" position="float" orientation="portrait" xlink:type="simple"/></fig><fig id="F34" position="float" orientation="portrait"><label>Figures 145–152.</label><caption><p>Copulatory organs of <italic><tp:taxon-name>Selenops kalinago</tp:taxon-name></italic> sp. n. male from north side of Silver Hills, Montserrat (EME sel_772) <bold>145–146</bold> <italic><tp:taxon-name>Selenops souliga</tp:taxon-name></italic> sp. n. holotype female from Emilio Wilson Estate, St. Maarten (EME sel_711) <bold>147–148</bold> allotype male from southeast side of island, trail from Back Bay to Geneve Bay, St. Maarten (EME sel_119) <bold>149–150</bold> <italic><tp:taxon-name>Selenops bani</tp:taxon-name></italic> Alayón-García female from Lago Enriquillo, El Azufrada, La Descubierta, Independencia, Dominican Republic (EME sel_190) <bold>151–152, 145, 149</bold> left pedipalp, ventral view, <bold>146, 150</bold> left pedipalp, retrolateral view <bold>147, 151</bold> epigyne, ventral view <bold>148, 152</bold> spermathecae, dorsal view. Scale bar = 0.50 mm.</p></caption><graphic xmlns:xlink="http://www.w3.org/1999/xlink" xlink:href="ZooKeys-105-001-g034.jpg" position="float" orientation="portrait" xlink:type="simple"/></fig><fig id="F40" position="float" orientation="portrait"><label>Figures 189–194.</label><caption><p>Habitats and natural history of some <italic><tp:taxon-name>Selenops</tp:taxon-name></italic> species. <bold>189</bold> <italic><tp:taxon-name>Selenops insularis</tp:taxon-name></italic> Keyserling, Laguna Kiani, Vieques, Puerto Rico <bold>190</bold> <italic><tp:taxon-name>Selenops baweka</tp:taxon-name></italic> sp. n. adult male on the trunk of a tamarind tree, Turtle Cove, Providenciales, Turks and Caicos Islands <bold>191</bold> <italic><tp:taxon-name>Selenops kalinago</tp:taxon-name></italic> sp. n. on tree trunk, Silver Hills, Montserrat. Note striped legs and how the legs darken distally <bold>192</bold> <italic><tp:taxon-name>Selenops souliga</tp:taxon-name></italic> sp. n., Back Bay, St. Maarten, between the leaves of a plant <bold>193</bold> <italic><tp:taxon-name>Selenops souliga</tp:taxon-name></italic> sp. n. adult female guarding her flat white egg sac inside of a folded palm frond, Anguilla <bold>194</bold> <italic><tp:taxon-name>Selenops simius</tp:taxon-name></italic> Muma, on a limestone rock at night, Cayman Brac, Cayman Islands.</p></caption><graphic xmlns:xlink="http://www.w3.org/1999/xlink" xlink:href="ZooKeys-105-001-g040.jpg" position="float" orientation="portrait" xlink:type="simple"/></fig><fig id="F42" position="float" orientation="portrait"><label>Figures 201–206.</label><caption><p>Habitats and natural history of some <italic><tp:taxon-name>Selenops</tp:taxon-name></italic> species. <bold>201</bold> Dry thornscrub and rocky wash where <italic><tp:taxon-name>Selenops bifurcatus</tp:taxon-name></italic> Banks was extremely common, Zacatan, Guatemala <bold>202</bold> Pine/fern habitat, Abaco, Bahamas where <italic><tp:taxon-name>Selenops aissus</tp:taxon-name></italic> Walckenaer can be found <bold>203</bold> Dry forest habitat around Laguna Oviedo, Pedernales, Dominican Republic. The species <italic><tp:taxon-name>Selenops oviedo</tp:taxon-name></italic> sp. n. can be found underneath the rocks <bold>204</bold> Thornscrub habitat, Shirley's Heights Lookout, Antigua, where <italic><tp:taxon-name>Selenops kalinago</tp:taxon-name></italic> sp. n. can be found under bark <bold>205</bold> Blowing Point, Anguilla, where <italic><tp:taxon-name>Selenops souliga</tp:taxon-name></italic> sp. n. can be found under limestone rocks in the thornscrub habitat <bold>206</bold> Coastal thornscrub habitat, El Morro, Dominican Republic. <italic><tp:taxon-name>Selenops insularis</tp:taxon-name></italic> Keyserling can be found under the bark of trees, while <italic><tp:taxon-name>Selenops morro</tp:taxon-name></italic> sp. n. is more common under rocks.</p></caption><graphic xmlns:xlink="http://www.w3.org/1999/xlink" xlink:href="ZooKeys-105-001-g042.jpg" position="float" orientation="portrait" xlink:type="simple"/></fig><fig id="F14" position="float" orientation="portrait"><label>Map 14.</label><caption><p>Map of the northern Lesser Antilles (inset) showing the distribution of <italic><tp:taxon-name>Selenops kalinago</tp:taxon-name></italic> sp. n. (white circles).</p></caption><graphic xmlns:xlink="http://www.w3.org/1999/xlink" xlink:href="ZooKeys-105-001-g014.jpg" position="float" orientation="portrait" xlink:type="simple"/></fig></tp:treatment-sec></tp:taxon-treatment>
