# Supplementary material for: A revision of the spider genus Selenops Latreille, 1819 (Arachnida, Araneae, Selenopidae) in North America, Central America and the Caribbean
Source: Zookeys. 2011 Jun 14;(105):1–182. doi: 10.3897/zookeys.105.724 (PMC3131050; doi:10.3897/zookeys.105.724)
Supplement: XML Treatment for Selenops souliga [file zookeys.105.724-treatment51.xml]

<!DOCTYPE tp:taxon-treatment
  PUBLIC "-//TaxonX//DTD Taxonomic Treatment Publishing DTD v0 20100105//EN" "tax-treatment-NSO.dtd">
<tp:taxon-treatment xmlns:tp="http://www.plazi.org/taxpub"><tp:treatment-meta><mixed-citation publication-type="journal"><person-group><name><surname>Crews</surname><given-names>Sarah C.</given-names></name></person-group><article-title>A revision of the spider genus <italic>Selenops</italic> Latreille, 1819 (Arachnida, Araneae, Selenopidae) in North America, Central America and the Caribbean</article-title><source>Zookeys</source><day>14</day><month>6</month><year>2011</year><volume>2011</volume><issue>105</issue><fpage>1</fpage><lpage>182</lpage><pub-id pub-id-type="doi">10.3897/zookeys.105.724</pub-id></mixed-citation></tp:treatment-meta><tp:nomenclature><tp:taxon-name>
                        <tp:taxon-name-part taxon-name-part-type="genus">Selenops</tp:taxon-name-part>
                        <tp:taxon-name-part taxon-name-part-type="species">souliga</tp:taxon-name-part>
                        <object-id xmlns:xlink="http://www.w3.org/1999/xlink" xlink:type="simple">urn:lsid:zoobank.org:act:998B16EB-F8E5-4840-82B3-6F7B0E803809</object-id>
                    		<object-id xmlns:xlink="http://www.w3.org/1999/xlink" xlink:type="simple">http://species-id.net/wiki/Selenops_souliga</object-id>
                    </tp:taxon-name><tp:taxon-status xmlns:xlink="http://www.w3.org/1999/xlink" xlink:type="simple">sp. n.</tp:taxon-status><xref ref-type="fig" rid="F34">Figs 147–150</xref><xref ref-type="fig" rid="F40">192–193</xref><xref ref-type="fig" rid="F42">205</xref><xref ref-type="fig" rid="F9">Map 9</xref></tp:nomenclature><tp:treatment-sec sec-type="Type material"><title>Type material.</title><p>Holotype female, Emilio Wilson Estate, St. Maarten, <named-content xmlns:xlink="http://www.w3.org/1999/xlink" content-type="dwc:verbatimCoordinates" xlink:type="simple">18°02'32.7"N, 63°03'53.1"W</named-content>, ~ 22m, 20.II.2007, S. Crews, B.M. Nisbeth, on palms, buildings at night, SCC07_026 (EME sel_711). Paratypes: Male, St. Maarten, southeast side of island, trail from Back Bay to Geneve Bay, <named-content xmlns:xlink="http://www.w3.org/1999/xlink" content-type="dwc:verbatimCoordinates" xlink:type="simple">18°00.929'N, 63°01.840'W</named-content>, ~25 m, 13.XI.2004, S. Crews, under debris on ground, SCC04_068 (EME sel_119).</p></tp:treatment-sec><tp:treatment-sec sec-type="Other material examined"><title>Other material examined.</title><p><abbrev xmlns:xlink="http://www.w3.org/1999/xlink" xlink:type="simple">ANGUILLA: Blowing Point:<def><p> <named-content content-type="dwc:verbatimCoordinates" xlink:type="simple">18°10'18.0"N, 63°05'28.7"W</named-content>, sea level, 13.II.2007, S. Crews, R. Connor, under bark of sea grape, SCC07_018, 1♀, 1p♂, 1 imm. (CAS sel_705-707); <bold>Long Bay:</bold> Long Bay Beach, <named-content content-type="dwc:verbatimCoordinates" xlink:type="simple">18°11'29.3"N, 63°07'49.7"W</named-content>, sea level, 13.II.2007, S. Crews, R. Connor, under rocks,<!--PageBreak--> on seagrape, in <italic><tp:taxon-name>Agave</tp:taxon-name></italic> along beach, SCC07_015, 1♀, 4 imm. (EME sel_698-702). <bold>Shoal Bay West:</bold> <named-content content-type="dwc:verbatimCoordinates" xlink:type="simple">18°09'52.8"N, 63°09'21.3"W</named-content>, sea level, 13.II.2007, S. Crews, R. Connor, on palm frond guarding egg sac, SCC07_016, 1♀ (CAS sel_697). <bold>The Cove:</bold> <named-content content-type="dwc:verbatimCoordinates" xlink:type="simple">18°10'14.1"N, 63°07'52.6"W</named-content>, sea level, 13.II.2007, S. Crews, R. Connor, under bark of sea grape, under rocks, SCC07_017, 1♀, 1 imm. (EME sel_703-704). Windward Point: <named-content content-type="dwc:verbatimCoordinates" xlink:type="simple">18°16'18.2"N, 62°58'05.3"W</named-content>, sea level-13 m, 12.II.2007, S. Crews, R. Connor, under stone, SCC07_014, 1 imm. (CAS sel_696). <bold>SABA: Giles Quarter Trail:</bold> 1 km up, 17.6151°N, 63.2432°W, 13 m, 12.III.2008, under rocks, J. Slowik, 1p♂, 1 imm. (EME sel_1021-1022). <bold>ST. MAARTEN: Emilio Wilson Park:</bold> same data as holotype, 1♀, 3 imm. (CAS sel_715-717). <bold>Mullet Bay:</bold> Mullet Bay Resort, <named-content content-type="dwc:verbatimCoordinates" xlink:type="simple">18°02'48.0"N, 63°07'29.7"W</named-content>, ~31 m, 21.II.2007, S. Crews, B.M. Nisbeth, under bark, debris on ground, SCC07_027, 1♂, 3♀, 13 imm. (CAS sel_712-713, 718-730). <bold>Back Bay:</bold> same data as paratype, 1♀, 1♂, 3 imm. (EME sel_116, 120-121, 708-710). <bold>Upper Princess Quarter:</bold> <named-content content-type="dwc:verbatimCoordinates" xlink:type="simple">18°01'48.0"N, 63°02'08.0"W</named-content>, ~32 m, 21.II.2007, S. Crews, B.M. Nisbeth, under bark of dry, dead trees on hillside, SCC07_028, 2 imm. (EME sel_731-732).</p></def></abbrev></p></tp:treatment-sec><tp:treatment-sec sec-type="Etymology"><title>Etymology.</title><p>The specific epithet comes from the indigenous word Souliga, for the island of St. Maarten, the type locality. It is to be treated as a noun in apposition.</p></tp:treatment-sec><tp:treatment-sec sec-type="Diagnosis"><title>Diagnosis.</title><p>Females can be separated from all others by the median field of the epigynum, which is heart-shaped, and the huge spermathecae (<xref ref-type="fig" rid="F34">Figs 147–148</xref>). Males can be differentiated from other species by the extremely dorsoventrally flattened palpus and the very small RTA (<xref ref-type="fig" rid="F34">Figs 149–150</xref>).</p></tp:treatment-sec><tp:treatment-sec sec-type="Description"><title>Description.</title><p><italic>Paratype male:</italic> Color:carapace orange-brown, duskier laterally, white setae on sides and in cephalic area; sternum pale yellow; chelicerae orange-brown, with some dusky markings; maxillae pale yellow; labium pale yellow; abdomen dorsally brownish-grey darkening distally, markings similar to female, though not as pronounced distally, chevrons posteriorly, and festoon prominent; ventrally light grey; legs yellowish, becoming slightly darker distally, faint annulations present. Carapace: 0.90 times longer than broad; fovea longitudinal, broad, very shallow. Eyes:AER slightly recurved; PER recurved; PME larger than AME, PLE largest, ALE smallest; eye diameters, AME 0.18, ALE 0.08, PME 0.20, PLE 0.38; interdistances AME-PME 0.03, PME-ALE 0.80, ALE-PLE 0.30. PME-PME 0.98. ALE-ALE 1.45; ocular quadrangle AME-AME 0.35, PLE-PLE 1.60; clypeus 0.08 high. Mouthparts:chelicerae with stout setae medially and anteriorly; maxillae longer than broad, with tuft of conspicuous setae distally; labium distally rounded. Sternum:1.07 times longer than broad, posteriorly indented. Legs:leg I only slightly shorter than leg II; leg formula unknown (at least one leg missing); leg II longest; scopulae present on distal end of all 4 tarsi; tarsi I-IV with strong claw tufts; claws pr claw per foot slightly toothed; spination: leg I, Fm pr 1–1–1, d 1–1–1, rl 1–1–1; Ti d 0–1–0, pr 1–0–1, rl 1–0–1, v 2–2–2; Mt pr 1–0–0, v 2–2, rl 1–0–0; leg II, Fm pr 1–1–1, d 1–1–1, rl 1–1–1; Ti pr 1–0–1, d 0–1–0, rl 1–0–1, v 2–2–2; Mt pr 1–1–0, rl 1–0–0, v 2–2; leg IV, Fm pr 1–1–1, d 1–1–1, rl 1–1–1; Ti pr 1–0–1, v 2–2–0, rl 1–0–1; Mt pr 0–1–0, rl 1–0–0, v 2–2. Abdomen:without tufts of setae. Pedipalp:Fm, spination d 0–1–4; cymbium oval, angled, truncate posterolaterally, extremely dorsoventrally flattened in lateral view; conductor <!--PageBreak-->T-shaped, arising from center of bulb on long stalk with laterally directed rounded projection, conductor attached laterally, tapered, pointed retrolaterally; embolus long, slender, beginning at 4 o'clock, terminating at 1 o'clock; MA long, finger-like, hooked distally; RTA small, with 2 branches, dorsal branch directed laterally, rounded distally in lateral view, ventral apophysis truncate distally, with small, basal, thornlike projection; RTA barely reaching cymbium in ventral view (<xref ref-type="fig" rid="F34">Figs 149–150</xref>). <italic>Dimensions:</italic> Total length 6.10. Carapace length 3.00, width 3.35. Sternum length 1.60, width 1.50. Abdomen length 3.10, width 2.30. Pedipalp: Fm 0.80, Pt 0.30, Ti 0.25, Ta 0.75, total 2.10. Leg I: Fm 3.75, Pt 1.50, Ti 4.25, Mt 4.00, Ta 1.75, total 15.25. Leg II: Fm 4.50, Pt 1.65, Ti 4.00, Mt 4.50, Ta 1.75, total 16.04. Leg III: Missing. Leg IV: Fm 4.00, Pt 1.00, Ti 3.50, Mt 3.75, Ta 1.50, total 13.75.</p><p><italic>Holotype female:</italic> Color:carapace light brown with darker marks laterally and mediolaterally, very dark around eyes; sternum light yellow-orange-brown, darker around border; chelicerae brown, dusky markings anteromedially, terminating medially; maxillae light yellow-brown, lightening to white distally; labium light brown lightening distally; abdomen dorsally overall brownish-orange, darker medially, lanceolate stripe, with 3 chevrons extending laterally to darker areas, occurring in the upper 1/3rd of the abdomen, the middle, and the lower 1/3rd, with a sinuous line posteriorly, festoon prominent; ventrally dusky yellow-grey, no markings; legs light brownish-orange, darkening distally, annulations prominent, black streak on anterolateral face of femora I and II. Carapace: 0.90 times longer than broad; fovea longitudinal, broad, very shallow. Eyes:AER nearly straight; PER slightly recurved; PME larger than AME, PLE largest, ALE smallest; eye diameters, AME 0.13, ALE 0.03, PME 0.20, PLE 0.35; interdistances AME-PME 0.03, PME-ALE 0.13, ALE-PLE 0.38. PME-PME 0.98. ALE-ALE 1.68; ocular quadrangle AME-AME 0.38, PLE-PLE 1.75; clypeus 0.09 high. Mouthparts:chelicerae with a few stout setae medially and anteriorly; maxillae longer than broad, with tuft of conspicuous setae distally; labium distally rounded. Sternum:as long as broad, posteriorly indented. Legs:leg I only slightly shorter than legs II, III and IV; leg formula 3241; scopulae present on all 4 tarsi and metatarsi and tibiae I and II; tarsi I-IV with strong claw tufts; pr claw per foot slightly toothed; spination: leg I, Fm pr 1–1–0, d 1–1–1, rl 1–1–1; Ti d 0, v 2–2–2; Mt v 2–2; leg II, Fm pr 1–0–0, d 1–1–1, rl 1–0–1; Ti v 2–2–2; Mt v 2–2; leg III, Fm pr 1–0–0, d 1–1–1, rl 1–1–1; Ti v 2–2–0; Mt v 2–2; leg IV, Fm pr 1–0–0, d 1–1–1, rl 0–0–1; Ti v 2–2–0; Mt v 2–2. Abdomen:with terminal setal tufts. Pedipalp:claw with 8 teeth. Epigyne:median field large nearly heart-shaped opening, genital openings occurring at posterior margin of ‘heart', epigynal pockets absent; internally, spermathecae huge, very heavily sclerotized, with 2 pair of coiled ducts locatedterminally, fertilization ducts located posteriorly, directed anteriorly, posterodorsal fold absent (<xref ref-type="fig" rid="F34">Figs 147–148</xref>). <italic>Dimensions:</italic> Total length 6.60. Carapace length 3.10, width 3.45. Sternum length 1.75, width 1.75. Abdomen length 3.50, width 3.00. Pedipalp: Fm 0.70, Pt 0.25, Ti 0.30, Ta 1.00, total 2.25. Leg I: Fm 3.50, Pt 1.50, Ti 3.00, Mt 2.60, Ta 1.00, total 11.60. Leg II: Fm 4.00, Pt 1.60, Ti 3.50, Mt 2.00, Ta 1.00, total 12.10. Leg III: Fm 4.00, Pt 1.50, Ti 3.00, Mt 2.90, Ta 1.90, total 13.30. Leg IV: Fm 3.90, Pt 1.00, Ti 3.00, Mt 2.80, Ta 1.00, total 11.70.<!--PageBreak--></p></tp:treatment-sec><tp:treatment-sec sec-type="Natural history"><title>Natural history.</title><p>This species has been found under bark, under debris on the ground, under rocks, in the bases of tropical plants, on buildings, fences, and tree trunks at night (<xref ref-type="fig" rid="F40">Figs 192</xref>, <xref ref-type="fig" rid="F42">205</xref>). The female guards the white, disc-shaped egg sac (<xref ref-type="fig" rid="F40">Fig. 193</xref>).</p></tp:treatment-sec><tp:treatment-sec sec-type="Distribution"><title>Distribution.</title><p>Found in the northern Lesser Antilles on the islands of Anguilla, St. Maarten, and Saba (<xref ref-type="fig" rid="F9">Map 9</xref>).</p></tp:treatment-sec><tp:treatment-sec><!--Section generated to contain objects referenced in tp:taxon-treatment.--><fig id="F34" position="float" orientation="portrait"><label>Figures 145–152.</label><caption><p>Copulatory organs of <italic><tp:taxon-name>Selenops kalinago</tp:taxon-name></italic> sp. n. male from north side of Silver Hills, Montserrat (EME sel_772) <bold>145–146</bold> <italic><tp:taxon-name>Selenops souliga</tp:taxon-name></italic> sp. n. holotype female from Emilio Wilson Estate, St. Maarten (EME sel_711) <bold>147–148</bold> allotype male from southeast side of island, trail from Back Bay to Geneve Bay, St. Maarten (EME sel_119) <bold>149–150</bold> <italic><tp:taxon-name>Selenops bani</tp:taxon-name></italic> Alayón-García female from Lago Enriquillo, El Azufrada, La Descubierta, Independencia, Dominican Republic (EME sel_190) <bold>151–152, 145, 149</bold> left pedipalp, ventral view, <bold>146, 150</bold> left pedipalp, retrolateral view <bold>147, 151</bold> epigyne, ventral view <bold>148, 152</bold> spermathecae, dorsal view. Scale bar = 0.50 mm.</p></caption><graphic xmlns:xlink="http://www.w3.org/1999/xlink" xlink:href="ZooKeys-105-001-g034.jpg" position="float" orientation="portrait" xlink:type="simple"/></fig><fig id="F40" position="float" orientation="portrait"><label>Figures 189–194.</label><caption><p>Habitats and natural history of some <italic><tp:taxon-name>Selenops</tp:taxon-name></italic> species. <bold>189</bold> <italic><tp:taxon-name>Selenops insularis</tp:taxon-name></italic> Keyserling, Laguna Kiani, Vieques, Puerto Rico <bold>190</bold> <italic><tp:taxon-name>Selenops baweka</tp:taxon-name></italic> sp. n. adult male on the trunk of a tamarind tree, Turtle Cove, Providenciales, Turks and Caicos Islands <bold>191</bold> <italic><tp:taxon-name>Selenops kalinago</tp:taxon-name></italic> sp. n. on tree trunk, Silver Hills, Montserrat. Note striped legs and how the legs darken distally <bold>192</bold> <italic><tp:taxon-name>Selenops souliga</tp:taxon-name></italic> sp. n., Back Bay, St. Maarten, between the leaves of a plant <bold>193</bold> <italic><tp:taxon-name>Selenops souliga</tp:taxon-name></italic> sp. n. adult female guarding her flat white egg sac inside of a folded palm frond, Anguilla <bold>194</bold> <italic><tp:taxon-name>Selenops simius</tp:taxon-name></italic> Muma, on a limestone rock at night, Cayman Brac, Cayman Islands.</p></caption><graphic xmlns:xlink="http://www.w3.org/1999/xlink" xlink:href="ZooKeys-105-001-g040.jpg" position="float" orientation="portrait" xlink:type="simple"/></fig><fig id="F42" position="float" orientation="portrait"><label>Figures 201–206.</label><caption><p>Habitats and natural history of some <italic><tp:taxon-name>Selenops</tp:taxon-name></italic> species. <bold>201</bold> Dry thornscrub and rocky wash where <italic><tp:taxon-name>Selenops bifurcatus</tp:taxon-name></italic> Banks was extremely common, Zacatan, Guatemala <bold>202</bold> Pine/fern habitat, Abaco, Bahamas where <italic><tp:taxon-name>Selenops aissus</tp:taxon-name></italic> Walckenaer can be found <bold>203</bold> Dry forest habitat around Laguna Oviedo, Pedernales, Dominican Republic. The species <italic><tp:taxon-name>Selenops oviedo</tp:taxon-name></italic> sp. n. can be found underneath the rocks <bold>204</bold> Thornscrub habitat, Shirley's Heights Lookout, Antigua, where <italic><tp:taxon-name>Selenops kalinago</tp:taxon-name></italic> sp. n. can be found under bark <bold>205</bold> Blowing Point, Anguilla, where <italic><tp:taxon-name>Selenops souliga</tp:taxon-name></italic> sp. n. can be found under limestone rocks in the thornscrub habitat <bold>206</bold> Coastal thornscrub habitat, El Morro, Dominican Republic. <italic><tp:taxon-name>Selenops insularis</tp:taxon-name></italic> Keyserling can be found under the bark of trees, while <italic><tp:taxon-name>Selenops morro</tp:taxon-name></italic> sp. n. is more common under rocks.</p></caption><graphic xmlns:xlink="http://www.w3.org/1999/xlink" xlink:href="ZooKeys-105-001-g042.jpg" position="float" orientation="portrait" xlink:type="simple"/></fig><fig id="F9" position="float" orientation="portrait"><label>Map 9.</label><caption><p>Map of the northern Caribbean (insets) showing the distribution of three species of <italic><tp:taxon-name>Selenops</tp:taxon-name></italic> in the region, <italic><tp:taxon-name>Selenops lindborgi</tp:taxon-name></italic> Petrunkevitch (white diamonds), <italic><tp:taxon-name>Selenops souliga</tp:taxon-name></italic> sp. n. (black circles) , and Selenops amona (ital.) sp. n. (white circles). Due to the large difference in scale of the different islands, there are two insets. (Inset 1: GI=Great Inagua, DR=Dominican Republic, PR=Puerto Rico (Inset 2: SKN=St. Kitts and Nevis).</p></caption><graphic xmlns:xlink="http://www.w3.org/1999/xlink" xlink:href="ZooKeys-105-001-g009.jpg" position="float" orientation="portrait" xlink:type="simple"/></fig></tp:treatment-sec></tp:taxon-treatment>
