# Supplementary material for: A revision of the spider genus Selenops Latreille, 1819 (Arachnida, Araneae, Selenopidae) in North America, Central America and the Caribbean
Source: Zookeys. 2011 Jun 14;(105):1–182. doi: 10.3897/zookeys.105.724 (PMC3131050; doi:10.3897/zookeys.105.724)
Supplement: XML Treatment for Selenops bani [file zookeys.105.724-treatment52.xml]

<!DOCTYPE tp:taxon-treatment
  PUBLIC "-//TaxonX//DTD Taxonomic Treatment Publishing DTD v0 20100105//EN" "tax-treatment-NSO.dtd">
<tp:taxon-treatment xmlns:tp="http://www.plazi.org/taxpub"><tp:treatment-meta><mixed-citation publication-type="journal"><person-group><name><surname>Crews</surname><given-names>Sarah C.</given-names></name></person-group><article-title>A revision of the spider genus <italic>Selenops</italic> Latreille, 1819 (Arachnida, Araneae, Selenopidae) in North America, Central America and the Caribbean</article-title><source>Zookeys</source><day>14</day><month>6</month><year>2011</year><volume>2011</volume><issue>105</issue><fpage>1</fpage><lpage>182</lpage><pub-id pub-id-type="doi">10.3897/zookeys.105.724</pub-id></mixed-citation></tp:treatment-meta><tp:nomenclature><tp:taxon-name>
                        <tp:taxon-name-part taxon-name-part-type="genus">Selenops</tp:taxon-name-part>
                        <tp:taxon-name-part taxon-name-part-type="species">bani</tp:taxon-name-part>
                        <object-id xmlns:xlink="http://www.w3.org/1999/xlink" xlink:type="simple">http://species-id.net/wiki/Selenops_bani</object-id>
                    </tp:taxon-name><tp:taxon-authority>Alayón-García, 1992</tp:taxon-authority><xref ref-type="fig" rid="F34">Figs 151</xref><xref ref-type="fig" rid="F35">154</xref><xref ref-type="fig" rid="F13">Map 13</xref><tp:nomenclature-citation-list><tp:nomenclature-citation><tp:taxon-name>Selenops bani</tp:taxon-name><comment><xref ref-type="bibr" rid="B1">Alayón-García 1992</xref>: 5, Fig. 4 A-B (♀, not examiend).</comment></tp:nomenclature-citation></tp:nomenclature-citation-list></tp:nomenclature><tp:treatment-sec sec-type="Type material"><title>Type material.</title><p>Holotype female: La Laguna, carretera Baní-Manaclar, km 6.5, Peravia, Dominican Republic (IES), not examined.</p></tp:treatment-sec><tp:treatment-sec sec-type="Other material examined"><title>Other material examined.</title><p><abbrev xmlns:xlink="http://www.w3.org/1999/xlink" xlink:type="simple">DOMINICAN REPUBLIC: Independencia:<def><p> La Descubierta, El Azufrada, north side of Lago Enriquillo, <named-content content-type="dwc:verbatimCoordinates" xlink:type="simple">18°33.751'N, 71°41.853'W</named-content>, -15 m, 26.XI.2004, S. Crews under rocks along trail to lake, SCC04_084, 2♂, 1♀ (EME sel_188, 190, MNHNSD sel_189).</p></def></abbrev></p></tp:treatment-sec><tp:treatment-sec sec-type="Diagnosis"><title>Diagnosis.</title><p>Females can be separated from other species by the squarish lateral lobes, the sinuous opening which extends the width of the epigynal plate, and the internal genitalic structures; the sperm ducts and spermathecae are very small and simple (<xref ref-type="fig" rid="F34">Figs 151–152</xref>). Males can be distinguished from other species by the c-shaped distal end of the conductor and the ventrally projecting large MA (<xref ref-type="fig" rid="F35">Figs 153–154</xref>).</p></tp:treatment-sec><tp:treatment-sec sec-type="Description"><title>Description.</title><p><italic>Male (sel_188):</italic> Color: carapace light yellowish, slightly darker laterally and medially; sternum pale yellow; chelicerae uniformly light yellow; maxillae pale yellow; labium dusky yellow, lightening distally; abdomen dorsally grey-yellow with some darker flecks; ventrally pale yellow, no markings; legs light yellow, all segments with faint annulations. Carapace:0.91 times longer than broad. Eyes:AER nearly straight; PER recurved; PME larger than AME, PLE largest, ALE smallest; eye diameters, AME 0.08, ALE 0.03, PME 0.18, PLE 0.26; interdistances AME-PME 0.03, PME-ALE 0.08, ALE-PLE 0.23. PME-PME 0.65. ALE-ALE 1.20; ocular quadrangle AME-AME 0.20, PLE-PLE 1.20; clypeus 0.04 high. Mouthparts:chelicerae with a few stout setae medially and anteriorly; maxillae longer than broad, with tuft of conspicuous setae distally; labium distally rounded. Sternum:1.10 times longer than broad, posteriorly indented. Legs:Leg I only slightly shorter than legs II, III and IV; leg formula 3241; present on distal end of all 4 tarsi; tarsi I-IV with strong claw tufts; pr claw per foot slightly toothed; spination: leg I, Fm pr 1–1–1, d 1–1–1, rl 1–1–1; Ti d 1–1–0, pr 1–0–1, rl 1–0–1, v 2–2–2–2; Mt v 2–2; leg II, Fm pr 1–1–1, d 1–1–1, rl 1–1–1; Ti pr 1–0–1, d 1–1–0, rl 1–0–1, v 2–2–2; Mt v 2–2; leg III, Fm pr 1–1–1, d 1–1–1, rl 1–1–1; Ti pr 1–1–0, d 1–0–0, rl 1–1–0, v 2–2–0; Mt pr 1–1–0, d 0, rl 1–0–0, v 2–2–1; leg IV, Fm pr 1–1–0, d 1–1–1, rl 1–1–1; Ti pr 0–0–1, v 2–2–0, rl 1–1–1; Mt pr 1–1–0, rl 1–0–0, v 1–2–2. Abdomen:without terminal setal tufts. Pedipalp:Fm spination pr 0–0–1, d 0–1–2, rl 0–0–1; cymbium oval in ventral view, truncate posterolat<!--PageBreak-->erally; conductor curves laterally around side of bulb, tip folded, sinuous, slightly c-shaped, not pointed, projects ventrally; embolus short with, a thickened base, slightly curved, tapered to point, beginning at 6 o'clock, terminating at 11 o'clock, not curving around edge of cymbium, but more medially; MA stout, with blunt hook on triangular base located at 3 o'clock, projecting ventrally; tibial apophyses barely reach cymbium in ventral view, both short, quadrangular, blunt (<xref ref-type="fig" rid="F35">Figs 153–154</xref>). <italic>Dimensions:</italic> Total length 4.23. Carapace length 2.13, width 2.33. Sternum length 1.10, width 1.00 Abdomen length 2.10, width 1.93. Pedipalp: Fm 0.50, Pt 0.25, Ti 0.30, Ta 0.75, total 1.80. Leg I: Fm 3.50, Pt 0.75, Ti 3.60, Mt 3.60, Ta 1.60, total 13.05. Leg II: Fm 4.00, Pt 1.00, Ti 2.75, Mt 4.00, Ta 1.75, total 13.50. Leg III: Fm 4.00, Pt 0.75, Ti 3.75, Mt 3.80, Ta 1.50, total 13.80. Leg IV: Fm 4.00, Pt 0.75, Ti 3.30, Mt 3.75, Ta 1.60, total 13.40.</p><p><italic>Female (sel_190):</italic> Color:carapace brown-yellow with darker marks medially and laterally, more grey in life; sternum dusky yellow, darker around border; chelicerae brown, darker laterally; maxillae light yellow-brown, lightening to white distally; labium dusky yellow, lightening distally; abdomen dorsally grey-tan with a yellowish tinge, darker medially; ventrally dusky grey with no markings; legs light yellow, all segments with faint annulations. Carapace: 0.73 times longer than broad. Eyes:anterior eye row nearly straight; posterior eye row recurved; PME larger than AME, PLE largest, ALE smallest; eye diameters, AME 0.08, ALE 0.05, PME 0.28, PLE 0.30; interdistances AME-PME 0.03, PME-ALE 0.15, ALE-PLE 0.30. PME-PME 0.85 mm. ALE-ALE 1.45; ocular quadrangle AME-AME 0.25, PLE-PLE 1.63; clypeus 0.03 high. Mouthparts:Chelicerae with stout setae medially and anteriorly; maxillae longer than broad, with tuft of conspicuous setae distally; labium distally rounded. Sternum:0.83 times longer than broad, posteriorly indented. Legs:Leg I only slightly shorter than legs II, III and IV; leg formula 2431; legs I and II with tarsal and metatarsal scopulae; tarsus I-IV with strong claw tufts; pr claw per foot slightly toothed; spination: leg I, Fm pr 0–1–1, d 1–1–1, rl 1–1–0; Ti v 2–2–2; Mt v 2–2; leg II, Fm pr 0–0–1, d 1–1–1, rl 1–0–0; Ti v 2–2–2; Mt v 2–2; leg III, Fm pr 1–0–1, d 1–1–1, rl 1–0–0; Ti v 2–2–0; Mt v 2–2; leg IV, Fm pr 0, d 1–1–1, rl 1–0–0; Ti v 2–2–0; Mt v 2–2. Abdomen:Without terminal setal tufts. Pedipalp:Claw with 7 teeth. Epigyne:epigynal plate wider than long; lateral lobes rectangular, partially fused, slightly sinuous anteriorly, with genital openings located medially located medially; internally, very simple, small spermathecae located laterally, connected by long narrow ducts, fertilization ducts located posteriorly, directed laterally, posterodorsal fold absent (<xref ref-type="fig" rid="F34">Figs 151–152</xref>). <italic>Dimensions:</italic> Total length 5.08. Carapace length 2.40, width 3.28. Sternum length 1.25, width 1.50. Abdomen length 2.68, width 2.50. Pedipalp: Fm 0.60, Pt 0.30, Ti 0.35, Ta 0.75, total 2.00. Leg I: Fm 2.80, Pt 0.80, Ti 2.00, Mt 1.90, Ta 1.00, total 8.50. Leg II: Fm 3.20, Pt 1.10, Ti 2.60, Mt 2.00, Ta 1.00, total 9.90. Leg III: Fm 2.20, Pt 1.00, Ti 2.65, Mt 2.10, Ta 0.90, total 8.85. Leg IV: Fm 3.00, Pt 0.80, Ti 2.50, Mt 2.20, Ta 0.8, total 9.30.</p></tp:treatment-sec><tp:treatment-sec sec-type="Remarks"><title>Remarks.</title><p>The leg formulae are different than those given by <xref ref-type="bibr" rid="B1">Alayón-García (1992)</xref>. This is likely due to variation, and thus attests to the problem with using leg formulae for classification purposes in this genus. This species appears to be most similar to the Cuban endemic, <italic><tp:taxon-name>Selenops vinalesi,</tp:taxon-name></italic> along with <italic><tp:taxon-name>Selenops alemani</tp:taxon-name></italic>, <italic><tp:taxon-name>Selenops submaculosus</tp:taxon-name></italic>, <italic><tp:taxon-name>Selenops simius</tp:taxon-name></italic>, and <italic><tp:taxon-name>Selenops morro</tp:taxon-name></italic> sp. n., the latter being the only species of the aforementioned that occurs on Hispaniola.<!--PageBreak--></p></tp:treatment-sec><tp:treatment-sec sec-type="Natural history"><title>Natural history.</title><p>Collected from under rocks in dry forests.</p></tp:treatment-sec><tp:treatment-sec sec-type="Distribution"><title>Distribution.</title><p>Known only from the Dominican Republic on the island of Hispaniola (<xref ref-type="fig" rid="F13">Map 13</xref>).</p></tp:treatment-sec><tp:treatment-sec><!--Section generated to contain objects referenced in tp:taxon-treatment.--><fig id="F34" position="float" orientation="portrait"><label>Figures 145–152.</label><caption><p>Copulatory organs of <italic><tp:taxon-name>Selenops kalinago</tp:taxon-name></italic> sp. n. male from north side of Silver Hills, Montserrat (EME sel_772) <bold>145–146</bold> <italic><tp:taxon-name>Selenops souliga</tp:taxon-name></italic> sp. n. holotype female from Emilio Wilson Estate, St. Maarten (EME sel_711) <bold>147–148</bold> allotype male from southeast side of island, trail from Back Bay to Geneve Bay, St. Maarten (EME sel_119) <bold>149–150</bold> <italic><tp:taxon-name>Selenops bani</tp:taxon-name></italic> Alayón-García female from Lago Enriquillo, El Azufrada, La Descubierta, Independencia, Dominican Republic (EME sel_190) <bold>151–152, 145, 149</bold> left pedipalp, ventral view, <bold>146, 150</bold> left pedipalp, retrolateral view <bold>147, 151</bold> epigyne, ventral view <bold>148, 152</bold> spermathecae, dorsal view. Scale bar = 0.50 mm.</p></caption><graphic xmlns:xlink="http://www.w3.org/1999/xlink" xlink:href="ZooKeys-105-001-g034.jpg" position="float" orientation="portrait" xlink:type="simple"/></fig><fig id="F35" position="float" orientation="portrait"><label>Figures 153–160.</label><caption><p>Copulatory organs of <italic><tp:taxon-name>Selenops bani</tp:taxon-name></italic> Alayón-García male from Lago Enriquillo, El Azufrada, La Descubierta, Independencia, Dominican Republic (EME sel_188) <bold>153–154</bold> <italic><tp:taxon-name>Selenops pensilis</tp:taxon-name></italic> Muma holotype female from Grand'Anse, Haiti (MCZ) <bold>155–156</bold> <italic><tp:taxon-name>Selenops enriquillo</tp:taxon-name></italic> sp. n. holotype female from El Azufrada, La Descubierta, Lago Enriquillo, Prov. Independencia, Dominican Republic (EME sel_182) <bold>157–158</bold> male from Isla Cabrito, Lago Enriquillo, Dominican Republic (MNHNSD) <bold>159–160, 153, 159</bold> left pedipalp, ventral view <bold>154, 160</bold> left pedipalp, retrolateral view <bold>155, 157</bold> epigyne, ventral view <bold>156, 158</bold> spermathecae, dorsal view. Scale bar = 0.50 mm.</p></caption><graphic xmlns:xlink="http://www.w3.org/1999/xlink" xlink:href="ZooKeys-105-001-g035.jpg" position="float" orientation="portrait" xlink:type="simple"/></fig><fig id="F13" position="float" orientation="portrait"><label>Map 13.</label><caption><p>Map of Hispaniola (inset) showing the distribution of endemic <italic><tp:taxon-name>Selenops</tp:taxon-name></italic> species, <italic><tp:taxon-name>Selenops marcanoi</tp:taxon-name></italic> Alayón-García (white circles), <italic><tp:taxon-name>Selenops bocacanadensis</tp:taxon-name></italic> sp. n. (black circles), <italic><tp:taxon-name>Selenops oviedo</tp:taxon-name></italic> sp. n. (white squares), <italic><tp:taxon-name>Selenops duan</tp:taxon-name></italic> sp. n. (black square), <italic><tp:taxon-name>Selenops denia</tp:taxon-name></italic> sp. n. (white triangles), <italic><tp:taxon-name>Selenops guerrero</tp:taxon-name></italic> sp. n. (black triangle), <italic><tp:taxon-name>Selenops bani</tp:taxon-name></italic> Alayón-García (white Xs), <italic><tp:taxon-name>Selenops pensilis</tp:taxon-name></italic> Muma (white hexagons), <italic><tp:taxon-name>Selenops enriquillo</tp:taxon-name></italic> sp. n. (black hexagons), <italic><tp:taxon-name>Selenops phaselus</tp:taxon-name></italic> Muma (white stars), and <italic><tp:taxon-name>Selenops morro</tp:taxon-name></italic> sp. n. (black star).</p></caption><graphic xmlns:xlink="http://www.w3.org/1999/xlink" xlink:href="ZooKeys-105-001-g013.jpg" position="float" orientation="portrait" xlink:type="simple"/></fig></tp:treatment-sec><ref-list><ref id="B1"><mixed-citation xmlns:xlink="http://www.w3.org/1999/xlink" xlink:type="simple"><person-group><name name-style="western"><surname>Alayón-García</surname><given-names>G</given-names></name></person-group> (<year>1992</year>)<article-title> La familia Selenopidae (Arachnida: Araneae) en República Dominicana.</article-title><source>Poeyana</source><volume>419</volume>:<fpage>1</fpage>-<lpage>10</lpage>.</mixed-citation></ref></ref-list></tp:taxon-treatment>
