# Supplementary material for: A revision of the spider genus Selenops Latreille, 1819 (Arachnida, Araneae, Selenopidae) in North America, Central America and the Caribbean
Source: Zookeys. 2011 Jun 14;(105):1–182. doi: 10.3897/zookeys.105.724 (PMC3131050; doi:10.3897/zookeys.105.724)
Supplement: XML Treatment for Selenops pensilis [file zookeys.105.724-treatment53.xml]

<!DOCTYPE tp:taxon-treatment
  PUBLIC "-//TaxonX//DTD Taxonomic Treatment Publishing DTD v0 20100105//EN" "tax-treatment-NSO.dtd">
<tp:taxon-treatment xmlns:tp="http://www.plazi.org/taxpub"><tp:treatment-meta><mixed-citation publication-type="journal"><person-group><name><surname>Crews</surname><given-names>Sarah C.</given-names></name></person-group><article-title>A revision of the spider genus <italic>Selenops</italic> Latreille, 1819 (Arachnida, Araneae, Selenopidae) in North America, Central America and the Caribbean</article-title><source>Zookeys</source><day>14</day><month>6</month><year>2011</year><volume>2011</volume><issue>105</issue><fpage>1</fpage><lpage>182</lpage><pub-id pub-id-type="doi">10.3897/zookeys.105.724</pub-id></mixed-citation></tp:treatment-meta><tp:nomenclature><tp:taxon-name>
                        <tp:taxon-name-part taxon-name-part-type="genus">Selenops</tp:taxon-name-part>
                        <tp:taxon-name-part taxon-name-part-type="species">pensilis</tp:taxon-name-part>
                        <object-id xmlns:xlink="http://www.w3.org/1999/xlink" xlink:type="simple">http://species-id.net/wiki/Selenops_pensilis</object-id>
                    </tp:taxon-name><tp:taxon-authority>Muma, 1953</tp:taxon-authority><xref ref-type="fig" rid="F35">Figs 155–156</xref><xref ref-type="fig" rid="F13">Map 13</xref><tp:nomenclature-citation-list><tp:nomenclature-citation><tp:taxon-name>Selenops pensilis</tp:taxon-name><comment><xref ref-type="bibr" rid="B41">Muma 1953</xref>: 42, Fig. 73 (♀, examined).</comment></tp:nomenclature-citation><tp:nomenclature-citation><tp:taxon-name>Selenops pensilis</tp:taxon-name><comment>:<xref ref-type="bibr" rid="B1">Alayón-García 1992</xref>: 2, Fig. 2 (♀).</comment></tp:nomenclature-citation></tp:nomenclature-citation-list></tp:nomenclature><tp:treatment-sec sec-type="Type material"><title>Type material.</title><p>Holotype female: Grand'Anse, Haiti, Uhler (MCZ, examined).</p></tp:treatment-sec><tp:treatment-sec sec-type="Other material examined"><title>Other material examined.</title><p><abbrev xmlns:xlink="http://www.w3.org/1999/xlink" xlink:type="simple">DOMINICAN REPUBLIC: La Altagracia:<def><p> along 4–5 km S caseta Gran Chorra, near Palmilla, 5.V.1992, 1♀ (MNHNSD); Punta Cana, Punta Cana Resort, 5-8 July 2006, sea level, S. Crews, under rock on egg sac, 1♀ (EME sel_528).</p></def></abbrev></p></tp:treatment-sec><tp:treatment-sec sec-type="Diagnosis"><title>Diagnosis.</title><p>Though very similar to <italic><tp:taxon-name>Selenops enriquillo</tp:taxon-name></italic> sp. n., the genital openings and median field are more posterior on the epigynal plate. Internally, the ducts and posterodorsal fold are shaped differently (<xref ref-type="fig" rid="F35">Figs 155–156</xref>). Males unknown.</p></tp:treatment-sec><tp:treatment-sec sec-type="Remarks"><title>Remarks.</title><p>This species is closely related to <italic><tp:taxon-name>Selenops enriquillo</tp:taxon-name></italic> sp. n. It differs in genitalic details and molecular genetic makeup. As the specimens from <xref ref-type="bibr" rid="B1">Alayón-García (1992)</xref> were unable to be examined, it is unclear if he was referring to <italic><tp:taxon-name>Selenops pensilis</tp:taxon-name></italic> or <italic><tp:taxon-name>Selenops enriquillo</tp:taxon-name></italic> sp. n.</p></tp:treatment-sec><tp:treatment-sec sec-type="Description"><title>Description.</title><p><italic>Holotype female:</italic> Color:carapace (holotype) in bad shape, orange-brown (recent) light brown, duskier markings medially, on edges of cephalic region, 1 dark spot on each side of cephalic region; sternum light yellow-orange-brown, darker around border; chelicerae brown, dusky markings anteromedially terminating halfway down the length of chelicerae; maxillae light orange-brown, dark on outer distal edge, white on inner distal edge; labium brown, lightening distally; abdomen dorsally yellow-grey, medial lanceolate stripe, slightly faded, border only represented by dots, chevron near the end of stripe, festoon present; ventrally cream-colored, dark laterally and posteriorly; legs pale yellow-brown, darkening distally, annulations prominent, long stripe on anterolateral faces of femora, anterior and retrolateral faces of tibia and metatarsus of leg III. Carapace 0.91 times longer than broad; fovea longitudinal, broad, very shallow. Eyes:AER nearly straight; PER recurved; PME larger than AME, PLE largest, ALE smallest; eye diameters, AME 0.23, ALE 0.10, PME 0.33, PLE 0.40; interdistances AME-PME 0.03, PME-ALE 0.20, ALE-PLE 0.36. PME-PME 1.13. ALE-ALE 2.05; ocular quadrangle AME-AME 0.48, PLE-PLE 2.18; clypeus 0.11 high. Mouthparts:chelicerae with stout setae medially and anteriorly; maxillae longer than broad, with tuft of conspicuous setae distally; labium distally rounded. Sternum:0.76 times longer than broad, posteriorly indented. Legs:leg I only slightly shorter than II and III; leg formula 4321 <!--PageBreak-->(Muma, 1953); scopulae present on all 4 tarsi and metatarsi and tibiae I and II; tarsi I-IV with strong claw tufts; pr claw per foot slightly toothed; spination: leg I, Fm pr 1–1–0, d 1–1–1, rl 1–1–1; Ti d 0, v 2–2–2; Mt v 2–2; leg II, Fm pr 1–1–0, d 1–1–1, rl 1–1–1; Ti v 2–2–2; Mt v 2–2; leg III, Fm pr 1–1–0, d 1–1–1, rl 1–1–1; Ti v 2–2–0; Mt v 2–2. Abdomen:with terminal setal tufts. Pedipalp:claw with 8 teeth. Copulatory organs:median field U-shaped, depressd, lateral lobes distinct, medially, lobes directed posteriorly, pointed terminally, genital openings located at posterior margin of median field, epigynal pockets present; internally, highly sclerotized ducts, posterodorsal fold fused with internal ducts, small oval spermathecae and fertilization ducts located laterally (<xref ref-type="fig" rid="F35">Figs 155–156</xref>). <italic>Dimensions:</italic> Total length 9.15. Carapace length 4.43, width 4.85. Sternum length 2.50, width 1.90. Abdomen length 4.73, width 4.55. Pedipalp: Fm 1.25, Pt 0.35, Ti 0.80, Ta 1.20, total 3.60. Leg I: Fm 4.90, Pt 1.80, Ti 4.00, Mt 3.75, Ta 1.75, total 16.20. Leg II: Fm 5.00, Pt 2.00, Ti 4.60, Mt 3.75, Ta 1.75, total 17.10. Leg III: Fm 5.00, Pt 1.75, Ti 4.00, Mt 3.75, Ta 1.75, total 16.25. Leg IV: Missing.</p></tp:treatment-sec><tp:treatment-sec sec-type="Natural history"><title>Natural history.</title><p>This species has been found under rocks. The female guards the egg sac.</p></tp:treatment-sec><tp:treatment-sec sec-type="Distribution"><title>Distribution.</title><p>Endemic to the island of Hispaniola (<xref ref-type="fig" rid="F13">Map 13</xref>).</p></tp:treatment-sec><tp:treatment-sec><!--Section generated to contain objects referenced in tp:taxon-treatment.--><fig id="F35" position="float" orientation="portrait"><label>Figures 153–160.</label><caption><p>Copulatory organs of <italic><tp:taxon-name>Selenops bani</tp:taxon-name></italic> Alayón-García male from Lago Enriquillo, El Azufrada, La Descubierta, Independencia, Dominican Republic (EME sel_188) <bold>153–154</bold> <italic><tp:taxon-name>Selenops pensilis</tp:taxon-name></italic> Muma holotype female from Grand'Anse, Haiti (MCZ) <bold>155–156</bold> <italic><tp:taxon-name>Selenops enriquillo</tp:taxon-name></italic> sp. n. holotype female from El Azufrada, La Descubierta, Lago Enriquillo, Prov. Independencia, Dominican Republic (EME sel_182) <bold>157–158</bold> male from Isla Cabrito, Lago Enriquillo, Dominican Republic (MNHNSD) <bold>159–160, 153, 159</bold> left pedipalp, ventral view <bold>154, 160</bold> left pedipalp, retrolateral view <bold>155, 157</bold> epigyne, ventral view <bold>156, 158</bold> spermathecae, dorsal view. Scale bar = 0.50 mm.</p></caption><graphic xmlns:xlink="http://www.w3.org/1999/xlink" xlink:href="ZooKeys-105-001-g035.jpg" position="float" orientation="portrait" xlink:type="simple"/></fig><fig id="F13" position="float" orientation="portrait"><label>Map 13.</label><caption><p>Map of Hispaniola (inset) showing the distribution of endemic <italic><tp:taxon-name>Selenops</tp:taxon-name></italic> species, <italic><tp:taxon-name>Selenops marcanoi</tp:taxon-name></italic> Alayón-García (white circles), <italic><tp:taxon-name>Selenops bocacanadensis</tp:taxon-name></italic> sp. n. (black circles), <italic><tp:taxon-name>Selenops oviedo</tp:taxon-name></italic> sp. n. (white squares), <italic><tp:taxon-name>Selenops duan</tp:taxon-name></italic> sp. n. (black square), <italic><tp:taxon-name>Selenops denia</tp:taxon-name></italic> sp. n. (white triangles), <italic><tp:taxon-name>Selenops guerrero</tp:taxon-name></italic> sp. n. (black triangle), <italic><tp:taxon-name>Selenops bani</tp:taxon-name></italic> Alayón-García (white Xs), <italic><tp:taxon-name>Selenops pensilis</tp:taxon-name></italic> Muma (white hexagons), <italic><tp:taxon-name>Selenops enriquillo</tp:taxon-name></italic> sp. n. (black hexagons), <italic><tp:taxon-name>Selenops phaselus</tp:taxon-name></italic> Muma (white stars), and <italic><tp:taxon-name>Selenops morro</tp:taxon-name></italic> sp. n. (black star).</p></caption><graphic xmlns:xlink="http://www.w3.org/1999/xlink" xlink:href="ZooKeys-105-001-g013.jpg" position="float" orientation="portrait" xlink:type="simple"/></fig></tp:treatment-sec><ref-list><ref id="B41"><mixed-citation xmlns:xlink="http://www.w3.org/1999/xlink" xlink:type="simple"><person-group><name name-style="western"><surname>Muma</surname><given-names>MH</given-names></name></person-group> (<year>1953</year>)<article-title> A study of the spider family Selenopidae in North and Central America and the West Indies.</article-title><source>American Museum Novitates</source><volume>1619</volume>:<fpage>1</fpage>-<lpage>55</lpage>.</mixed-citation></ref><ref id="B1"><mixed-citation xmlns:xlink="http://www.w3.org/1999/xlink" xlink:type="simple"><person-group><name name-style="western"><surname>Alayón-García</surname><given-names>G</given-names></name></person-group> (<year>1992</year>)<article-title> La familia Selenopidae (Arachnida: Araneae) en República Dominicana.</article-title><source>Poeyana</source><volume>419</volume>:<fpage>1</fpage>-<lpage>10</lpage>.</mixed-citation></ref></ref-list></tp:taxon-treatment>
