# Supplementary material for: A revision of the spider genus Selenops Latreille, 1819 (Arachnida, Araneae, Selenopidae) in North America, Central America and the Caribbean
Source: Zookeys. 2011 Jun 14;(105):1–182. doi: 10.3897/zookeys.105.724 (PMC3131050; doi:10.3897/zookeys.105.724)
Supplement: XML Treatment for Selenops enriquillo [file zookeys.105.724-treatment54.xml]

<!DOCTYPE tp:taxon-treatment
  PUBLIC "-//TaxonX//DTD Taxonomic Treatment Publishing DTD v0 20100105//EN" "tax-treatment-NSO.dtd">
<tp:taxon-treatment xmlns:tp="http://www.plazi.org/taxpub"><tp:treatment-meta><mixed-citation publication-type="journal"><person-group><name><surname>Crews</surname><given-names>Sarah C.</given-names></name></person-group><article-title>A revision of the spider genus <italic>Selenops</italic> Latreille, 1819 (Arachnida, Araneae, Selenopidae) in North America, Central America and the Caribbean</article-title><source>Zookeys</source><day>14</day><month>6</month><year>2011</year><volume>2011</volume><issue>105</issue><fpage>1</fpage><lpage>182</lpage><pub-id pub-id-type="doi">10.3897/zookeys.105.724</pub-id></mixed-citation></tp:treatment-meta><tp:nomenclature><tp:taxon-name>
                        <tp:taxon-name-part taxon-name-part-type="genus">Selenops</tp:taxon-name-part>
                        <tp:taxon-name-part taxon-name-part-type="species">enriquillo</tp:taxon-name-part>
                        <object-id xmlns:xlink="http://www.w3.org/1999/xlink" xlink:type="simple">urn:lsid:zoobank.org:act:FADAB1E3-642B-4F5E-96A9-1760DA78236D</object-id>
                    		<object-id xmlns:xlink="http://www.w3.org/1999/xlink" xlink:type="simple">http://species-id.net/wiki/Selenops_enriquillo</object-id>
                    </tp:taxon-name><tp:taxon-status xmlns:xlink="http://www.w3.org/1999/xlink" xlink:type="simple">sp. n.</tp:taxon-status><xref ref-type="fig" rid="F35">Figs 157–160</xref><xref ref-type="fig" rid="F13">Map 13</xref></tp:nomenclature><tp:treatment-sec sec-type="Type material"><title>Type material.</title><p>Holotype female: El Azufrada, La Descubierta, Lago Enriquillo, Prov. Independencia, Dominican Republic, <named-content xmlns:xlink="http://www.w3.org/1999/xlink" content-type="dwc:verbatimCoordinates" xlink:type="simple">18°33.751'N, 71°41.853'W</named-content>, -15 m, 26 XI.2004, S. Crews, under rocks along trail, SCC04_084 (EME sel_182). Paratypes: Male, Isla Cabrito, Lago Enriquillo, Dominican Republic, 6.I.1982, E. Marcano (MNHNSD).</p></tp:treatment-sec><tp:treatment-sec sec-type="Other material examined"><title>Other material examined.</title><p><abbrev xmlns:xlink="http://www.w3.org/1999/xlink" xlink:type="simple">DOMINICAN REPUBLIC:<def><p> same data as the holotype, 2♀, 1 imm. (CAS sel_183, 185–186). <bold>HAITI: Jacmel:</bold> St. Cyr, <named-content content-type="dwc:verbatimCoordinates" xlink:type="simple">18°14'16.6"N, 72°31'41.2"W</named-content>, 23.XI.2006, sea level, S. Crews, on trees and wall at night, SCC06_078, 1 imm. (EME sel_661). <bold>JAMAICA: Kingston:</bold> 11.XII.1970, D.B. Denning, 1♀ (AMNH).</p></def></abbrev></p></tp:treatment-sec><tp:treatment-sec sec-type="Etymology"><title>Etymology.</title><p>The specific epithet comes from the name of the cacique Enriquillo who rebelled against the invading Spanish. It is to be treated as a noun in apposition.</p></tp:treatment-sec><tp:treatment-sec sec-type="Diagnosis"><title>Diagnosis.</title><p>This species is very similar to <italic><tp:taxon-name>Selenops pensilis</tp:taxon-name></italic>, but females can be differentiated by the depressed median field which is located more anterior than in <italic><tp:taxon-name>Selenops pensilis</tp:taxon-name></italic>, and the margin of the depression is not as rounded. Internally, the ducts are heavily sclerotized, but the posterodorsal fold is more distinct (<xref ref-type="fig" rid="F35">Figs 157–158</xref>). Males can be differentiated from other species by having a two-branched MA and a very short, straight embolus (<xref ref-type="fig" rid="F35">Fig. 159</xref>).</p></tp:treatment-sec><tp:treatment-sec sec-type="Remarks"><title>Remarks.</title><p>Although the male and female were not collected at the same time or from the exact same place, the overall similarity in habitus and the amount of collec<!--PageBreak-->ting historically accomplished from the type locality indicate these are likely the same species. There is variation in the female copulatory organs, including how far posteriorly the lateral lobes extend beyond the epigastric furrow, how far apart or close together these extensions are, and the shape of the posterodorsal fold. Although one species was taken from Kingston, Jamaica, I do not believe this species naturally occurs there.</p></tp:treatment-sec><tp:treatment-sec sec-type="Description"><title>Description.</title><p><italic>Paratype male:</italic> Color:light orange-brown; sternum pale yellow; chelicerae light orange-brown, dusky marking anteromedially continuing half the length of the chelicerae; maxillae pale yellow, lighter distally; labium pale yellow; abdomen dorsally yellow-grey, medial lanceolate stripe, slightly faded, some chevrons, white anteriorly and medially, extending laterally, festoon present; ventrally pale yellow, no markings; legs yellowish-brown, faint annulations present, dark lines on anterolateral faces of legs. Carapace: 0.87 times longer than broad; fovea longitudinal, broad, very shallow. Eyes: AER slightly recurved; PER recurved; PME larger than AME, PLE largest, ALE smallest; eye diameters, AME 0.20, ALE 0.05, PME 0.28, PLE 0.33; interdistances AME-PME 0.05, PME-ALE 0.15, ALE-PLE 0.20. PME-PME 0.98. ALE-ALE 1.68; ocular quadrangle AME-AME 0.38, PLE-PLE 1.73; clypeus 0.10 high. Mouthparts:chelicerae with stout setae medially and anteriorly; maxillae longer than broad, with tuft of conspicuous setae distally; labium distally rounded. Sternum:1.33 times longer than broad, posteriorly indented. Legs:scopulae present on distal end of all 4 tarsi; tarsi I-IV with strong claw tufts; pr claw per foot slightly toothed; spination: leg I, Fm pr 1–1–1, d 1–1–1, rl 1–1–1; Ti d 1–1–0, pr 1–0–1, rl 1–0–1, v 2–2–2; leg II, Fm pr 1–1–1, d 1–1–1, rl 1–1–1. Abdomen:with terminal setal tufts. Pedipalp:Fm, spination d 0–1–4; cymbium oval in ventral view, angled posterolaterally; conductor arising anteromedially, pointed laterally, curving laterally around edge of cymbium; embolus short, arising from round base at 7 o'clock, directed anteriorly, not curving, bladelike, terminating at 10 o'clock; MA bifid, both branches rounded distally, arising at 3 o'clock, directed ventrally; RTA reaching cymbium in ventral view, with two branches, ventral branch bifid, truncate terminally, lateral branch curved slightly ventrally, quadrangular, truncate distally (<xref ref-type="fig" rid="F35">Figs 159–160</xref>). <italic>Dimensions:</italic> Total length 8.10. Carapace length 3.55, width 4.08. Sternum length 2.00, width 1.50. Abdomen length 4.55, width 2.83. Pedipalp: Fm 1.00, Pt 0.25, Ti 0.50, Ta 1.00, total 2.75. Leg I: Fm 5.25, Pt 1.65, Ti 4.75. Leg II: Fm 5.50, Pt 1.75, Ti 5.50, Mt 5.75, Ta 2.00, total 20.50. Leg III: Fm 5.75, Pt 1.75. Leg IV: Missing.</p><p><italic>Holotype female:</italic> Color: carapace brownish-orange with lots of white setae in the cephalic region; sternum orange-brown; chelicerae orange-brown, lighter medially; maxillae light orange-brown, lightening distally; labium orange-brown; abdomen orange-brown to grey, median lanceolate stripe, duskier on edges, festoon present; ventrally grey to cream colored; legs yellow-brown, darkening distally. Carapace: 0.88 times longer than broad; fovea longitudinal, broad, shallow. Eyes: AER nearly straight; PER slightly recurved; PME larger than AME, PLE largest, ALE smallest; eye diameters, AME 0.20, ALE 0.15, PME 0.30, PLE 0.35; interdistances AME-PME 0.10, PME-ALE 0.20, ALE-PLE 0.45. PME-PME 0.60, ALE-ALE 1.50; ocular quadrangle AME-AME 0.40, PLE-PLE 1.85; clypeus 0.08 high. Mouthparts: chelicerae with stout setae medially and <!--PageBreak-->anteriorly; maxillae longer than broad, with a tuft of conspicuous setae distally; labium distally rounded. Sternum 1.33 times longer than broad, posteriorly indented. Legs: leg I missing; scopulae present on tarsi; tarsi I-IV with strong claw tufts; spination: leg II, Fm pr 1–1–0, d 1–1–1, rl 0–1–1; Ti v 2–2–2; Mt v 2–2; leg III, Fm pr 1–0–0, d 1–1–1, rl 0; Ti v 2–2–0; Mt v 2–0; leg IV, Fm pr 1–0–0, d 1–1–1, rl 0–0–1; Ti v 1–1; Mt v 2–1. Abdomen: with terminal setal tufts. Pedipalp: claw with 6 teeth. Epigyne: central depression, mostly u-shaped, slightly angular laterally, lateral lobes distinct, genital openings located at posterior margin of median depression, epigynal pockets present; internally, ducts heavily sclerotized, small oval to round spermathecae located laterally, fertilization ducts located posterolaterally, directed laterally, small posterodorsal fold present (<xref ref-type="fig" rid="F35">Figs 157–158</xref>). <italic>Dimensions:</italic> Total length 8.50. Carapace length 3.50, width 4.00. Sternum length 2.00, width, 1.50. Abdomen length 5.00, width 4.00. Pedipalp: Fm 1.20, Pt 1.00, Ti 1.00, Ta 1.20, total 4.40. Leg I: missing. Leg II: Fm 5.00, Pt 1.50, Ti 4.00, Mt 3.25, Ta 1.50, total 15.25. Leg III: Fm 5.00, Pt 1.00, Ti 3.00, Mt 3.00, Ta 1.75, total 13.75. Leg IV: Fm 5.00, Pt 1.50, Ti 3.25, Mt 3.50, Ta 1.50, total 14.75.</p></tp:treatment-sec><tp:treatment-sec sec-type="Natural history"><title>Natural history.</title><p>This species has been found under rocks and on tree trunks at night.</p></tp:treatment-sec><tp:treatment-sec sec-type="Distribution"><title>Distribution.</title><p>Endemic to Hispaniola (<xref ref-type="fig" rid="F13">Map 13</xref>).</p></tp:treatment-sec><tp:treatment-sec><!--Section generated to contain objects referenced in tp:taxon-treatment.--><fig id="F35" position="float" orientation="portrait"><label>Figures 153–160.</label><caption><p>Copulatory organs of <italic><tp:taxon-name>Selenops bani</tp:taxon-name></italic> Alayón-García male from Lago Enriquillo, El Azufrada, La Descubierta, Independencia, Dominican Republic (EME sel_188) <bold>153–154</bold> <italic><tp:taxon-name>Selenops pensilis</tp:taxon-name></italic> Muma holotype female from Grand'Anse, Haiti (MCZ) <bold>155–156</bold> <italic><tp:taxon-name>Selenops enriquillo</tp:taxon-name></italic> sp. n. holotype female from El Azufrada, La Descubierta, Lago Enriquillo, Prov. Independencia, Dominican Republic (EME sel_182) <bold>157–158</bold> male from Isla Cabrito, Lago Enriquillo, Dominican Republic (MNHNSD) <bold>159–160, 153, 159</bold> left pedipalp, ventral view <bold>154, 160</bold> left pedipalp, retrolateral view <bold>155, 157</bold> epigyne, ventral view <bold>156, 158</bold> spermathecae, dorsal view. Scale bar = 0.50 mm.</p></caption><graphic xmlns:xlink="http://www.w3.org/1999/xlink" xlink:href="ZooKeys-105-001-g035.jpg" position="float" orientation="portrait" xlink:type="simple"/></fig><fig id="F13" position="float" orientation="portrait"><label>Map 13.</label><caption><p>Map of Hispaniola (inset) showing the distribution of endemic <italic><tp:taxon-name>Selenops</tp:taxon-name></italic> species, <italic><tp:taxon-name>Selenops marcanoi</tp:taxon-name></italic> Alayón-García (white circles), <italic><tp:taxon-name>Selenops bocacanadensis</tp:taxon-name></italic> sp. n. (black circles), <italic><tp:taxon-name>Selenops oviedo</tp:taxon-name></italic> sp. n. (white squares), <italic><tp:taxon-name>Selenops duan</tp:taxon-name></italic> sp. n. (black square), <italic><tp:taxon-name>Selenops denia</tp:taxon-name></italic> sp. n. (white triangles), <italic><tp:taxon-name>Selenops guerrero</tp:taxon-name></italic> sp. n. (black triangle), <italic><tp:taxon-name>Selenops bani</tp:taxon-name></italic> Alayón-García (white Xs), <italic><tp:taxon-name>Selenops pensilis</tp:taxon-name></italic> Muma (white hexagons), <italic><tp:taxon-name>Selenops enriquillo</tp:taxon-name></italic> sp. n. (black hexagons), <italic><tp:taxon-name>Selenops phaselus</tp:taxon-name></italic> Muma (white stars), and <italic><tp:taxon-name>Selenops morro</tp:taxon-name></italic> sp. n. (black star).</p></caption><graphic xmlns:xlink="http://www.w3.org/1999/xlink" xlink:href="ZooKeys-105-001-g013.jpg" position="float" orientation="portrait" xlink:type="simple"/></fig></tp:treatment-sec></tp:taxon-treatment>
