# Supplementary material for: A revision of the spider genus Selenops Latreille, 1819 (Arachnida, Araneae, Selenopidae) in North America, Central America and the Caribbean
Source: Zookeys. 2011 Jun 14;(105):1–182. doi: 10.3897/zookeys.105.724 (PMC3131050; doi:10.3897/zookeys.105.724)
Supplement: XML Treatment for Selenops simius [file zookeys.105.724-treatment57.xml]

<!DOCTYPE tp:taxon-treatment
  PUBLIC "-//TaxonX//DTD Taxonomic Treatment Publishing DTD v0 20100105//EN" "tax-treatment-NSO.dtd">
<tp:taxon-treatment xmlns:tp="http://www.plazi.org/taxpub"><tp:treatment-meta><mixed-citation publication-type="journal"><person-group><name><surname>Crews</surname><given-names>Sarah C.</given-names></name></person-group><article-title>A revision of the spider genus <italic>Selenops</italic> Latreille, 1819 (Arachnida, Araneae, Selenopidae) in North America, Central America and the Caribbean</article-title><source>Zookeys</source><day>14</day><month>6</month><year>2011</year><volume>2011</volume><issue>105</issue><fpage>1</fpage><lpage>182</lpage><pub-id pub-id-type="doi">10.3897/zookeys.105.724</pub-id></mixed-citation></tp:treatment-meta><tp:nomenclature><tp:taxon-name>
                        <tp:taxon-name-part taxon-name-part-type="genus">Selenops</tp:taxon-name-part>
                        <tp:taxon-name-part taxon-name-part-type="species">simius</tp:taxon-name-part>
                        <object-id xmlns:xlink="http://www.w3.org/1999/xlink" xlink:type="simple">http://species-id.net/wiki/Selenops_simius</object-id>
                    </tp:taxon-name><tp:taxon-authority>Muma, 1953</tp:taxon-authority><xref ref-type="fig" rid="F37">Figs 169–172</xref><xref ref-type="fig" rid="F40">194</xref><xref ref-type="fig" rid="F10">Map 10</xref><tp:nomenclature-citation-list><tp:nomenclature-citation><tp:taxon-name>Selenops simius</tp:taxon-name><comment><xref ref-type="bibr" rid="B41">Muma 1953</xref>: 27, Figs 46–48 (♂, ♀, examined).</comment></tp:nomenclature-citation><tp:nomenclature-citation><tp:taxon-name>Selenops simius</tp:taxon-name><comment>:<xref ref-type="bibr" rid="B4">Alayón-García 2005</xref>: 21, Figs 12–15 (♂, ♀).</comment></tp:nomenclature-citation></tp:nomenclature-citation-list></tp:nomenclature><tp:treatment-sec sec-type="Type material"><title>Type material.</title><p>Holotype male: South Bimini Island, Bahamas, V.1951, W. Gertsch, M.A. Cazier (AMNH, examined). Paratypes: Female, same data as holotype (AMNH, examined).</p></tp:treatment-sec><tp:treatment-sec sec-type="Other material examined"><title>Other material examined.</title><p><abbrev xmlns:xlink="http://www.w3.org/1999/xlink" xlink:type="simple">BAHAMAS: South Bimini:<def><p> 2-9.VIII.1951, C.,P. Vaurie, 1♀, 1♂ (AMNH). <bold>Rum Cay:</bold> Port Nelson, 15.III.1953, Hayden, Rabb, Giovannoli, 1♂ (AMNH). <bold>CAYMAN ISLANDS: Cayman Brac:</bold> National Trust House off West End Road, mass grave site, <named-content content-type="dwc:verbatimCoordinates" xlink:type="simple">19°42.019'N, 79°52.084'W</named-content>, ~2', 3.X.2004, S. Crews, on rocks, trees at night, SCC04_025, 1♀, 2♂, 3 imm. (EME sel_023-028). <bold>Grand Cayman:</bold> Queen Elizabeth II Botanic Park, vic. iguana pens, <named-content content-type="dwc:verbatimCoordinates" xlink:type="simple">19°19.042'N, 81°10.087'W</named-content>, ~6 m, 2.X.2004, S. Crews, under bark, rocks, SCC04_022, 4 imm. (EME sel_046, 066-067, 080). <bold>Little Cayman:</bold> road across the street from Pirate's Point, <named-content content-type="dwc:verbatimCoordinates" xlink:type="simple">19°39.754'N, 80°06.032'W</named-content>, 3.X.2004, S. Crews, under fallen palm frond at base of trunk, SCC04_023, 1♀ (CAS sel_022).</p></def></abbrev></p></tp:treatment-sec><tp:treatment-sec sec-type="Diagnosis"><title>Diagnosis.</title><p>This species is similar to and can be difficult to separate from <italic><tp:taxon-name>Selenops submaculosus</tp:taxon-name></italic>. Males can be reliably separated by the following characters: the cymbium is very round, the conductor is larger and slightly curved upward at the distal point, the embolus extends beyond the cymbium at its point of origin, and the lateral branch of the RTA is slightly rounded distally in lateral view (<xref ref-type="fig" rid="F37">Figs 169–170</xref>). Females can be separated from others by having a shorter, wider and more u-shaped genital opening, rather than a heart-shaped opening, the internal ducts are coiled more medially, and the ducts only come into contact with the posterior margin of the plate medially (<xref ref-type="fig" rid="F37">Figs 171–172</xref>).</p></tp:treatment-sec><tp:treatment-sec sec-type="Remarks"><title>Remarks.</title><p><xref ref-type="bibr" rid="B41">Muma (1953)</xref> reported the female to have the leg formula of 2314, however my measurements indicate 3142, once again attesting to the problems of using leg lengths to examine species relationships. This species is similar to its sister taxon, <italic><tp:taxon-name>Selenops submaculosus</tp:taxon-name></italic>, and can be difficult to distinguish. <xref ref-type="bibr" rid="B41">Muma (1953)</xref> distinguished males in the key, but not females. He mentioned that they were very similar, but that it was very easy to distinguish them based on structural differences, but did not suggest how to do so. Alayón-García suggested the two species can be distinguished by their size, with <italic><tp:taxon-name>Selenops simius</tp:taxon-name></italic> being smaller than <italic><tp:taxon-name>Selenops submaculosus</tp:taxon-name></italic>. After examining several specimens, is has been found that this does not always prove to be true. Yet, there are several genitalic characters that can be used to consistently distinguish these species. In <!--PageBreak-->the female, these include the genital openings, the shape and position of the internal ducts, and in the male, the shape of the cymbium, the conductor and the RTA.</p></tp:treatment-sec><tp:treatment-sec sec-type="Description"><title>Description.</title><p><italic>Holotype male:</italic> Color: carapace orange-brown, darker medially, dark patches laterally; sternum yellow, darker around border; chelicerae light brown-orange, lighter laterally; labium light brown, lightening distally; abdomen dorsally (holotype) cream with darker grey lanceolate medial stripe and chevrons caudally, festoon present (recent) cream, with two spots in center of abdomen, festoon present; ventrally cream with no markings; legs yellowish, annulations not distinct. Cephalothorax: 0.87 times longer than broad; fovea longitudinal, broad, very shallow. Eyes:AER nearly straight; PER slightly recurved; PME larger than AME, PLE largest, ALE smallest; eye diameters, AME 0.13, ALE 0.06, PME 0.18, PLE 0.20; interdistances AME-PME 0.03, PME-ALE 0.10, ALE-PLE 0.20. PME-PME 0.73. ALE-ALE 1.13; ocular quadrangle AME-AME 0.23, PLE-PLE 1.30; clypeus 0.03 high. Mouthparts:chelicerae with a few stout setae medially and anteriorly; maxillae longer than broad, with tuft of conspicuous setae distally; labium distally rounded. Sternum:as long as broad, posteriorly indented. Legs:leg formula 2314; scopulae present on tarsi of all legs and metatarsi of legs I and II; tarsi I-IV with strong claw tufts; pr claw per foot slightly toothed; spination: leg I, Fm pr 1–1–1, d 1–1–1, rl 1–1–0; Ti d 1–1–0, pr 1–0–1, rl 1–0–1, v 2–2–2; Mt pr 1–1–0, rl 1–1–0, v 2–2; II, Fm pr 1–1–1, d 1–1–1, rl 1–1–1; Ti pr 1–0–1, d 1–1–0, rl 1–0–1, v 2–2–2; Mt pr 1–1–0, rl 1–0–0, v 2–2; III, Fm pr 1–1–1, d 1–1–1, rl 1–1–1; Ti pr 1–0–1, rl 1–0–1, d 1–1–0, v 2–2; Mt pr 1–1–0, rl 1–0–0, v 2–2; IV, Fm pr 1–1–1, d 1–1–1, rl 1–1–1; Ti pr 1–0–1, rl 1–0–1, d 1–0–0, v 2–2; Mt pr 1–1–0, rl 1–0–0, v 2–2–0. Abdomen:with terminal setal tufts. Pedipalp:Fm, spination d 0–1–4; cymbium round to teardrop shaped in ventral view, strongly dorsoventrally compressed; conductor large arising from medially from a nearly straight stalk, T-shaped, extending laterally beyond cymbium, pointed posteriorly at tip; embolus very long, curved, originating at 4 o'clock, terminating at 3 o'clock, extending beyond edge of cymbium at origin; MA arising at 3 o'clock, directed laterally, very small, tapering, slightly hooked distally; RTA with two apophyses; ventral process ¼ the size of lateral process, rounded, curving ventrally, lateral process large, rectangular, curving slightly ventrally, rounded distally in lateral view; tibial apophyses extending at least ¼ length of cymbium in ventral view (<xref ref-type="fig" rid="F37">Figs 169–170</xref>). <italic>Dimensions:</italic> Total length 5.05. Carapace length 2.30, width 2.65. Sternum length 1.60, width 1.60. Abdomen length 2.75, width 1.95. Pedipalp: Fm 1.20, Pt 0.25, Ti 0.30, Ta 1.00, total 2.75. Leg I: Fm 4.75, Pt 1.75, Ti 5.00, Mt 4.75, Ta 2.00, total 18.25. Leg II: Fm 5.00, Pt 1.75, Ti 5.00, Mt 5.00, Ta 2.00, total 18.75. Leg III: Fm 5.50, Pt 1.75, Ti 5.10, Mt 4.80, Ta 2.00, total 19.15. Leg IV: Fm 4.75, Pt 1.40, Ti 4.60, Mt 4.70, Ta 1.85, total 17.30.</p><p><italic>Paratype female:</italic> Color:carapace (paratype) orange-brown, white setae, no noticeable markings (recent) orange-brown, but slightly darker laterally; sternum dusky yellow, darker around border; chelicerae brown, darker laterally, lighter medially; labium light brown lightening distally; abdomen dorsally (paratype) cream to tan with dark spots medially and laterally, in pairs medially, one w-shaped mark caudally, with a slightly upward curving line and a single dot beneath, festoon prominent (recent) two most-prominent dots in center of abdomen, not at the top; ventrally cream; legs yellow-brown with faint darker brown annulations; Carapace: 0.9 times longer than broad; fovea longitudinal,<!--PageBreak--> broad, very shallow. Eyes:AER slightly recurved; PER recurved; PME larger than AME, PME largest, ALE smallest; eye diameters, AME 0.20, ALE 0.05, PME 0.28, PLE 0.23; interdistances AME-PME 0.05, PME-ALE 0.10, ALE-PLE 0.35. PME-PME 0.98. ALE-ALE 1.58; ocular quadrangle AME-AME 0.38, PLE-PLE 1.80; clypeus 0.10 high. Mouthparts:chelicerae with a few stout setae medially and anteriorly; maxillae longer than broad, with tuft of conspicuous setae distally; labium distally rounded. Sternum: as long as broad, posteriorly indented. Legs:leg I only slightly shorter than II and III; leg formula 3142; scopulae present on all 4 tarsi and tibia and metatarsus of leg I; tarsi I-IV with strong claw tufts; pr claw per foot slightly toothed; spination: leg I, Fm pr 1–1–0, d 1–1–1, rl 1–0–1; Ti v 2–2–2; Mt v 2–2; leg II, Fm pr 1–0–0, d 1–1–1, rl 1–0–1; Ti v 2–2–2; Mt v 2–2; leg III, Fm pr 1–0–0, d 1–1–1, rl 1–0–1; Ti v 2–2–0; Mt v 2–2; leg IV, Fm pr 0–0–1, d 1–1–1, rl 0; Ti v 2–2–0; Mt v 2–1. Abdomen:with terminal setal tufts. Pedipalp:claw with 9 teeth. Epigyne:u-shaped medial depression, genital openings located at lateral margins, plate sinuous along posterior margin, epigynal pockets present; internally, small ducts lead to large coiled ducts, posterodorsal fold present medially, covering ducts posteromedially, rounded (<xref ref-type="fig" rid="F37">Figs 171–172</xref>). <italic>Dimensions:</italic> Total length 7.48. Carapace length 3.23, width 3.60. Sternum length 1.60, width 1.60. Abdomen length 4.25, width 3.43. Pedipalp: Fm 0.80, Pt 0.25, Ti 0.40, Ta 0.80, total 2.25. Leg I: Fm 3.00, Pt 1.50, Ti 3.10, Mt 2.75, Ta 1.00, total 11.35. Leg II: Fm 3.10, Pt 1.00, Ti 2.80, Mt 2.00, ta 1.00, total 9.90. Leg III: Fm 4.00, Pt 1.00, Ti 3.00, Mt 2.75, Ta 1.10, total 11.85. Leg IV: Fm 3.25, Pt 1.20, Ti 2.75, Mt 2.50, Ta 1.00, total 10.70.</p></tp:treatment-sec><tp:treatment-sec sec-type="Natural history"><title>Natural history.</title><p>This species has been taken under rocks and bricks in dry tropical forest, under bark, within epiphytes, in houses, on rocks and trees at night (<xref ref-type="fig" rid="F40">Fig. 194</xref>), and under fallen palm fronds. The female guards a white, disc-shaped egg sac. One specimen was observed eating a roach at night.</p></tp:treatment-sec><tp:treatment-sec sec-type="Distribution"><title>Distribution.</title><p>Known from mainland Cuba and the surrounding islands and cays, all of the Cayman Islands, and South Bimini and Rum Cay in the Bahamas (<xref ref-type="fig" rid="F10">Map 10</xref>).</p></tp:treatment-sec><tp:treatment-sec><!--Section generated to contain objects referenced in tp:taxon-treatment.--><fig id="F37" position="float" orientation="portrait"><label>Figures 169–176.</label><caption><p>Copulatory organs of <italic><tp:taxon-name>Selenops simius</tp:taxon-name></italic> Muma male holotype from Bimini Island, Bahamas (AMNH) <bold>169–170</bold> female from Bimini Island, Bahamas (AMNH) <bold>171–172</bold> <italic><tp:taxon-name>Selenops submaculosus</tp:taxon-name></italic> Bryant female holotype from Sierra de Casas, Isla de Piños, Cuba (MCZ) <bold>173–174</bold> male from Soledad, Cuba (MCZ) <bold>175–176,</bold> <bold>169, 175</bold> left pedipalp, ventral view <bold>170–176</bold> left pedipalp, retrolateral view <bold>171, 173</bold> epigyne, ventral view <bold>172, 174</bold> spermathecae, dorsal view. Scale bar = 0.50 mm.</p></caption><graphic xmlns:xlink="http://www.w3.org/1999/xlink" xlink:href="ZooKeys-105-001-g037.jpg" position="float" orientation="portrait" xlink:type="simple"/></fig><fig id="F40" position="float" orientation="portrait"><label>Figures 189–194.</label><caption><p>Habitats and natural history of some <italic><tp:taxon-name>Selenops</tp:taxon-name></italic> species. <bold>189</bold> <italic><tp:taxon-name>Selenops insularis</tp:taxon-name></italic> Keyserling, Laguna Kiani, Vieques, Puerto Rico <bold>190</bold> <italic><tp:taxon-name>Selenops baweka</tp:taxon-name></italic> sp. n. adult male on the trunk of a tamarind tree, Turtle Cove, Providenciales, Turks and Caicos Islands <bold>191</bold> <italic><tp:taxon-name>Selenops kalinago</tp:taxon-name></italic> sp. n. on tree trunk, Silver Hills, Montserrat. Note striped legs and how the legs darken distally <bold>192</bold> <italic><tp:taxon-name>Selenops souliga</tp:taxon-name></italic> sp. n., Back Bay, St. Maarten, between the leaves of a plant <bold>193</bold> <italic><tp:taxon-name>Selenops souliga</tp:taxon-name></italic> sp. n. adult female guarding her flat white egg sac inside of a folded palm frond, Anguilla <bold>194</bold> <italic><tp:taxon-name>Selenops simius</tp:taxon-name></italic> Muma, on a limestone rock at night, Cayman Brac, Cayman Islands.</p></caption><graphic xmlns:xlink="http://www.w3.org/1999/xlink" xlink:href="ZooKeys-105-001-g040.jpg" position="float" orientation="portrait" xlink:type="simple"/></fig><fig id="F10" position="float" orientation="portrait"><label>Map 10.</label><caption><p>Map of southern Florida, the Bahamas, Cuba, Cayman Islands and Turks and Caicos Islands (inset) showing the distribution of four species of <italic><tp:taxon-name>Selenops</tp:taxon-name></italic>. <italic><tp:taxon-name>Selenops aissus</tp:taxon-name></italic> Walckenaer (white circles), <italic><tp:taxon-name>Selenops simius</tp:taxon-name></italic> Muma (black circles), <italic><tp:taxon-name>Selenops submaculosus</tp:taxon-name></italic> Bryant (black diamonds), <italic><tp:taxon-name>Selenops baweka</tp:taxon-name></italic> sp. n. (white stars). (FL=Florida, TC=Turks and Caicos Islands).</p></caption><graphic xmlns:xlink="http://www.w3.org/1999/xlink" xlink:href="ZooKeys-105-001-g010.jpg" position="float" orientation="portrait" xlink:type="simple"/></fig></tp:treatment-sec><ref-list><ref id="B41"><mixed-citation xmlns:xlink="http://www.w3.org/1999/xlink" xlink:type="simple"><person-group><name name-style="western"><surname>Muma</surname><given-names>MH</given-names></name></person-group> (<year>1953</year>)<article-title> A study of the spider family Selenopidae in North and Central America and the West Indies.</article-title><source>American Museum Novitates</source><volume>1619</volume>:<fpage>1</fpage>-<lpage>55</lpage>.</mixed-citation></ref><ref id="B4"><mixed-citation xmlns:xlink="http://www.w3.org/1999/xlink" xlink:type="simple"><person-group><name name-style="western"><surname>Alayón-García</surname><given-names>G</given-names></name></person-group> (<year>2005</year>)<article-title> La familia Selenopidae (Arachnida: Araneae) en Cuba.</article-title><source>Solenodon</source><volume>5</volume>:<fpage>10</fpage>-<lpage>52</lpage>.</mixed-citation></ref></ref-list></tp:taxon-treatment>
